# Supplementary material for: Distribution of the N2 ‐fixing cyanobacterium Candidatus Atelocyanobacterium thalassa in the Mexican Pacific upwelling system under two contrasting El Niño Southern Oscillation conditions
Source: Environ Microbiol Rep. 2024 Feb 13;16(1):e13237. doi: 10.1111/1758-2229.13237 (PMC10866059; doi:10.1111/1758-2229.13237)
Supplement: Supplementary file 2 — Table S2. Taxonomic assignment of ASVs obtained in the Mexican Pacific upwelling system by comparison with reference sequences of UCYN‐A oligotypes (Turk‐Kubo et al., 2017). NA: not assigned (see Excel file). [file EMI4-16-e13237-s002.xlsx]

## Sheet: taxa_1340ASVs
Table S2. Taxonomic assignment of ASVs obtained in the Mexican Pacific upwelling system by comparison with reference sequences of UCYN-A oligotypes (Turk-Kubo et al., 2017). NA: not assigned.
ASV	Sequence	tax.Kingdom	tax.Phylum	tax.Class	tax.Order	tax.Family	tax.Genus	tax.Species/Oligo-seqs	boot.Kingdom	boot.Phylum	boot.Class	boot.Order	boot.Family	boot.Genus	boot.Species/Oligo-seqs
ASV-1	AACCACTGTTTTACATTTAGCTGCAGAAAGAGGAACTGTAGAAGATATTGAACTTGACGAAGTAGTAATTCCTGGTTACAACAACGTTTTATGTGTTGAATCTGGTGGTCCTGAGCCCGGAGTTGGATGTGCTGGTCGTGGTATTATTACTGCTATCAACTTTCTTGAAGAAGAAGGTGCTTACGAAAATCTAGATTTCGTATCTTACGATGTATTAGGAGACGTTGTTTGTGGTGGTTTCGCTATGCCTATCCG	Bacteria	Cyanobacteria	Cyanophyceae	Chroococcales	Aphanothecaceae	Candidatus Atelocyanobacterium	oligo3_A2_ATTCTATTTTCTT	100	100	100	100	100	100	100
ASV-2	CGAAACCACCACAAACAACGTCTCCTAATACATCGTAAGATACGAAATCTAGATTTTCGTAAGCACCTTCTTCTTCAAGAAAGTTGATAGCAGTAATAATACCACGACCAGCACATCCAACTCCGGGCTCAGGACCACCAGATTCAACACATAAAACGTTGTTGTAACCAGGAATTACTACTTCGTCAAGTTCAATATCTTCTACAGTTCCTCTTTCTGCAGCTAAATGTAAAACAGTGGTTTGTGCTTTACAAT	Bacteria	Cyanobacteria	Cyanophyceae	Chroococcales	Aphanothecaceae	Candidatus Atelocyanobacterium	oligo3_A2_ATTCTATTTTCTT	100	100	100	100	100	100	100
ASV-3	CGAAACCACCACAAACAACGTCTCCTAATACATCGTAAGATACGAAATCTAGATTTTCGTAAGCACCTTCTTCTTCAAGAAAGTTGATAGCAGTAATAATACCACGACCAGCACATCCAACTCCGGGCTCAGGACCACCAGATTCAACACATAAAACGTTGTTGTAACCAGGAATTACTACTTCGTCAAGTTCAATATCTTCTACAGTTCCTCTTTCTGCAGCTAAATGTAAAACAGTGGTTTGTGCTTTACAGT	Bacteria	Cyanobacteria	Cyanophyceae	Chroococcales	Aphanothecaceae	Candidatus Atelocyanobacterium	oligo3_A2_ATTCTATTTTCTT	100	100	100	100	100	100	100
ASV-4	AACCACTGTTTTACATTTAGCTGCAGAAAGAGGAACTGTAGAAGACATTGAACTTGACGAAGTAGTAATTCCTGGTTACAACAACGTTTTATGTGTTGAATCTGGTGGTCCTGAGCCCGGAGTTGGATGTGCTGGTCGTGGTATTATTACTGCTATCAACTTTCTTGAAGAAGAAGGTGCTTACGAAAATCTAGATTTCGTATCTTACGATGTATTAGGAGACGTTGTTTGTGGTGGTTTCGCTATGCCTATCCG	Bacteria	Cyanobacteria	Cyanophyceae	Chroococcales	Aphanothecaceae	Candidatus Atelocyanobacterium	oligo3_A2_ATTCTATTTTCTT	100	100	100	100	100	100	98
ASV-5	AACCACTGTTTTACATTTAGCTGCAGAAAGAGGAACTGTAGAAGATATTGAACTTGACGAAGTAGTAATTCCTGGTTACAACAACGTTTTATGTGTTGAATCTGGTGGTCCTGAGCCCGGAGTTGGATGTGCTGGTCGTGGTATTATTACTGCTATCAACTTTCTTGAGGAAGAAGGTGCTTACGAAAATCTAGATTTCGTATCTTACGATGTATTAGGAGACGTTGTTTGTGGTGGTTTCGCTATGCCTATCCG	Bacteria	Cyanobacteria	Cyanophyceae	Chroococcales	Aphanothecaceae	Candidatus Atelocyanobacterium	oligo3_A2_ATTCTATTTTCTT	100	100	100	100	100	100	100
ASV-6	AACCACTGTTTTACATTTAGCTGCAGAAAGAGGAACTGTAGAAGATATTGAACTTGACGAAGTAGTAATTCCTGGTTACAACAACGTTTTATGTGTTGAATCTGGTGGTCCTGAGCCCGGAGTTGGATGTGCTGGTCGTGGTATTATTACTGCTATCAACCTTCTTGAAGAAGAAGGTGCTTACGAAAATCTAGATTTCGTATCTTACGATGTATTAGGAGACGTTGTTTGTGGTGGTTTCGCTATGCCTATCCG	Bacteria	Cyanobacteria	Cyanophyceae	Chroococcales	Aphanothecaceae	Candidatus Atelocyanobacterium	oligo3_A2_ATTCTATTTTCTT	100	100	100	100	100	100	99
ASV-7	AACCACTGTTTTACATTTAGCTGCAGAAAGAGGAACTGTAGAAGGTATTGAACTTGACGAAGTAGTAATTCCTGGTTACAACAACGTTTTATGTGTTGAATCTGGTGGTCCTGAGCCCGGAGTTGGATGTGCTGGTCGTGGTATTATTACTGCTATCAACTTTCTTGAAGAAGAAGGTGCTTACGAAAATCTAGATTTCGTATCTTACGATGTATTAGGAGACGTTGTTTGTGGTGGTTTCGCTATGCCTATCCG	Bacteria	Cyanobacteria	Cyanophyceae	Chroococcales	Aphanothecaceae	Candidatus Atelocyanobacterium	oligo3_A2_ATTCTATTTTCTT	100	100	100	100	100	100	99
ASV-8	AACCACTGTTTTACATTTAGCTGCAGAAAGAGGAACTGTAGAAGATATTGAACTTGACGAGGTAGTAATTCCTGGTTACAACAACGTTTTATGTGTTGAATCTGGTGGTCCTGAGCCCGGAGTTGGATGTGCTGGTCGTGGTATTATTACTGCTATCAACTTTCTTGAAGAAGAAGGTGCTTACGAAAATCTAGATTTCGTATCTTACGATGTATTAGGAGACGTTGTTTGTGGTGGTTTCGCTATGCCTATCCG	Bacteria	Cyanobacteria	Cyanophyceae	Chroococcales	Aphanothecaceae	Candidatus Atelocyanobacterium	oligo3_A2_ATTCTATTTTCTT	100	100	100	100	100	100	99
ASV-9	AACCACTGTTTTACATTTAGCTGCAGAAAGAGGAACTGTAGAAGATATTGAACTTGACGAAGTAGTAATTCCTGGTTACAACAACGTTTTATGTGTTGAATCTGGTGGTCCTGAGCCCGGAGTTGGATGTGCTGGTCGTGGTATTATTACTGCTATCAACTTTCTTGAAGAGGAAGGTGCTTACGAAAATCTAGATTTCGTATCTTACGATGTATTAGGAGACGTTGTTTGTGGTGGTTTCGCTATGCCTATCCG	Bacteria	Cyanobacteria	Cyanophyceae	Chroococcales	Aphanothecaceae	Candidatus Atelocyanobacterium	oligo3_A2_ATTCTATTTTCTT	100	100	100	100	100	100	100
ASV-10	AACCACTGTTTTACATTTAGCTGCAGAAAGGGGAACTGTAGAAGATATTGAACTTGACGAAGTAGTAATTCCTGGTTACAACAACGTTTTATGTGTTGAATCTGGTGGTCCTGAGCCCGGAGTTGGATGTGCTGGTCGTGGTATTATTACTGCTATCAACTTTCTTGAAGAAGAAGGTGCTTACGAAAATCTAGATTTCGTATCTTACGATGTATTAGGAGACGTTGTTTGTGGTGGTTTCGCTATGCCTATCCG	Bacteria	Cyanobacteria	Cyanophyceae	Chroococcales	Aphanothecaceae	Candidatus Atelocyanobacterium	oligo3_A2_ATTCTATTTTCTT	100	100	100	100	100	100	100
ASV-11	AACCACTGTTTTACATTTAGCTGCAGAAAGAGGAACTGTAGAAGATATTGAACTTGACGAAGTAGTAATTCCTGGTTACAACAACGTTTTATGTGTTGAATCTGGTGGTCCTGAGCCCGGAGTTGGATGTGCTGGTCGTGGTATTATTACTGCTATCAACTTCCTTGAAGAAGAAGGTGCTTACGAAAATCTAGATTTCGTATCTTACGATGTATTAGGAGACGTTGTTTGTGGTGGTTTCGCTATGCCTATCCG	Bacteria	Cyanobacteria	Cyanophyceae	Chroococcales	Aphanothecaceae	Candidatus Atelocyanobacterium	oligo3_A2_ATTCTATTTTCTT	100	100	100	100	100	100	98
ASV-12	AACCACTGTTTTACATTTAGCTGCAGAAAGAGGAGCTGTAGAAGATATTGAACTTGACGAAGTAGTAATTCCTGGTTACAACAACGTTTTATGTGTTGAATCTGGTGGTCCTGAGCCCGGAGTTGGATGTGCTGGTCGTGGTATTATTACTGCTATCAACTTTCTTGAAGAAGAAGGTGCTTACGAAAATCTAGATTTCGTATCTTACGATGTATTAGGAGACGTTGTTTGTGGTGGTTTCGCTATGCCTATCCG	Bacteria	Cyanobacteria	Cyanophyceae	Chroococcales	Aphanothecaceae	Candidatus Atelocyanobacterium	oligo3_A2_ATTCTATTTTCTT	100	100	100	100	100	100	100
ASV-13	CGAAACCACCACAAACAACGTCTCCTAATACATCGTAAGATACGAAATCTAGATTTTCGTAAGCACCTTCTTCTTCAAGAAGGTTGATAGCAGTAATAATACCACGACCAGCACATCCAACTCCGGGCTCAGGACCACCAGATTCAACACATAAAACGTTGTTGTAACCAGGAATTACTACTTCGTCAAGTTCAATATCTTCTACAGTTCCTCTTTCTGCAGCTAAATGTAAAACAGTGGTTTGTGCTTTACAAT	Bacteria	Cyanobacteria	Cyanophyceae	Chroococcales	Aphanothecaceae	Candidatus Atelocyanobacterium	oligo3_A2_ATTCTATTTTCTT	100	100	100	100	100	100	100
ASV-14	AACCACTGTTTTACATTTAGCTGCAGAAAGAGGAACTGTAGAAGATATTGAACTTGACGAAGTAGTAATTCCTGGTTACAACAACGTTTTATGTGTTGAATCTGGTGGTCCTGAGCCCGGAGTTGGATGTGCTGGTCGTGGTATTATTACTGCTATCAACTTTCTTGAAGAAGAAGGTGCTTACGAAAATCTAGACTTCGTATCTTACGATGTATTAGGAGACGTTGTTTGTGGTGGTTTCGCTATGCCTATCCG	Bacteria	Cyanobacteria	Cyanophyceae	Chroococcales	Aphanothecaceae	Candidatus Atelocyanobacterium	oligo3_A2_ATTCTATTTTCTT	100	100	100	100	100	100	100
ASV-15	AACCACTGTTTTACATTTAGCTGCAGAAAGAGGAACTGTAGAAGATATTGAACTTGACGAAGTAGTAATTCCTGGTTACAACAACGTTTTATGTGTTGAATCTGGTGGTCCTGAGCCCGGAGTTGGATGTGCTGGTCGTGGTATTATTACTGCTATCAACTTTCTTGAAGAAGGAGGTGCTTACGAAAATCTAGATTTCGTATCTTACGATGTATTAGGAGACGTTGTTTGTGGTGGTTTCGCTATGCCTATCCG	Bacteria	Cyanobacteria	Cyanophyceae	Chroococcales	Aphanothecaceae	Candidatus Atelocyanobacterium	oligo3_A2_ATTCTATTTTCTT	100	100	100	100	100	100	100
ASV-16	CGAAACCACCACAAACAACGTCTCCTAATACATCGTAAGATACGAAATCTAGATTTTCGTAAGCACCTTCTTCTTCAAGAAAGTTGATAGCAGTAATAATACCACGACCAGCACATCCAACTCCGGGCTCAGGACCACCAGATTCAACACATAAAACGTTGTTGTAACCAGGAATTACTACTTCGTCAAGTTCAATACCTTCTACAGTTCCTCTTTCTGCAGCTAAATGTAAAACAGTGGTTTGTGCTTTACAAT	Bacteria	Cyanobacteria	Cyanophyceae	Chroococcales	Aphanothecaceae	Candidatus Atelocyanobacterium	oligo3_A2_ATTCTATTTTCTT	100	100	100	100	100	100	98
ASV-17	AACCACTGTTTTACATTTAGCTGCAGAAAGAGGAACTGTAGAAGATATTGAACTTGACGAAGTAGTAATTCCTGGTTACAACAACGTTTTATGTGTTGAATCTGGTGGTCCTGAGCCCGGAGTTGGATGTGCTGGTCGTGGTATTATTACTGCTATCAACTTTCTTGAAGAAGAGGGTGCTTACGAAAATCTAGATTTCGTATCTTACGATGTATTAGGAGACGTTGTTTGTGGTGGTTTCGCTATGCCTATCCG	Bacteria	Cyanobacteria	Cyanophyceae	Chroococcales	Aphanothecaceae	Candidatus Atelocyanobacterium	oligo3_A2_ATTCTATTTTCTT	100	100	100	100	100	100	100
ASV-18	CGAAACCACCACAAACAACGTCTCCTAATACATCGTAAGATACGAAATCTAGATTTTCGTAAGCACCTTCTTCCTCAAGAAAGTTGATAGCAGTAATAATACCACGACCAGCACATCCAACTCCGGGCTCAGGACCACCAGATTCAACACATAAAACGTTGTTGTAACCAGGAATTACTACTTCGTCAAGTTCAATATCTTCTACAGTTCCTCTTTCTGCAGCTAAATGTAAAACAGTGGTTTGTGCTTTACAAT	Bacteria	Cyanobacteria	Cyanophyceae	Chroococcales	Aphanothecaceae	Candidatus Atelocyanobacterium	oligo3_A2_ATTCTATTTTCTT	100	100	100	100	100	100	97
ASV-19	AACCACTGTTTTACATTTAGCTGCAGAAGGAGGAACTGTAGAAGATATTGAACTTGACGAAGTAGTAATTCCTGGTTACAACAACGTTTTATGTGTTGAATCTGGTGGTCCTGAGCCCGGAGTTGGATGTGCTGGTCGTGGTATTATTACTGCTATCAACTTTCTTGAAGAAGAAGGTGCTTACGAAAATCTAGATTTCGTATCTTACGATGTATTAGGAGACGTTGTTTGTGGTGGTTTCGCTATGCCTATCCG	Bacteria	Cyanobacteria	Cyanophyceae	Chroococcales	Aphanothecaceae	Candidatus Atelocyanobacterium	oligo3_A2_ATTCTATTTTCTT	100	100	100	100	100	100	100
ASV-20	AACCACTGTTCTACATTTAGCTGCAGAAAGAGGAACTGTAGAAGATATTGAACTTGACGAAGTAGTAATTCCTGGTTACAACAACGTTTTATGTGTTGAATCTGGTGGTCCTGAGCCCGGAGTTGGATGTGCTGGTCGTGGTATTATTACTGCTATCAACTTTCTTGAAGAAGAAGGTGCTTACGAAAATCTAGATTTCGTATCTTACGATGTATTAGGAGACGTTGTTTGTGGTGGTTTCGCTATGCCTATCCG	Bacteria	Cyanobacteria	Cyanophyceae	Chroococcales	Aphanothecaceae	Candidatus Atelocyanobacterium	oligo3_A2_ATTCTATTTTCTT	100	100	100	100	100	100	100
ASV-21	AACCACTGTTTTACATTTAGCTGCAGAAAGAGGAACTGTAGAAGATATTGAACTTGACGAAGTAGTAATTCCTGGTTACAACAACGTTTTATGTGTTGAATCTGGTGGTCCTGAGCCCGGAGTTGGATGTGCTGGTCGTGGTATTATTACTGCTATCAACTTTCTTGAAGAAGAAGGTGCTTACGAAAACCTAGATTTCGTATCTTACGATGTATTAGGAGACGTTGTTTGTGGTGGTTTCGCTATGCCTATCCG	Bacteria	Cyanobacteria	Cyanophyceae	Chroococcales	Aphanothecaceae	Candidatus Atelocyanobacterium	oligo36_A2_ATTCTATTTCCTT	100	100	100	100	100	100	69
ASV-22	AACCACTGTTTTACATTTAGCTGCAGAAAGAGGAACTGTAGAAGATATTGAACTTGACGAAGTAGTAATTCCTGGTTACAACAACGTTTTATGTGTTGAATCTGGTGGCCCTGAGCCCGGAGTTGGATGTGCTGGTCGTGGTATTATTACTGCTATCAACTTTCTTGAAGAAGAAGGTGCTTACGAAAATCTAGATTTCGTATCTTACGATGTATTAGGAGACGTTGTTTGTGGTGGTTTCGCTATGCCTATCCG	Bacteria	Cyanobacteria	Cyanophyceae	Chroococcales	Aphanothecaceae	Candidatus Atelocyanobacterium	oligo3_A2_ATTCTATTTTCTT	100	100	100	100	100	100	100
ASV-23	AACCACTGTTTTACATTTAGCTGCAGAAAGAGGAACTGTAGAAGATATTGAACTTGACGAAGTAGTAATTCCTGGTTACAACAACGTTTTATGTGTTGAATCTGGTGGTCCTGAGCCCGGAGTTGGATGTGCTGGTCGTGGTATTATTACTGCTATCAACTTTCTTGAAGAAGAAGGTGCTTACGAAAATCTAGATTTCGTATCTTACGATGTATTAGGGGACGTTGTTTGTGGTGGTTTCGCTATGCCTATCCG	Bacteria	Cyanobacteria	Cyanophyceae	Chroococcales	Aphanothecaceae	Candidatus Atelocyanobacterium	oligo3_A2_ATTCTATTTTCTT	100	100	100	100	100	100	100
ASV-24	AACCACTGTTTTACATTTAGCTGCAGAAAGAGGAACTGTAGAAGATATTGAACTTGACGAAGTAGTAATTCCTGGTTACAACAACGTTTTATGTGTTGAATCTGGTGGTCCTGAGCCCGGAGTTGGATGTGCTGGTCGTGGTATTATTACTGCTATCAACTTTCTTGAAGGAGAAGGTGCTTACGAAAATCTAGATTTCGTATCTTACGATGTATTAGGAGACGTTGTTTGTGGTGGTTTCGCTATGCCTATCCG	Bacteria	Cyanobacteria	Cyanophyceae	Chroococcales	Aphanothecaceae	Candidatus Atelocyanobacterium	oligo3_A2_ATTCTATTTTCTT	100	100	100	100	100	100	100
ASV-25	CGAAACCACCACAAACAACGTCTCCTAATACATCGTAAGATACGAAATCTAGATTTTCGTAAGCACCTTCCTCTTCAAGAAAGTTGATAGCAGTAATAATACCACGACCAGCACATCCAACTCCGGGCTCAGGACCACCAGATTCAACACATAAAACGTTGTTGTAACCAGGAATTACTACTTCGTCAAGTTCAATATCTTCTACAGTTCCTCTTTCTGCAGCTAAATGTAAAACAGTGGTTTGTGCTTTACAAT	Bacteria	Cyanobacteria	Cyanophyceae	Chroococcales	Aphanothecaceae	Candidatus Atelocyanobacterium	oligo3_A2_ATTCTATTTTCTT	100	100	100	100	100	100	99
ASV-26	AACCACTGTTTTACATTTAGCTGCAGAAAGAGGAACTGTAGAAGATATTGAACTTGACGAAGTAGTAATTCCTGGTTACAACAACGTTTTATGTGTTGAATCTGGTGGTCCTGAGCCCGGAGTTGGATGTGCTGGTCGTGGTATTATTACTGCTATCAACTTTCTTGAAGAAGAAGGTGCTTACGAAAATCTAGATTTCGTACCTTACGATGTATTAGGAGACGTTGTTTGTGGTGGTTTCGCTATGCCTATCCG	Bacteria	Cyanobacteria	Cyanophyceae	Chroococcales	Aphanothecaceae	Candidatus Atelocyanobacterium	oligo3_A2_ATTCTATTTTCTT	100	100	100	100	100	100	100
ASV-27	AACCACTGTTTTACATTTAGCTGCAGAAAGAGGAACTGTAGAAGATATTGAACTTGACGAAGTAGTAATTCCTGGTTACAACAACGTTTTATGTGTTGAATCTGGTGGTCCTGAGCCCGGAGTTGGATGTGCTGGTCGTGGTATTATTACTGCTATCAACTTTCTTGAAGAAGAAGGTGCTTACGAAAATCTAGATTTCGTATCTTACGATGTATTAGGAGACGCTGTTTGTGGTGGTTTCGCTATGCCTATCCG	Bacteria	Cyanobacteria	Cyanophyceae	Chroococcales	Aphanothecaceae	Candidatus Atelocyanobacterium	oligo3_A2_ATTCTATTTTCTT	100	100	100	100	100	100	99
ASV-28	AACCACTGTTTTACATTTAGCCGCAGAAAGAGGAACTGTAGAAGATATTGAACTTGACGAAGTAGTAATTCCTGGTTACAACAACGTTTTATGTGTTGAATCTGGTGGTCCTGAGCCCGGAGTTGGATGTGCTGGTCGTGGTATTATTACTGCTATCAACTTTCTTGAAGAAGAAGGTGCTTACGAAAATCTAGATTTCGTATCTTACGATGTATTAGGAGACGTTGTTTGTGGTGGTTTCGCTATGCCTATCCG	Bacteria	Cyanobacteria	Cyanophyceae	Chroococcales	Aphanothecaceae	Candidatus Atelocyanobacterium	oligo3_A2_ATTCTATTTTCTT	100	100	100	100	100	100	100
ASV-29	CGAAACCACCACAAACAACGTCTCCTAATACATCGTAAGATACGAAATCTAGATTTTCGTAAGCACCTTCTTCTTCAAGAAAGTTGATAGCAGTAATAATACCACGACCAGCACATCCAACTCCGGGCTCAGGACCACCAGATTCAACACATAAAACGTTGTTGTAACCAGGAATTACTACCTCGTCAAGTTCAATATCTTCTACAGTTCCTCTTTCTGCAGCTAAATGTAAAACAGTGGTTTGTGCTTTACAAT	Bacteria	Cyanobacteria	Cyanophyceae	Chroococcales	Aphanothecaceae	Candidatus Atelocyanobacterium	oligo3_A2_ATTCTATTTTCTT	100	100	100	100	100	100	99
ASV-30	AACCACTGTTTTACATTTAGCTGCAGAAAGAGGAACTGTAGAAGATATTGAACTTGACGAAGTAGTAATTCCTGGTTACAACAACGTTTTATGTGTTGAATCTGGTGGTCCTGAGCCCGGAGTTGGATGTGCTGGTCGTGGTATTATTACTGCTATCAACTTTCTTGAAGAAGAAGGTGCTTACGAAAATCTAGATTTCGTATCTTACGATGTATTAGGAGACGTTGTTTGTGGTGGCTTCGCTATGCCTATCCG	Bacteria	Cyanobacteria	Cyanophyceae	Chroococcales	Aphanothecaceae	Candidatus Atelocyanobacterium	oligo3_A2_ATTCTATTTTCTT	100	100	100	100	100	100	100
ASV-31	AACCACTGTTTTACATTTAGCTGCAGAAAGAGGAACTGTAGAAGATATTGAACTTGACGAAGTAGTAATTCCTGGTTACAACAACGTTTTATGTGTTGAGTCTGGTGGTCCTGAGCCCGGAGTTGGATGTGCTGGTCGTGGTATTATTACTGCTATCAACTTTCTTGAAGAAGAAGGTGCTTACGAAAATCTAGATTTCGTATCTTACGATGTATTAGGAGACGTTGTTTGTGGTGGTTTCGCTATGCCTATCCG	Bacteria	Cyanobacteria	Cyanophyceae	Chroococcales	Aphanothecaceae	Candidatus Atelocyanobacterium	oligo31_A2_ATTCTGTTTTCTT	100	100	100	100	100	100	69
ASV-32	AACCACTGTTTTACATTTAGCTGCAGAAAGAGGAACTGTAGAAGATATTGAACTTGACGAAGTAGTAATTCCTGGTTACAACAACGTTTTATGTGTTGAATCTGGTGGTCCTGAGCCCGGAGTTGGATGTGCTGGTCGTGGTATTATTACTGCTATCAACTTTCCTGAAGAAGAAGGTGCTTACGAAAATCTAGATTTCGTATCTTACGATGTATTAGGAGACGTTGTTTGTGGTGGTTTCGCTATGCCTATCCG	Bacteria	Cyanobacteria	Cyanophyceae	Chroococcales	Aphanothecaceae	Candidatus Atelocyanobacterium	oligo3_A2_ATTCTATTTTCTT	100	100	100	100	100	100	100
ASV-33	AACCACTGTTTTACATTTAGCTGCAGAAAGAGGAACTGTAGAGGATATTGAACTTGACGAAGTAGTAATTCCTGGTTACAACAACGTTTTATGTGTTGAATCTGGTGGTCCTGAGCCCGGAGTTGGATGTGCTGGTCGTGGTATTATTACTGCTATCAACTTTCTTGAAGAAGAAGGTGCTTACGAAAATCTAGATTTCGTATCTTACGATGTATTAGGAGACGTTGTTTGTGGTGGTTTCGCTATGCCTATCCG	Bacteria	Cyanobacteria	Cyanophyceae	Chroococcales	Aphanothecaceae	Candidatus Atelocyanobacterium	oligo30_A2_GTTCTATTTTCTT	100	100	100	100	100	100	76
ASV-34	CGAAACCACCACAAACAACGTCTCCTAATACATCGTAAGATACGAAATCTAGATTTTCGTAAGCACCTTCTTCTTCAAGAAAGTTGATAGCAGTAATAATACCACGACCAGCACATCCAACTCCGGGCTCAGGACCACCAGATTCAACACATAAAACGTTGTTGTAACCAGGAATTACTACTTCGTCAAGTTCAATATCTTCTACAGCTCCTCTTTCTGCAGCTAAATGTAAAACAGTGGTTTGTGCTTTACAAT	Bacteria	Cyanobacteria	Cyanophyceae	Chroococcales	Aphanothecaceae	Candidatus Atelocyanobacterium	oligo3_A2_ATTCTATTTTCTT	100	100	100	100	100	100	100
ASV-35	AACCACTGTTTTACATTTAGCTGCAGAAAGAGGAACTGTAGAAGATATTGAACTTGACGAAGTAGTAATTCCTGGTTACAACAACGTTTTATGTGTTGAATCTGGTGGTCCTGAGCCCGGAGTTGGATGTGCTGGTCGTGGTATTATTACTGCTATCAACTTTCTTGAAGAAGAAGGTGCTTACGAAAATCTAGATTTCGTATCTTACGATGTATTAGGAGGCGTTGTTTGTGGTGGTTTCGCTATGCCTATCCG	Bacteria	Cyanobacteria	Cyanophyceae	Chroococcales	Aphanothecaceae	Candidatus Atelocyanobacterium	oligo3_A2_ATTCTATTTTCTT	100	100	100	100	100	100	99
ASV-36	AACCACTGTTTTACATTTAGCTGCAGAAAGAGGAACTGTAGAAGATATTGAACTTGACGAAGTAGTAATTCCTGGTTACAACAACGTTTTATGTGTTGAATCTGGTGGTCCTGAGCCCGGAGTTGGATGTGCTGGTCGTGGTATTATTACTGCTATCAACTTTCTTGAAGAAGAAGGTGCTTACGAAAATCTAGATTTCGTATCTTACGACGTATTAGGAGACGTTGTTTGTGGTGGTTTCGCTATGCCTATCCG	Bacteria	Cyanobacteria	Cyanophyceae	Chroococcales	Aphanothecaceae	Candidatus Atelocyanobacterium	oligo33_A2_ATTCTATTTTCCT	100	100	100	100	100	100	65
ASV-37	AACCACTGTTTTACATTTAGCTGCAGAAAGAGGAACCGTAGAAGATATTGAACTTGACGAAGTAGTAATTCCTGGTTACAACAACGTTTTATGTGTTGAATCTGGTGGTCCTGAGCCCGGAGTTGGATGTGCTGGTCGTGGTATTATTACTGCTATCAACTTTCTTGAAGAAGAAGGTGCTTACGAAAATCTAGATTTCGTATCTTACGATGTATTAGGAGACGTTGTTTGTGGTGGTTTCGCTATGCCTATCCG	Bacteria	Cyanobacteria	Cyanophyceae	Chroococcales	Aphanothecaceae	Candidatus Atelocyanobacterium	oligo3_A2_ATTCTATTTTCTT	100	100	100	100	100	100	100
ASV-38	AACCACTGTTTTACATTTAGCTGCAGAAAGAGGAACTGTAGAAGATATTGAACTTGACGAAGTAGTAATTCCTGGTTACAACAACGTTTTATGTGTTGAATCTGGTGGTCCTGAGCCCGGAGTTGGATGTGCTGGTCGTGGTATTATTACTGCTATCAACTTTCTCGAAGAAGAAGGTGCTTACGAAAATCTAGATTTCGTATCTTACGATGTATTAGGAGACGTTGTTTGTGGTGGTTTCGCTATGCCTATCCG	Bacteria	Cyanobacteria	Cyanophyceae	Chroococcales	Aphanothecaceae	Candidatus Atelocyanobacterium	oligo3_A2_ATTCTATTTTCTT	100	100	100	100	100	100	100
ASV-39	AACCACTGTTTTACATTTAGCTGCGGAAAGAGGAACTGTAGAAGATATTGAACTTGACGAAGTAGTAATTCCTGGTTACAACAACGTTTTATGTGTTGAATCTGGTGGTCCTGAGCCCGGAGTTGGATGTGCTGGTCGTGGTATTATTACTGCTATCAACTTTCTTGAAGAAGAAGGTGCTTACGAAAATCTAGATTTCGTATCTTACGATGTATTAGGAGACGTTGTTTGTGGTGGTTTCGCTATGCCTATCCG	Bacteria	Cyanobacteria	Cyanophyceae	Chroococcales	Aphanothecaceae	Candidatus Atelocyanobacterium	oligo3_A2_ATTCTATTTTCTT	100	100	100	100	100	100	98
ASV-40	CGAAACCACCACAAACAACGTCTCCTAATACATCGTAAGATACGAAATCTAGATTTTCGTAAGCACCTTCTTCTTCAAGAAAGTTGATAGCAGTAATAATACCACGACCAGCACATCCAACTCCGGGCTCAGGACCACCAGATTCAACACATAAAACGTTGTTGTAACCAGGAATTACTACTTCGTCAAGTTCAATATCTTCTACAGTTCCCCTTTCTGCAGCTAAATGTAAAACAGTGGTTTGTGCTTTACAAT	Bacteria	Cyanobacteria	Cyanophyceae	Chroococcales	Aphanothecaceae	Candidatus Atelocyanobacterium	oligo3_A2_ATTCTATTTTCTT	100	100	100	100	100	100	98
ASV-41	AACCACTGTTTTACATTTAGCTGCAGAAAGAGGAACTGTAGAAGATATTGAACTTGGCGAAGTAGTAATTCCTGGTTACAACAACGTTTTATGTGTTGAATCTGGTGGTCCTGAGCCCGGAGTTGGATGTGCTGGTCGTGGTATTATTACTGCTATCAACTTTCTTGAAGAAGAAGGTGCTTACGAAAATCTAGATTTCGTATCTTACGATGTATTAGGAGACGTTGTTTGTGGTGGTTTCGCTATGCCTATCCG	Bacteria	Cyanobacteria	Cyanophyceae	Chroococcales	Aphanothecaceae	Candidatus Atelocyanobacterium	oligo3_A2_ATTCTATTTTCTT	100	100	100	100	100	100	98
ASV-42	AACCACTGTTTTACATTTAGCTGCAGAAAGAGGAACTGTAGAAGATATTGAACTTGACGAAGTAGTAATTCCTGGTTACAACAACGTTTTATGTGTTGAATCTGGTGGTCCTGAGCCCGGAGTTGGATGTGCTGGTCGTGGTATTATTACTGCTATCAACTTTCTTGAAGAAGAAGGTGCTTACGAAAATCTAGATTTCGTATCTTACGATGTATTAGGAGACGTTGTTCGTGGTGGTTTCGCTATGCCTATCCG	Bacteria	Cyanobacteria	Cyanophyceae	Chroococcales	Aphanothecaceae	Candidatus Atelocyanobacterium	oligo3_A2_ATTCTATTTTCTT	100	100	100	100	100	100	99
ASV-43	AACCACTGTTTTACATTTAGCTGCAGAAAGAGGAACTGTAGAAGATATTGAACTTGACGAAGTAGTAATTCCTGGTTACAACAACGTTTTATGTGTTGAATCTGGTGGTCCTGAGCCCGGAGTTGGATGTGCTGGTCGTGGTATTATTACTGCTATCAACTTTCTTGAAGAAGAAGGTGCTTACGAAAATCTAGATCTCGTATCTTACGATGTATTAGGAGACGTTGTTTGTGGTGGTTTCGCTATGCCTATCCG	Bacteria	Cyanobacteria	Cyanophyceae	Chroococcales	Aphanothecaceae	Candidatus Atelocyanobacterium	oligo3_A2_ATTCTATTTTCTT	100	100	100	100	100	100	100
ASV-44	AACCACTGTTTTACATTTAGCTGCAGAAAGAGGAACTGTAGAAGATATTGAACTTGACGAAGTAGTAATTCCTGGTTACAACAACGTTTTATGTGTCGAATCTGGTGGTCCTGAGCCCGGAGTTGGATGTGCTGGTCGTGGTATTATTACTGCTATCAACTTTCTTGAAGAAGAAGGTGCTTACGAAAATCTAGATTTCGTATCTTACGATGTATTAGGAGACGTTGTTTGTGGTGGTTTCGCTATGCCTATCCG	Bacteria	Cyanobacteria	Cyanophyceae	Chroococcales	Aphanothecaceae	Candidatus Atelocyanobacterium	oligo3_A2_ATTCTATTTTCTT	100	100	100	100	100	100	100
ASV-45	AACCACTGTTTTACATTTAGCTGCAGAAAGAGGAACTGTAGAAGATATTGAACTTGACGAAGTAGTAATTCCTGGTTACAACAACGTTTTATGTGTTGAATCTGGTGGTCCTGAGCCCGGAGTTGGGTGTGCTGGTCGTGGTATTATTACTGCTATCAACTTTCTTGAAGAAGAAGGTGCTTACGAAAATCTAGATTTCGTATCTTACGATGTATTAGGAGACGTTGTTTGTGGTGGTTTCGCTATGCCTATCCG	Bacteria	Cyanobacteria	Cyanophyceae	Chroococcales	Aphanothecaceae	Candidatus Atelocyanobacterium	oligo3_A2_ATTCTATTTTCTT	100	100	100	100	100	100	99
ASV-46	AACCACTGTTTTACATTTAGCTGCAGAAAGAGGAACTGTAGAAGATATTGAACTTGACGAAGTAGTAATTCCTGGTTACAACAACGTTTTATGTGTTGAATCTGGTGGTCCTGAGCCCGGAGTTGGATGTGCTGGTCGTGGTATTATTACTGCTATCAACTTTCTTGAAGAAGAAGGTGCTTACGAAAATCTAGATTTCGTATCTTACGATGTATTAGGAGACGTTGTTTGCGGTGGTTTCGCTATGCCTATCCG	Bacteria	Cyanobacteria	Cyanophyceae	Chroococcales	Aphanothecaceae	Candidatus Atelocyanobacterium	oligo3_A2_ATTCTATTTTCTT	100	100	100	100	100	100	100
ASV-47	CGAAACCACCACAAACAACGTCTCCTAATACATCGTAAGATACGAAGTCTAGATTTTCGTAAGCACCTTCTTCTTCAAGAAAGTTGATAGCAGTAATAATACCACGACCAGCACATCCAACTCCGGGCTCAGGACCACCAGATTCAACACATAAAACGTTGTTGTAACCAGGAATTACTACTTCGTCAAGTTCAATATCTTCTACAGTTCCTCTTTCTGCAGCTAAATGTAAAACAGTGGTTTGTGCTTTACAAT	Bacteria	Cyanobacteria	Cyanophyceae	Chroococcales	Aphanothecaceae	Candidatus Atelocyanobacterium	oligo3_A2_ATTCTATTTTCTT	100	100	100	100	100	100	100
ASV-48	CGAAACCACCACAAACAACGTCTCCTAATACATCGTAAGATACGAAATCTAGATTTTCGTAAGCACCTTCTTCTTCAAGAAAGTTGATAGCAGTAATAATACCACGACCAGCACATCCAACTCCGGGCTCAGGACCACCAGATTCAACACATAAAACGTTGTTGTAACCAGGAATTACTACTTCGTCAAGTTCAATATCTTCTACAGTTCCTCCTTCTGCAGCTAAATGTAAAACAGTGGTTTGTGCTTTACAAT	Bacteria	Cyanobacteria	Cyanophyceae	Chroococcales	Aphanothecaceae	Candidatus Atelocyanobacterium	oligo3_A2_ATTCTATTTTCTT	100	100	100	100	100	100	100
ASV-49	AACCACTGTTTTACATTTAGCTGCAGAAAGAGGAACTGTAGAAGATATTGAACTTGACGAAGTAGTAATTCCTGGTTACAACAACGTTTTATGTGTTGAATCTGGTGGTCCTGAGCCCGGAGTTGGATGTGCTGGTCGTGGTATTATTACTGCTATCAACTTTCTTGAAGAAGAAGGTGCTTACGAAAATCTAGATTTCGTATCTTACGATGTATTAGGAGACGTTGCTTGTGGTGGTTTCGCTATGCCTATCCG	Bacteria	Cyanobacteria	Cyanophyceae	Chroococcales	Aphanothecaceae	Candidatus Atelocyanobacterium	oligo3_A2_ATTCTATTTTCTT	100	100	100	100	100	100	100
ASV-50	AACCACTGTTTTACATTTAGCTGCAGAAAGAGGAACTGTAGAAGATATTGAACTTGACGAAGTAGTAATTCCTGGTTACAACAACGTTTTATGTGTTGAATCTGGTGGTCCTGAGCCCGGAGTTGGATGTGCTGGTCGTGGTATTATTACTGCTACCAACTTTCTTGAAGAAGAAGGTGCTTACGAAAATCTAGATTTCGTATCTTACGATGTATTAGGAGACGTTGTTTGTGGTGGTTTCGCTATGCCTATCCG	Bacteria	Cyanobacteria	Cyanophyceae	Chroococcales	Aphanothecaceae	Candidatus Atelocyanobacterium	oligo3_A2_ATTCTATTTTCTT	100	100	100	100	100	100	99
ASV-51	AACCACTGTTTTACATTTAGCTGCAGAAAGAGGAACTGTAGAAGATATTGAACTTGACGAAGTAGTAATTCCTGGTTACAACAACGTTTTATGTGTTGAATCTGGTGGTCCTGAGCCCGGAGTTGGATGTGCTGGTCGTGGTATTATTACTGCTATCAACTTTCTTGAAGAAGAAGGTGCTTACGAAAATCTAGATTTCGTATCTTACGATGTATTAGGAGACGTTGTCTGTGGTGGTTTCGCTATGCCTATCCG	Bacteria	Cyanobacteria	Cyanophyceae	Chroococcales	Aphanothecaceae	Candidatus Atelocyanobacterium	oligo38_A2_ATTCTATTTTCTC	100	100	100	100	100	100	64
ASV-52	AACCACTGTTTTACATTTAGCTGCAGAAAGAGGAACTGTAGAAGATATTGAACTTGACGAAGTAGTAATTCCTGGTTACAACAACGTTTTATGTGTTGAATCTGGTGGTCCTGAGCCCGGAGTTGGATGTGCCGGTCGTGGTATTATTACTGCTATCAACTTTCTTGAAGAAGAAGGTGCTTACGAAAATCTAGATTTCGTATCTTACGATGTATTAGGAGACGTTGTTTGTGGTGGTTTCGCTATGCCTATCCG	Bacteria	Cyanobacteria	Cyanophyceae	Chroococcales	Aphanothecaceae	Candidatus Atelocyanobacterium	oligo3_A2_ATTCTATTTTCTT	100	100	100	100	100	100	100
ASV-53	AACCACTGTTTTACATTTAGCTGCAGAAAGAGGAACTGTAGAAGATATCGAACTTGACGAAGTAGTAATTCCTGGTTACAACAACGTTTTATGTGTTGAATCTGGTGGTCCTGAGCCCGGAGTTGGATGTGCTGGTCGTGGTATTATTACTGCTATCAACTTTCTTGAAGAAGAAGGTGCTTACGAAAATCTAGATTTCGTATCTTACGATGTATTAGGAGACGTTGTTTGTGGTGGTTTCGCTATGCCTATCCG	Bacteria	Cyanobacteria	Cyanophyceae	Chroococcales	Aphanothecaceae	Candidatus Atelocyanobacterium	oligo37_A2_ACTCTATTTTCTT	100	100	100	100	100	100	54
ASV-54	CGAAACCACCACAAACAACGTCTCCTAATACATCGTAAGATACGAAATCTAGATTTTCGTAAGCACCTCCTTCTTCAAGAAAGTTGATAGCAGTAATAATACCACGACCAGCACATCCAACTCCGGGCTCAGGACCACCAGATTCAACACATAAAACGTTGTTGTAACCAGGAATTACTACTTCGTCAAGTTCAATATCTTCTACAGTTCCTCTTTCTGCAGCTAAATGTAAAACAGTGGTTTGTGCTTTACAAT	Bacteria	Cyanobacteria	Cyanophyceae	Chroococcales	Aphanothecaceae	Candidatus Atelocyanobacterium	oligo3_A2_ATTCTATTTTCTT	100	100	100	100	100	100	100
ASV-55	AACCACTGTTTTACATTTAGCTGCAGAAAGAGGAACTGTAGAAGATATTGAACTTGACGAAGTAGTAATTCCTGGTTACAACAACGTTTTATGTGTTGAATCTGGTGGTCCTGGGCCCGGAGTTGGATGTGCTGGTCGTGGTATTATTACTGCTATCAACTTTCTTGAAGAAGAAGGTGCTTACGAAAATCTAGATTTCGTATCTTACGATGTATTAGGAGACGTTGTTTGTGGTGGTTTCGCTATGCCTATCCG	Bacteria	Cyanobacteria	Cyanophyceae	Chroococcales	Aphanothecaceae	Candidatus Atelocyanobacterium	oligo3_A2_ATTCTATTTTCTT	100	100	100	100	100	100	100
ASV-56	AACCACTGTTTTACATTTAGCTGCAGAAAGAGGAACTGTAGAAGATATTGAACTTGACGAAGTAGTAATTCCTGGTTACAACAACGTTTTATGTGTTGAATCTGGTGGTCCTGAGCCCGGAGTTGGATGTGCTGGTCGTGGTATTATTACCGCTATCAACTTTCTTGAAGAAGAAGGTGCTTACGAAAATCTAGATTTCGTATCTTACGATGTATTAGGAGACGTTGTTTGTGGTGGTTTCGCTATGCCTATCCG	Bacteria	Cyanobacteria	Cyanophyceae	Chroococcales	Aphanothecaceae	Candidatus Atelocyanobacterium	oligo3_A2_ATTCTATTTTCTT	100	100	100	100	100	100	96
ASV-57	CGAAACCACCACAAACAACGTCTCCTAATACATCGTAAGATACGAAATCTAGATTTTCGTAAGCACCTTCTTCTTCAAGAAAGTTGATAGCAGTAATAATACCACGACCAGCACATCCAACTCCGGGCTCAGGACCACCAGATTCAACACATAAAACGTTGTTGTAACCAGGAATTACTACTTCGTCAAGTTCAATATCTTCTACAGTTCCTCTTTCTGCAGCTAAATGTAGAACAGTGGTTTGTGCTTTACAAT	Bacteria	Cyanobacteria	Cyanophyceae	Chroococcales	Aphanothecaceae	Candidatus Atelocyanobacterium	oligo3_A2_ATTCTATTTTCTT	100	100	100	100	100	100	99
ASV-58	CGAAACCACCACAAACAACGTCTCCTAATACATCGTAAGATACGAAATCTAGGTTTTCGTAAGCACCTTCTTCTTCAAGAAAGTTGATAGCAGTAATAATACCACGACCAGCACATCCAACTCCGGGCTCAGGACCACCAGATTCAACACATAAAACGTTGTTGTAACCAGGAATTACTACTTCGTCAAGTTCAATATCTTCTACAGTTCCTCTTTCTGCAGCTAAATGTAAAACAGTGGTTTGTGCTTTACAAT	Bacteria	Cyanobacteria	Cyanophyceae	Chroococcales	Aphanothecaceae	Candidatus Atelocyanobacterium	oligo36_A2_ATTCTATTTCCTT	100	100	100	100	100	100	60
ASV-59	AACCACTGTTTTACATTTAGCTGCAGAAAGAGGAACTGTAGAAGATATTGAACTTGACGAAGTAGTAATTCCTGGTTACAACAACGTTTTATGTGTTGAATCTGGTGGTCCTGAGCCCGGAGTTGGATGTGCTGGTCGTGGTATTATTACTGCTATCAACTTTCTTGAAGAAGAAGGTGCTTACGAAAATCTAGATTTCGTATCTTACGATGTATTAGGAGACGTTGTTTGTGGTGGTCTCGCTATGCCTATCCG	Bacteria	Cyanobacteria	Cyanophyceae	Chroococcales	Aphanothecaceae	Candidatus Atelocyanobacterium	oligo3_A2_ATTCTATTTTCTT	100	100	100	100	100	100	100
ASV-60	AACCACTGTTTTACATTTAGCTGCAGAAAGAGGAACTGTAGAAGATATTGAACTTGACGAAGTAGTAATTCCTGGTTACAACAACGTTTTATGTGCTGAATCTGGTGGTCCTGAGCCCGGAGTTGGATGTGCTGGTCGTGGTATTATTACTGCTATCAACTTTCTTGAAGAAGAAGGTGCTTACGAAAATCTAGATTTCGTATCTTACGATGTATTAGGAGACGTTGTTTGTGGTGGTTTCGCTATGCCTATCCG	Bacteria	Cyanobacteria	Cyanophyceae	Chroococcales	Aphanothecaceae	Candidatus Atelocyanobacterium	oligo3_A2_ATTCTATTTTCTT	100	100	100	100	100	100	99
ASV-61	AACCACTGTTTTACATTTAGCTGCAGAAAGAGGAACTGTAGAAGATATTGAACTTGACGAAGTAGTAATTCCTGGTTACAACAACGCTTTATGTGTTGAATCTGGTGGTCCTGAGCCCGGAGTTGGATGTGCTGGTCGTGGTATTATTACTGCTATCAACTTTCTTGAAGAAGAAGGTGCTTACGAAAATCTAGATTTCGTATCTTACGATGTATTAGGAGACGTTGTTTGTGGTGGTTTCGCTATGCCTATCCG	Bacteria	Cyanobacteria	Cyanophyceae	Chroococcales	Aphanothecaceae	Candidatus Atelocyanobacterium	oligo3_A2_ATTCTATTTTCTT	100	100	100	100	100	100	100
ASV-62	AACCACTGTTTTACATTTAGCTGCAGAGAGAGGAACTGTAGAAGATATTGAACTTGACGAAGTAGTAATTCCTGGTTACAACAACGTTTTATGTGTTGAATCTGGTGGTCCTGAGCCCGGAGTTGGATGTGCTGGTCGTGGTATTATTACTGCTATCAACTTTCTTGAAGAAGAAGGTGCTTACGAAAATCTAGATTTCGTATCTTACGATGTATTAGGAGACGTTGTTTGTGGTGGTTTCGCTATGCCTATCCG	Bacteria	Cyanobacteria	Cyanophyceae	Chroococcales	Aphanothecaceae	Candidatus Atelocyanobacterium	oligo3_A2_ATTCTATTTTCTT	100	100	100	100	100	100	91
ASV-63	AACCACTGTTTTACATTTAGCTGCAGAAAGAGGAACTGTAGAAGATATTGAACTTGACGAAGTAGTAATTCCTGGTTACAACAACGTTTTATGTGTTGAATCTGGTGGTCCTGAGCCCGGAGTTGGATGTGCTGGCCGTGGTATTATTACTGCTATCAACTTTCTTGAAGAAGAAGGTGCTTACGAAAATCTAGATTTCGTATCTTACGATGTATTAGGAGACGTTGTTTGTGGTGGTTTCGCTATGCCTATCCG	Bacteria	Cyanobacteria	Cyanophyceae	Chroococcales	Aphanothecaceae	Candidatus Atelocyanobacterium	oligo3_A2_ATTCTATTTTCTT	100	100	100	100	100	100	100
ASV-64	AACCACTGTTTTACATTTAGCTGCAGAAAGAGGAACTGTAGAAGATATTGAACTTGACGAAGTAGTAATTCCTGGCTACAACAACGTTTTATGTGTTGAATCTGGTGGTCCTGAGCCCGGAGTTGGATGTGCTGGTCGTGGTATTATTACTGCTATCAACTTTCTTGAAGAAGAAGGTGCTTACGAAAATCTAGATTTCGTATCTTACGATGTATTAGGAGACGTTGTTTGTGGTGGTTTCGCTATGCCTATCCG	Bacteria	Cyanobacteria	Cyanophyceae	Chroococcales	Aphanothecaceae	Candidatus Atelocyanobacterium	oligo34_A2_ATCCTATTTTCTT	100	100	100	100	100	100	59
ASV-65	AACCACTGTTTTACATTTAGCTGCAGAAAGAGGAACTGTAGAAGATATTGAACTTGACGAAGTAGTAATTCCTGGTTACAACAACGTTTTACGTGTTGAATCTGGTGGTCCTGAGCCCGGAGTTGGATGTGCTGGTCGTGGTATTATTACTGCTATCAACTTTCTTGAAGAAGAAGGTGCTTACGAAAATCTAGATTTCGTATCTTACGATGTATTAGGAGACGTTGTTTGTGGTGGTTTCGCTATGCCTATCCG	Bacteria	Cyanobacteria	Cyanophyceae	Chroococcales	Aphanothecaceae	Candidatus Atelocyanobacterium	oligo3_A2_ATTCTATTTTCTT	100	100	100	100	100	100	100
ASV-66	AACCACTGTTTTACATTTAGCTGCAGAAAGAGGAACTGTAGAAGATATTGAACTCGACGAAGTAGTAATTCCTGGTTACAACAACGTTTTATGTGTTGAATCTGGTGGTCCTGAGCCCGGAGTTGGATGTGCTGGTCGTGGTATTATTACTGCTATCAACTTTCTTGAAGAAGAAGGTGCTTACGAAAATCTAGATTTCGTATCTTACGATGTATTAGGAGACGTTGTTTGTGGTGGTTTCGCTATGCCTATCCG	Bacteria	Cyanobacteria	Cyanophyceae	Chroococcales	Aphanothecaceae	Candidatus Atelocyanobacterium	oligo3_A2_ATTCTATTTTCTT	100	100	100	100	100	100	98
ASV-67	AACCACTGTTTTACATTTAGCTGCAGAAAGAGGAACTGTAGAAGATATTGAACTTGACGAAGTAGTAATTCCTGGTTACAACAACGTTTTATGTGTTGAATCTGGTGGTCCTGAGCCCGGAGTTGGATGTGCTGGTCGTGGTATTATTACTGCTATCAACTTTCTTGGAGAAGAAGGTGCTTACGAAAATCTAGATTTCGTATCTTACGATGTATTAGGAGACGTTGTTTGTGGTGGTTTCGCTATGCCTATCCG	Bacteria	Cyanobacteria	Cyanophyceae	Chroococcales	Aphanothecaceae	Candidatus Atelocyanobacterium	oligo3_A2_ATTCTATTTTCTT	100	100	100	100	100	100	99
ASV-68	AACCACTGTTTTACATTTAGCTGCAGAAAGAGGAACTGTAGAAGATATTGAACTTGACGAAGTAGTAATTCCTGGTTACAACAACGTTTTATGCGTTGAATCTGGTGGTCCTGAGCCCGGAGTTGGATGTGCTGGTCGTGGTATTATTACTGCTATCAACTTTCTTGAAGAAGAAGGTGCTTACGAAAATCTAGATTTCGTATCTTACGATGTATTAGGAGACGTTGTTTGTGGTGGTTTCGCTATGCCTATCCG	Bacteria	Cyanobacteria	Cyanophyceae	Chroococcales	Aphanothecaceae	Candidatus Atelocyanobacterium	oligo32_A2_ATTCCATTTTCTT	100	100	100	100	100	100	62
ASV-69	CGAAACCACCACAAACAACGTCTCCTAATACATCGTAAGATACGAAATCTAGATTTTCGTAAGCACCTTCTTCTTCAAGAAAGTTGATAGCAGTAATAATACCACGACCAGCACATCCAACTCCGGGCTCAGGACCACCAGATTCAACACATAAAACGTTGTTGTAACCAGGAATTACTACTTCGTCAAGTTCAATATCTTCTACGGTTCCTCTTTCTGCAGCTAAATGTAAAACAGTGGTTTGTGCTTTACAAT	Bacteria	Cyanobacteria	Cyanophyceae	Chroococcales	Aphanothecaceae	Candidatus Atelocyanobacterium	oligo3_A2_ATTCTATTTTCTT	100	100	100	100	100	100	99
ASV-70	AACCACTGTTTTACATTTAACTGCAGAAAGAGGAACTGTAGAAGATATTGAACTTGACGAAGTAGTAATTCCTGGTTACAACAACGTTTTATGTGTTGAATCTGGTGGTCCTGAGCCCGGAGTTGGATGTGCTGGTCGTGGTATTATTACTGCTATCAACTTTCTTGAAGAAGAAGGTGCTTACGAAAATCTAGATTTCGTATCTTACGATGTATTAGGAGACGTTGTTTGTGGTGGTTTCGCTATGCCTATCCG	Bacteria	Cyanobacteria	Cyanophyceae	Chroococcales	Aphanothecaceae	Candidatus Atelocyanobacterium	oligo3_A2_ATTCTATTTTCTT	100	100	100	100	100	100	100
ASV-71	AACCACTGTTTTACATTTAGCTGCAGAAAGAGGAACTGTAGAAGATATTGAACTTGACGAAGTAGTAATTCCTGGTTACAACAACGTTCTATGTGTTGAATCTGGTGGTCCTGAGCCCGGAGTTGGATGTGCTGGTCGTGGTATTATTACTGCTATCAACTTTCTTGAAGAAGAAGGTGCTTACGAAAATCTAGATTTCGTATCTTACGATGTATTAGGAGACGTTGTTTGTGGTGGTTTCGCTATGCCTATCCG	Bacteria	Cyanobacteria	Cyanophyceae	Chroococcales	Aphanothecaceae	Candidatus Atelocyanobacterium	oligo3_A2_ATTCTATTTTCTT	100	100	100	100	100	100	100
ASV-72	AACCACTGTTTTACATTTAGCTGCAGAAAGAGGAACTGTAGAAGATATTGAACTTGACGAAGTAGTAATTCCTGGTTACAACAACGTTTTATGTGTTGAATCTGGTGGTCCTGAGCCCGGAGTTGGATGTGCTGGTCGCGGTATTATTACTGCTATCAACTTTCTTGAAGAAGAAGGTGCTTACGAAAATCTAGATTTCGTATCTTACGATGTATTAGGAGACGTTGTTTGTGGTGGTTTCGCTATGCCTATCCG	Bacteria	Cyanobacteria	Cyanophyceae	Chroococcales	Aphanothecaceae	Candidatus Atelocyanobacterium	oligo3_A2_ATTCTATTTTCTT	100	100	100	100	100	100	100
ASV-73	CGAAGCCACCACAAACAACGTCTCCTAATACATCGTAAGATACGAAATCTAGATTTTCGTAAGCACCTTCTTCTTCAAGAAAGTTGATAGCAGTAATAATACCACGACCAGCACATCCAACTCCGGGCTCAGGACCACCAGATTCAACACATAAAACGTTGTTGTAACCAGGAATTACTACTTCGTCAAGTTCAATATCTTCTACAGTTCCTCTTTCTGCAGCTAAATGTAAAACAGTGGTTTGTGCTTTACAAT	Bacteria	Cyanobacteria	Cyanophyceae	Chroococcales	Aphanothecaceae	Candidatus Atelocyanobacterium	oligo3_A2_ATTCTATTTTCTT	100	100	100	100	100	100	100
ASV-74	CGAAACCACCACAAACAACGTCTCCTAATACATCGTAAGATACGAAATCTAGATTTTCGTAAGCACCTTCTCCTTCAAGAAAGTTGATAGCAGTAATAATACCACGACCAGCACATCCAACTCCGGGCTCAGGACCACCAGATTCAACACATAAAACGTTGTTGTAACCAGGAATTACTACTTCGTCAAGTTCAATATCTTCTACAGTTCCTCTTTCTGCAGCTAAATGTAAAACAGTGGTTTGTGCTTTACAAT	Bacteria	Cyanobacteria	Cyanophyceae	Chroococcales	Aphanothecaceae	Candidatus Atelocyanobacterium	oligo3_A2_ATTCTATTTTCTT	100	100	100	100	100	100	100
ASV-75	AACCACTGTTTTACATTTAGCTGCAGAAAGAGGAACTGTAGAAGATATTGAACTTGACGAAGTAGTAATTCCTGGTTACAACAACGTTTTATGTGTTGAATCTGGTGGTCCTGAGCCCGGAGTTGGATGTGCTGGTCGTGGTATTATTACTGCTATCAACTTTCTTGAAGAAGAAGGTGCTTACGAAAATCTAGATTTCGTATCTTACGGTGTATTAGGAGACGTTGTTTGTGGTGGTTTCGCTATGCCTATCCG	Bacteria	Cyanobacteria	Cyanophyceae	Chroococcales	Aphanothecaceae	Candidatus Atelocyanobacterium	oligo3_A2_ATTCTATTTTCTT	100	100	100	100	100	100	99
ASV-76	CGAAACCACCACAAACAACGTCCCCTAATACATCGTAAGATACGAAATCTAGATTTTCGTAAGCACCTTCTTCTTCAAGAAAGTTGATAGCAGTAATAATACCACGACCAGCACATCCAACTCCGGGCTCAGGACCACCAGATTCAACACATAAAACGTTGTTGTAACCAGGAATTACTACTTCGTCAAGTTCAATATCTTCTACAGTTCCTCTTTCTGCAGCTAAATGTAAAACAGTGGTTTGTGCTTTACAAT	Bacteria	Cyanobacteria	Cyanophyceae	Chroococcales	Aphanothecaceae	Candidatus Atelocyanobacterium	oligo3_A2_ATTCTATTTTCTT	100	100	100	100	100	100	100
ASV-77	CGAAACCACCACAAACAACGTCTCCTAATACATCGTAAGATACGAAATCTAGATTTTCGTAAGCACCCTCTTCTTCAAGAAAGTTGATAGCAGTAATAATACCACGACCAGCACATCCAACTCCGGGCTCAGGACCACCAGATTCAACACATAAAACGTTGTTGTAACCAGGAATTACTACTTCGTCAAGTTCAATATCTTCTACAGTTCCTCTTTCTGCAGCTAAATGTAAAACAGTGGTTTGTGCTTTACAAT	Bacteria	Cyanobacteria	Cyanophyceae	Chroococcales	Aphanothecaceae	Candidatus Atelocyanobacterium	oligo3_A2_ATTCTATTTTCTT	100	100	100	100	100	100	100
ASV-78	AACCACTGTTTTACATTTAGCTGCAGAAAGAGGAACTGTAGAAGATATTGAACTTGACGAAGTAGTAATTCCTGGTTACAACAACGTTTTATGTGTTGAATCTGGTGGTCCTGAGCCCGGAGTTGGATGTGCTGGTCGTGGTATTATTACTGCTATCAACTTTCTTGAAGAAGAAGGTGCCTACGAAAATCTAGATTTCGTATCTTACGATGTATTAGGAGACGTTGTTTGTGGTGGTTTCGCTATGCCTATCCG	Bacteria	Cyanobacteria	Cyanophyceae	Chroococcales	Aphanothecaceae	Candidatus Atelocyanobacterium	oligo3_A2_ATTCTATTTTCTT	100	100	100	100	100	100	99
ASV-79	CGAAACCACCACAAACAACGCCTCCTAATACATCGTAAGATACGAAATCTAGATTTTCGTAAGCACCTTCTTCTTCAAGAAAGTTGATAGCAGTAATAATACCACGACCAGCACATCCAACTCCGGGCTCAGGACCACCAGATTCAACACATAAAACGTTGTTGTAACCAGGAATTACTACTTCGTCAAGTTCAATATCTTCTACAGTTCCTCTTTCTGCAGCTAAATGTAAAACAGTGGTTTGTGCTTTACAAT	Bacteria	Cyanobacteria	Cyanophyceae	Chroococcales	Aphanothecaceae	Candidatus Atelocyanobacterium	oligo3_A2_ATTCTATTTTCTT	100	100	100	100	100	100	100
ASV-80	AACCACTGTTTTACATTTAGCTGCAGAAAGAGGAACTGTAGAAGATATTGAACTTGACGAAGTAGTAATTCCTGGTTACAACAACGTCTTATGTGTTGAATCTGGTGGTCCTGAGCCCGGAGTTGGATGTGCTGGTCGTGGTATTATTACTGCTATCAACTTTCTTGAAGAAGAAGGTGCTTACGAAAATCTAGATTTCGTATCTTACGATGTATTAGGAGACGTTGTTTGTGGTGGTTTCGCTATGCCTATCCG	Bacteria	Cyanobacteria	Cyanophyceae	Chroococcales	Aphanothecaceae	Candidatus Atelocyanobacterium	oligo3_A2_ATTCTATTTTCTT	100	100	100	100	100	100	99
ASV-81	AACCACTGTTTTACATTTAGCTGCAGAAAGAGGAACTGTAGAAGATATTGAACTTGACGAAGTAGTAATTCCTGGTTACAACAACGTTTTATGTGTTGAATCTGGTGGTCCTGAGCCCGGAGTTGGATGTGCTGGTCGTGGTATTACTACTGCTATCAACTTTCTTGAAGAAGAAGGTGCTTACGAAAATCTAGATTTCGTATCTTACGATGTATTAGGAGACGTTGTTTGTGGTGGTTTCGCTATGCCTATCCG	Bacteria	Cyanobacteria	Cyanophyceae	Chroococcales	Aphanothecaceae	Candidatus Atelocyanobacterium	oligo3_A2_ATTCTATTTTCTT	100	100	100	100	100	100	99
ASV-82	CGAAACCACCACAAACAACGTCTCCTAATACATCGTAAGATACGAAATCTAGATTTTCGTAAGCACCTTCTTCTTCAAGAAAGTTGATAGCAGTAATAATACCACGACCAGCACATCCAACTCCGGGCTCAGGACCACCAGATTCAACACATAAAACGTTGTTGTAACCAGGAATTACTACTTCGCCAAGTTCAATATCTTCTACAGTTCCTCTTTCTGCAGCTAAATGTAAAACAGTGGTTTGTGCTTTACAAT	Bacteria	Cyanobacteria	Cyanophyceae	Chroococcales	Aphanothecaceae	Candidatus Atelocyanobacterium	oligo3_A2_ATTCTATTTTCTT	100	100	100	100	100	100	100
ASV-83	AACCACTGTTTTACATTTAGCTGCAGAAAGAGGAACTGTAGAAGATATTGAACTTGACGAAGTAGTAATTCCTGGTTACAACAACGTTTTATGTGTTGAATCTGGTGGTCCCGAGCCCGGAGTTGGATGTGCTGGTCGTGGTATTATTACTGCTATCAACTTTCTTGAAGAAGAAGGTGCTTACGAAAATCTAGATTTCGTATCTTACGATGTATTAGGAGACGTTGTTTGTGGTGGTTTCGCTATGCCTATCCG	Bacteria	Cyanobacteria	Cyanophyceae	Chroococcales	Aphanothecaceae	Candidatus Atelocyanobacterium	oligo3_A2_ATTCTATTTTCTT	100	100	100	100	100	100	99
ASV-84	CGAAACCACCACAAACAACGTCTCCTAATACATCGTAAGATACGAAATCTAGATTTTCGTAAGCACCTTCTTCTTCAAGAAAGTTGATAGCAGTAATAATACCACGACCAGCACATCCAACTCCGGGCTCAGGACCACCAGACTCAACACATAAAACGTTGTTGTAACCAGGAATTACTACTTCGTCAAGTTCAATATCTTCTACAGTTCCTCTTTCTGCAGCTAAATGTAAAACAGTGGTTTGTGCTTTACAAT	Bacteria	Cyanobacteria	Cyanophyceae	Chroococcales	Aphanothecaceae	Candidatus Atelocyanobacterium	oligo31_A2_ATTCTGTTTTCTT	100	100	100	100	100	100	66
ASV-85	AACCACTGTTTTACATTTAGCTGCAGAAAGAGGAACTGTAGAAGATATTGAACTTGACGAAGTAGTAATTCCTGGTTACAACAACGTTTTATGTGTTGAATCTGGTGGTCCTGAGCCCGGAGTTGGATGTGCTGGTCGTGGTATTATTACTGCTATCAACTTTCTTGAAGAAGAAGGTGCTTACGAAAATCTAGATTTCGTATCCTACGATGTATTAGGAGACGTTGTTTGTGGTGGTTTCGCTATGCCTATCCG	Bacteria	Cyanobacteria	Cyanophyceae	Chroococcales	Aphanothecaceae	Candidatus Atelocyanobacterium	oligo3_A2_ATTCTATTTTCTT	100	100	100	100	100	100	99
ASV-86	CGAAACCACCACAAACAACGTCTCCTAATACATCGTAAGATACGAAATCTAGATTTTCGTAAGCACCTTCTTCTTCAAGAAAGTTGATAGCAGTAATAATACCACGACCAGCACATCCAACTCCGGGCTCAGGACCACCAGATTCGACACATAAAACGTTGTTGTAACCAGGAATTACTACTTCGTCAAGTTCAATATCTTCTACAGTTCCTCTTTCTGCAGCTAAATGTAAAACAGTGGTTTGTGCTTTACAAT	Bacteria	Cyanobacteria	Cyanophyceae	Chroococcales	Aphanothecaceae	Candidatus Atelocyanobacterium	oligo3_A2_ATTCTATTTTCTT	100	100	100	100	100	100	97
ASV-87	CGAAACCACCACAAACAACGTCTCCTAATACATCGTAAGATACGAAATCTAGATTTTCGTAAGCACCTTCTTCTTCAGGAAAGTTGATAGCAGTAATAATACCACGACCAGCACATCCAACTCCGGGCTCAGGACCACCAGATTCAACACATAAAACGTTGTTGTAACCAGGAATTACTACTTCGTCAAGTTCAATATCTTCTACAGTTCCTCTTTCTGCAGCTAAATGTAAAACAGTGGTTTGTGCTTTACAAT	Bacteria	Cyanobacteria	Cyanophyceae	Chroococcales	Aphanothecaceae	Candidatus Atelocyanobacterium	oligo3_A2_ATTCTATTTTCTT	100	100	100	100	100	100	99
ASV-88	AACCACTGTTTTACATTTAGCTGCAGAAAGAGGAACTGTAGAAGATATTGAACTTGACGAAGTAGTAATTCCTGGTTACAACAACGTTTTATGTGTTGAATCTGGTGGTCCTGAGCCCGGAGTTGGATGCGCTGGTCGTGGTATTATTACTGCTATCAACTTTCTTGAAGAAGAAGGTGCTTACGAAAATCTAGATTTCGTATCTTACGATGTATTAGGAGACGTTGTTTGTGGTGGTTTCGCTATGCCTATCCG	Bacteria	Cyanobacteria	Cyanophyceae	Chroococcales	Aphanothecaceae	Candidatus Atelocyanobacterium	oligo3_A2_ATTCTATTTTCTT	100	100	100	100	100	100	100
ASV-89	CGAAACCACCACAAACAACGTCTCCTAATACATCGTAAGATACGAAATCTAGATTTTCGTAAGCACCTTCTTCTTCAAGAAAGTTGATAGCAGTAATAATACCACGACCAGCACATCCAACTCCGGGCTCAGGACCACCAGATTCAACACATAAAACGTTGTTGTAACCAGGAATTACTACTTCGTCAAGTTCAATATCTTCTACAGTTCCTCTTTCTGCGGCTAAATGTAAAACAGTGGTTTGTGCTTTACAAT	Bacteria	Cyanobacteria	Cyanophyceae	Chroococcales	Aphanothecaceae	Candidatus Atelocyanobacterium	oligo3_A2_ATTCTATTTTCTT	100	100	100	100	100	100	98
ASV-90	CGAAACCACCACAAACAACGTCTCCTAATACATCGTAAGATACGAAATCTAGATTTTCGTAAGCACCTTCTTCTTCAAGAAAGTTGATAGCAGTAATAATACCACGACCAGCACATCCAACTCCGGGCTCAGGACCACCAGATTCAACACATAAAACGTTGCTGTAACCAGGAATTACTACTTCGTCAAGTTCAATATCTTCTACAGTTCCTCTTTCTGCAGCTAAATGTAAAACAGTGGTTTGTGCTTTACAAT	Bacteria	Cyanobacteria	Cyanophyceae	Chroococcales	Aphanothecaceae	Candidatus Atelocyanobacterium	oligo3_A2_ATTCTATTTTCTT	100	100	100	100	100	100	98
ASV-91	AACCACTGTTTTACATTTAGCTGCAGGAAGAGGAACTGTAGAAGATATTGAACTTGACGAAGTAGTAATTCCTGGTTACAACAACGTTTTATGTGTTGAATCTGGTGGTCCTGAGCCCGGAGTTGGATGTGCTGGTCGTGGTATTATTACTGCTATCAACTTTCTTGAAGAAGAAGGTGCTTACGAAAATCTAGATTTCGTATCTTACGATGTATTAGGAGACGTTGTTTGTGGTGGTTTCGCTATGCCTATCCG	Bacteria	Cyanobacteria	Cyanophyceae	Chroococcales	Aphanothecaceae	Candidatus Atelocyanobacterium	oligo3_A2_ATTCTATTTTCTT	100	100	100	100	100	100	100
ASV-92	CGAAACCACCACAAACAACGTCTCCTAATACATCGTAAGATACGAAATCTAGATTTTCGTAAGCACCTTCTTCTTCAAGAAAGTTGATAGCAGTAATAATACCACGACCAGCACATCCAACTCCGGGCTCAGGACCACCAGATTCAACACATAAAACGTTGTTGTAACCAGGAATTACTACTTCGTCAAGTTCAATATCTTCCACAGTTCCTCTTTCTGCAGCTAAATGTAAAACAGTGGTTTGTGCTTTACAAT	Bacteria	Cyanobacteria	Cyanophyceae	Chroococcales	Aphanothecaceae	Candidatus Atelocyanobacterium	oligo3_A2_ATTCTATTTTCTT	100	100	100	100	100	100	95
ASV-93	CGAAACCACCACAAACAACGTCTCCTAATACATCGTAAGATACGAAATCTAGATTTTCGTAAGCACCTTCTTCTTCAAGAAAGTTGATAGCAGTAATAATACCACGACCAGCACATCCAACTCCGGGCTCAGGGCCACCAGATTCAACACATAAAACGTTGTTGTAACCAGGAATTACTACTTCGTCAAGTTCAATATCTTCTACAGTTCCTCTTTCTGCAGCTAAATGTAAAACAGTGGTTTGTGCTTTACAAT	Bacteria	Cyanobacteria	Cyanophyceae	Chroococcales	Aphanothecaceae	Candidatus Atelocyanobacterium	oligo3_A2_ATTCTATTTTCTT	100	100	100	100	100	100	99
ASV-94	AACCACTGTTTTACATTTAGCTGCAGAAAGAGGAACTGTAGAAGATATTGAACTTGACGAAGTAGTAATTCCTGGTTACAACGACGTTTTATGTGTTGAATCTGGTGGTCCTGAGCCCGGAGTTGGATGTGCTGGTCGTGGTATTATTACTGCTATCAACTTTCTTGAAGAAGAAGGTGCTTACGAAAATCTAGATTTCGTATCTTACGATGTATTAGGAGACGTTGTTTGTGGTGGTTTCGCTATGCCTATCCG	Bacteria	Cyanobacteria	Cyanophyceae	Chroococcales	Aphanothecaceae	Candidatus Atelocyanobacterium	oligo3_A2_ATTCTATTTTCTT	100	100	100	100	100	100	100
ASV-95	AACCACTGTTTTACATTTAGCTGCAGAAAGAGGAACTGTAGAAGATATTGAACTTGACGAAGTAGTAATCCCTGGTTACAACAACGTTTTATGTGTTGAATCTGGTGGTCCTGAGCCCGGAGTTGGATGTGCTGGTCGTGGTATTATTACTGCTATCAACTTTCTTGAAGAAGAAGGTGCTTACGAAAATCTAGATTTCGTATCTTACGATGTATTAGGAGACGTTGTTTGTGGTGGTTTCGCTATGCCTATCCG	Bacteria	Cyanobacteria	Cyanophyceae	Chroococcales	Aphanothecaceae	Candidatus Atelocyanobacterium	oligo3_A2_ATTCTATTTTCTT	100	100	100	100	100	100	100
ASV-96	AACCACTGTTTTACATTTAGCTGCAGAAAGAGGAACTGTAGAAGATATTGGACTTGACGAAGTAGTAATTCCTGGTTACAACAACGTTTTATGTGTTGAATCTGGTGGTCCTGAGCCCGGAGTTGGATGTGCTGGTCGTGGTATTATTACTGCTATCAACTTTCTTGAAGAAGAAGGTGCTTACGAAAATCTAGATTTCGTATCTTACGATGTATTAGGAGACGTTGTTTGTGGTGGTTTCGCTATGCCTATCCG	Bacteria	Cyanobacteria	Cyanophyceae	Chroococcales	Aphanothecaceae	Candidatus Atelocyanobacterium	oligo3_A2_ATTCTATTTTCTT	100	100	100	100	100	100	99
ASV-97	CGCAACCCCCACAAACACCGTCTCCTAATACATCGTAAGATACGAAATCTAGATTTTCGTAAGCACCTTCTTCTTCAAGAAATTTGATAGCAGTCATAATACCACGACCAGCACATCCAACTCCGGGCTCAGGACCACCAGATTCAACACATAAAACGTTGTTGTAACCAGGAATTACTACTTCGTCAAGTTCAATATCTTCTACAGTTCCTCTTTCTGCAGCTAAATGTAAAACAGTGGTTTGTGCTTTACAAT	Bacteria	Cyanobacteria	Cyanophyceae	Chroococcales	Aphanothecaceae	Candidatus Atelocyanobacterium	oligo3_A2_ATTCTATTTTCTT	100	100	100	100	100	100	98
ASV-98	AACCACTGTTTTACATTTAGCTGCAGAAAGAGGAACTGTAGAAGATATTGAACTTGACGAAGTAGTAATTCCTGGTTACAACAACGTTTTATGTGTTGAATCTGGTGGTCCTGAGCCCGGAGTTGGACGTGCTGGTCGTGGTATTATTACTGCTATCAACTTTCTTGAAGAAGAAGGTGCTTACGAAAATCTAGATTTCGTATCTTACGATGTATTAGGAGACGTTGTTTGTGGTGGTTTCGCTATGCCTATCCG	Bacteria	Cyanobacteria	Cyanophyceae	Chroococcales	Aphanothecaceae	Candidatus Atelocyanobacterium	oligo3_A2_ATTCTATTTTCTT	100	100	100	100	100	100	99
ASV-99	AACCACTGTTTTACATTTAGCTGCAGAAAGAGGAACTGTAGAAGATATTGAACTTGACGAAGTAGTAATTCCTGGTTACAACAACGTTTTATGTGTTGAATCTGGTGGTCCTGAGCCCGGAGTTGGATGTGCTGGTCGTGGTATTATTACTGCTATCAACTTTCTTGAAGAAGAAGGTGCTTACGAAAATCTAGATTTCGTATCTTACGATGCATTAGGAGACGTTGTTTGTGGTGGTTTCGCTATGCCTATCCG	Bacteria	Cyanobacteria	Cyanophyceae	Chroococcales	Aphanothecaceae	Candidatus Atelocyanobacterium	oligo3_A2_ATTCTATTTTCTT	100	100	100	100	100	100	100
ASV-100	AACCACTGTTTTACATTTAGCTGCAGAAAGAGGAACTGTAGAAGATATTGAACTTGACGAAGTAGTAATTCCTGGTTACAACAACGTTTTATGTGTTGAATCTGGCGGTCCTGAGCCCGGAGTTGGATGTGCTGGTCGTGGTATTATTACTGCTATCAACTTTCTTGAAGAAGAAGGTGCTTACGAAAATCTAGATTTCGTATCTTACGATGTATTAGGAGACGTTGTTTGTGGTGGTTTCGCTATGCCTATCCG	Bacteria	Cyanobacteria	Cyanophyceae	Chroococcales	Aphanothecaceae	Candidatus Atelocyanobacterium	oligo3_A2_ATTCTATTTTCTT	100	100	100	100	100	100	92
ASV-101	CGAAACCACCACAAACAACGTCTCCTAATACATCGTAAGATACGAAATCTAGATTTTCGTAAGCACCTTCTTCTTCAAGAAAGTTGATAGCAGTAATAATACCACGACCAGCACATCCAACTCCGGGCTCAGGACCACCAGATTCAACACATAAAACGTTGTTGTAACCAGGAATTACTACTTCGTCAAGTTCAATATCCTCTACAGTTCCTCTTTCTGCAGCTAAATGTAAAACAGTGGTTTGTGCTTTACAAT	Bacteria	Cyanobacteria	Cyanophyceae	Chroococcales	Aphanothecaceae	Candidatus Atelocyanobacterium	oligo30_A2_GTTCTATTTTCTT	100	100	100	100	100	100	67
ASV-102	CGAAACCACCACAAACAGCGTCTCCTAATACATCGTAAGATACGAAATCTAGATTTTCGTAAGCACCTTCTTCTTCAAGAAAGTTGATAGCAGTAATAATACCACGACCAGCACATCCAACTCCGGGCTCAGGACCACCAGATTCAACACATAAAACGTTGTTGTAACCAGGAATTACTACTTCGTCAAGTTCAATATCTTCTACAGTTCCTCTTTCTGCAGCTAAATGTAAAACAGTGGTTTGTGCTTTACAAT	Bacteria	Cyanobacteria	Cyanophyceae	Chroococcales	Aphanothecaceae	Candidatus Atelocyanobacterium	oligo3_A2_ATTCTATTTTCTT	100	100	100	100	100	100	99
ASV-103	AACCACTGTTTTACATTTAGCTGCAGAAAGAGGAACTGTAGAAGATATTGAACTTGACGAAGTAGTAATTCCTGGTTGCAACAACGTTTTATGTGTTGAATCTGGTGGTCCTGAGCCCGGAGTTGGATGTGCTGGTCGTGGTATTATTACTGCTATCAACTTTCTTGAAGAAGAAGGTGCTTACGAAAATCTAGATTTCGTATCTTACGATGTATTAGGAGACGTTGTTTGTGGTGGTTTCGCTATGCCTATCCG	Bacteria	Cyanobacteria	Cyanophyceae	Chroococcales	Aphanothecaceae	Candidatus Atelocyanobacterium	oligo3_A2_ATTCTATTTTCTT	100	100	100	100	100	100	100
ASV-104	AACCACTGTTTTACATTTAGCTGCAGAAAGAGGAACTGTAGAAGATATTGAACTTGACGAAGTAGTAATTCCCGGTTACAACAACGTTTTATGTGTTGAATCTGGTGGTCCTGAGCCCGGAGTTGGATGTGCTGGTCGTGGTATTATTACTGCTATCAACTTTCTTGAAGAAGAAGGTGCTTACGAAAATCTAGATTTCGTATCTTACGATGTATTAGGAGACGTTGTTTGTGGTGGTTTCGCTATGCCTATCCG	Bacteria	Cyanobacteria	Cyanophyceae	Chroococcales	Aphanothecaceae	Candidatus Atelocyanobacterium	oligo3_A2_ATTCTATTTTCTT	100	100	100	100	100	100	98
ASV-105	AACCACTGTTTTACATTTAGCTGCAGAAAGAGGAACTGTAGAAGATATTGAACTTGACGAAGTAGTAATTCCTGGTTACAACAACGTTTTATGTGTTGAATCTGGTGGTCCTGAGCCCGGAGTTGGATGTGCTGGTCGTGGTATTATTACTGCTATCAACTTTCTTGAAGAAGAAGGTGCTTACGAAAATCTAGATTTCGTATCTTACGATGTATTGGGAGACGTTGTTTGTGGTGGTTTCGCTATGCCTATCCG	Bacteria	Cyanobacteria	Cyanophyceae	Chroococcales	Aphanothecaceae	Candidatus Atelocyanobacterium	oligo3_A2_ATTCTATTTTCTT	100	100	100	100	100	100	100
ASV-106	CGAAACCACCACAAACAACGTCTCCTAATACATCGTAAGATACGAAATCTAGATTTTCGTAAGCACCTTCTTCTTCAAGAAAGTTGATAGCAGTAATAATACCACGACCAGCACATCCAACTCCGGGCTCAGGACCACCAGATTCAACACATAAAACGTTGTTGTAACCAGGAATTACTACTTCGTCAAGTTCGATATCTTCTACAGTTCCTCTTTCTGCAGCTAAATGTAAAACAGTGGTTTGTGCTTTACAAT	Bacteria	Cyanobacteria	Cyanophyceae	Chroococcales	Aphanothecaceae	Candidatus Atelocyanobacterium	oligo37_A2_ACTCTATTTTCTT	100	100	100	100	100	100	66
ASV-107	AACCACTGTTTTACATTTAGCTGCAGAAAGAGGAACTGTAGAAGATATTGAACTTGACGAAGTAGTAATTCCTGGTTACAACAACGTTTTATGTGTTGAATCTGGTGGTCCTGAGCCCGGAGTTGGATGTGCTGGTCGTGGTATTATTACTGCTATCAACTTTCTTGAAGAAGAAGGTGCTTGCGAAAATCTAGATTTCGTATCTTACGATGTATTAGGAGACGTTGTTTGTGGTGGTTTCGCTATGCCTATCCG	Bacteria	Cyanobacteria	Cyanophyceae	Chroococcales	Aphanothecaceae	Candidatus Atelocyanobacterium	oligo3_A2_ATTCTATTTTCTT	100	100	100	100	100	100	100
ASV-108	CGAAACCACCACAAACAACGTCTCCTAATACATCGTAAGATACGAAATCTAGATTTTCGTAAGCACCTTCTTCTTCGAGAAAGTTGATAGCAGTAATAATACCACGACCAGCACATCCAACTCCGGGCTCAGGACCACCAGATTCAACACATAAAACGTTGTTGTAACCAGGAATTACTACTTCGTCAAGTTCAATATCTTCTACAGTTCCTCTTTCTGCAGCTAAATGTAAAACAGTGGTTTGTGCTTTACAAT	Bacteria	Cyanobacteria	Cyanophyceae	Chroococcales	Aphanothecaceae	Candidatus Atelocyanobacterium	oligo3_A2_ATTCTATTTTCTT	100	100	100	100	100	100	99
ASV-109	CGAAACCACCACAAACAACGTCTCCTAATACATCGTAAGATACGAAATCTAGATTTTCGTAAGCACCTTCTTCTTCAAGAAAGTTGATAGCAGTAATAATACCACGACCAGCACACCCAACTCCGGGCTCAGGACCACCAGATTCAACACATAAAACGTTGTTGTAACCAGGAATTACTACTTCGTCAAGTTCAATATCTTCTACAGTTCCTCTTTCTGCAGCTAAATGTAAAACAGTGGTTTGTGCTTTACAAT	Bacteria	Cyanobacteria	Cyanophyceae	Chroococcales	Aphanothecaceae	Candidatus Atelocyanobacterium	oligo3_A2_ATTCTATTTTCTT	100	100	100	100	100	100	99
ASV-110	AACCACTGTTTTACATTTAGCTGCAGAAAGAGGAACTGTAGAAGATATTGAACTTGACGAAGTAGTAATTCCTGGTTACAACAACGTTTTATGTGTTGAACCTGGTGGTCCTGAGCCCGGAGTTGGATGTGCTGGTCGTGGTATTATTACTGCTATCAACTTTCTTGAAGAAGAAGGTGCTTACGAAAATCTAGATTTCGTATCTTACGATGTATTAGGAGACGTTGTTTGTGGTGGTTTCGCTATGCCTATCCG	Bacteria	Cyanobacteria	Cyanophyceae	Chroococcales	Aphanothecaceae	Candidatus Atelocyanobacterium	oligo3_A2_ATTCTATTTTCTT	100	100	100	100	100	100	99
ASV-111	AACCACTGTTTTACATTTAGCTGCAGAAAGAGGAACTGTAGAAGATATTGAACTTGACGAAGTAGTAATTCCTGGTTACAACAACGTTTTATGTGTTGAATCTGGTGGTCCTGAGCCCGGAGTTGGATGTGCTGGTCGTGGTATTATTACTGCTATCAACTTTCTTGAAGAAGAAGGTGCTTACGAAAATCCAGATTTCGTATCTTACGATGTATTAGGAGACGTTGTTTGTGGTGGTTTCGCTATGCCTATCCG	Bacteria	Cyanobacteria	Cyanophyceae	Chroococcales	Aphanothecaceae	Candidatus Atelocyanobacterium	oligo3_A2_ATTCTATTTTCTT	100	100	100	100	100	100	99
ASV-112	CGAAACCACCACAAACAACGTCTCCTAATACATCGTAAGATACGAAATCTAGATTTTCGTAAGCACCTTCTTCTTCAAGAAAGTTGATAGCAGTAATAATACCACGACCAGCACATCCAACTCCGGGCTCAGGACCACCAGATTCAACACATAAAACGTTGTTGTAACCAGGAATTACTACTTCGTCAAGTTCAATATCTTCTACAGTTCCTCTTTCCGCAGCTAAATGTAAAACAGTGGTTTGTGCTTTACAAT	Bacteria	Cyanobacteria	Cyanophyceae	Chroococcales	Aphanothecaceae	Candidatus Atelocyanobacterium	oligo3_A2_ATTCTATTTTCTT	100	100	100	100	100	100	100
ASV-113	CGAAACCACCACAAACAACGTCTCCTAATACATCGTAAGATACGAAATCTAGATTTTCGTAAGCACCTTCTTCTTCAAGAAAGTTGATAGCAGTAATAATACCGCGACCAGCACATCCAACTCCGGGCTCAGGACCACCAGATTCAACACATAAAACGTTGTTGTAACCAGGAATTACTACTTCGTCAAGTTCAATATCTTCTACAGTTCCTCTTTCTGCAGCTAAATGTAAAACAGTGGTTTGTGCTTTACAAT	Bacteria	Cyanobacteria	Cyanophyceae	Chroococcales	Aphanothecaceae	Candidatus Atelocyanobacterium	oligo3_A2_ATTCTATTTTCTT	100	100	100	100	100	100	99
ASV-114	CGAAACCACCGCAAACAACGTCTCCTAATACATCGTAAGATACGAAATCTAGATTTTCGTAAGCACCTTCTTCTTCAAGAAAGTTGATAGCAGTAATAATACCACGACCAGCACATCCAACTCCGGGCTCAGGACCACCAGATTCAACACATAAAACGTTGTTGTAACCAGGAATTACTACTTCGTCAAGTTCAATATCTTCTACAGTTCCTCTTTCTGCAGCTAAATGTAAAACAGTGGTTTGTGCTTTACAAT	Bacteria	Cyanobacteria	Cyanophyceae	Chroococcales	Aphanothecaceae	Candidatus Atelocyanobacterium	oligo3_A2_ATTCTATTTTCTT	100	100	100	100	100	100	99
ASV-115	CGAAACCACCACAAACAACGTCTCCTAATACATCGTAAGATACGAAATCTAGATTTTCGTAAGCACCTTCTTCTTCAAGAAAGTTGATAGCAGTAATAATACCACGACCAGCACATCCAACTCCGGGCTCAGGACCACCAGATTCAACACATAAAACGTTGTTGTAACCAGGAATTACTACTTCGTCAAGCTCAATATCTTCTACAGTTCCTCTTTCTGCAGCTAAATGTAAAACAGTGGTTTGTGCTTTACAAT	Bacteria	Cyanobacteria	Cyanophyceae	Chroococcales	Aphanothecaceae	Candidatus Atelocyanobacterium	oligo3_A2_ATTCTATTTTCTT	100	100	100	100	100	100	100
ASV-116	AACCACTGTTTTACATTTAGCTGCAGAAAGAGGAACTGTAGAAGATATTGAACTTGACGAAGTAGTAATTCCTGGTTACAACAACGTTTTATGTGTTGAATCTGGTGGTCCTGAGCCCGGAGTTGGATGTGCTGGTCGTGGTATTATTACTGCTGTCAACTTTCTTGAAGAAGAAGGTGCTTACGAAAATCTAGATTTCGTATCTTACGATGTATTAGGAGACGTTGTTTGTGGTGGTTTCGCTATGCCTATCCG	Bacteria	Cyanobacteria	Cyanophyceae	Chroococcales	Aphanothecaceae	Candidatus Atelocyanobacterium	oligo3_A2_ATTCTATTTTCTT	100	100	100	100	100	100	100
ASV-117	AACCACTGTTTTACATTTAGCTGCAGAAAGAGGAACTGTAGAAGATATTGAACTTGACGAAGTAGTAATTCCTGGTTACAACAACGTTTTATGTGTTGAATCCGGTGGTCCTGAGCCCGGAGTTGGATGTGCTGGTCGTGGTATTATTACTGCTATCAACTTTCTTGAAGAAGAAGGTGCTTACGAAAATCTAGATTTCGTATCTTACGATGTATTAGGAGACGTTGTTTGTGGTGGTTTCGCTATGCCTATCCG	Bacteria	Cyanobacteria	Cyanophyceae	Chroococcales	Aphanothecaceae	Candidatus Atelocyanobacterium	oligo42_A2_ATTCTACTTTCTT	100	100	100	100	100	100	61
ASV-118	AACCACTGTTTTACATTTAGCTGCAGAAAGAGGAACTGTAGAAGATATTGAACTTGACGAAGTAGTAATTCCTGGTTACAACAACGTTTTATGTGTTGAATCTGGTGGTCCTGAGCCCGGAGTTGGATGTGCTGGTCGTGGTATTATTACTGCTATCAACTTTCTTGAAGAAGAAGGTGCTTACGAAAATCTAGATTTCGTATCTTACGATGTATTAGGAGACGTCGTTTGTGGTGGTTTCGCTATGCCTATCCG	Bacteria	Cyanobacteria	Cyanophyceae	Chroococcales	Aphanothecaceae	Candidatus Atelocyanobacterium	oligo3_A2_ATTCTATTTTCTT	100	100	100	100	100	100	99
ASV-119	CGAAACCACCACAAACAACGTCTCCTAATACATCGTAAGATACGAAATCTAGATTTTCGTAAGCACCTTCTTCTTCAAGAAAGTTGATAGCAGTAATAATACCACGACCAGCACATCCAACTCCGGGCTCAGGACCACCAGATTCAACACATAAAACGTTGTTGTAACCAGGAATTACTACTTCGTCAAGTTCAATATCTTCTACAGTTCCTCTTTCTGCAGCTAAACGTAAAACAGTGGTTTGTGCTTTACAAT	Bacteria	Cyanobacteria	Cyanophyceae	Chroococcales	Aphanothecaceae	Candidatus Atelocyanobacterium	oligo3_A2_ATTCTATTTTCTT	100	100	100	100	100	100	99
ASV-120	CGAAACCACCACAAACAACGTCTCCTAATACATCGTAAGATACGAAATCTAGATTTTCGTAAGCACCTTCTTCTTCAAGAAAGTTGATAGCAGTAATAATACCACGACCGGCACATCCAACTCCGGGCTCAGGACCACCAGATTCAACACATAAAACGTTGTTGTAACCAGGAATTACTACTTCGTCAAGTTCAATATCTTCTACAGTTCCTCTTTCTGCAGCTAAATGTAAAACAGTGGTTTGTGCTTTACAAT	Bacteria	Cyanobacteria	Cyanophyceae	Chroococcales	Aphanothecaceae	Candidatus Atelocyanobacterium	oligo3_A2_ATTCTATTTTCTT	100	100	100	100	100	100	99
ASV-121	AACCACTGTTTTACATTTAGCTGCAGAAAGAGGGACTGTAGAAGATATTGAACTTGACGAAGTAGTAATTCCTGGTTACAACAACGTTTTATGTGTTGAATCTGGTGGTCCTGAGCCCGGAGTTGGATGTGCTGGTCGTGGTATTATTACTGCTATCAACTTTCTTGAAGAAGAAGGTGCTTACGAAAATCTAGATTTCGTATCTTACGATGTATTAGGAGACGTTGTTTGTGGTGGTTTCGCTATGCCTATCCG	Bacteria	Cyanobacteria	Cyanophyceae	Chroococcales	Aphanothecaceae	Candidatus Atelocyanobacterium	oligo3_A2_ATTCTATTTTCTT	100	100	100	100	100	100	97
ASV-122	CGAAACCACCACAAACAACGTCTCCTAATACATCGTAAGATACGAAATCTAGATTTTCGTAAGCACCTTCTTCTTCAAGAAAGTTGATAGCAGTAATAATACCACGACCAGCACATCCAACTCCGGGCCCAGGACCACCAGATTCAACACATAAAACGTTGTTGTAACCAGGAATTACTACTTCGTCAAGTTCAATATCTTCTACAGTTCCTCTTTCTGCAGCTAAATGTAAAACAGTGGTTTGTGCTTTACAAT	Bacteria	Cyanobacteria	Cyanophyceae	Chroococcales	Aphanothecaceae	Candidatus Atelocyanobacterium	oligo3_A2_ATTCTATTTTCTT	100	100	100	100	100	100	100
ASV-123	CGAAACCACCACAAACAACGTCTCCTAATACATCGTAAGATACGAAATCTAGATTTTCGTAAGCACCTTCTTCTTCAAGAAAGTTGATAGCAGTAATAATACCACGACCAGCACATCCAACTCCGGGCTCAGGACCACCAGATTCAACACATAAAACGTTGTTGTAACCAGGAATTACTACTTCGTCAAGTCCAATATCTTCTACAGTTCCTCTTTCTGCAGCTAAATGTAAAACAGTGGTTTGTGCTTTACAAT	Bacteria	Cyanobacteria	Cyanophyceae	Chroococcales	Aphanothecaceae	Candidatus Atelocyanobacterium	oligo3_A2_ATTCTATTTTCTT	100	100	100	100	100	100	100
ASV-124	AACCACTGTTTTACATTTAGCTGCAGAAAGAGGAACTGTAGAAGATATTGAACTTGACGAAGTAGTAATTCCTGGTTACAACAACGTTTTATGTGTTGAATCTGGTGGTCCTGAGCCCGGAGTTGGATGTGCTGGTCGTGGTATCATTACTGCTATCAACTTTCTTGAAGAAGAAGGTGCTTACGAAAATCTAGATTTCGTATCTTACGATGTATTAGGAGACGTTGTTTGTGGTGGTTTCGCTATGCCTATCCG	Bacteria	Cyanobacteria	Cyanophyceae	Chroococcales	Aphanothecaceae	Candidatus Atelocyanobacterium	oligo3_A2_ATTCTATTTTCTT	100	100	100	100	100	100	99
ASV-125	CGAAACCACCACAAACAACGTCTCCTAATACGTCGTAAGATACGAAATCTAGATTTTCGTAAGCACCTTCTTCTTCAAGAAAGTTGATAGCAGTAATAATACCACGACCAGCACATCCAACTCCGGGCTCAGGACCACCAGATTCAACACATAAAACGTTGTTGTAACCAGGAATTACTACTTCGTCAAGTTCAATATCTTCTACAGTTCCTCTTTCTGCAGCTAAATGTAAAACAGTGGTTTGTGCTTTACAAT	Bacteria	Cyanobacteria	Cyanophyceae	Chroococcales	Aphanothecaceae	Candidatus Atelocyanobacterium	oligo33_A2_ATTCTATTTTCCT	100	100	100	100	100	100	70
ASV-126	AACCACTGTTTTACATTTAGCTGCAGAAAGAGGAACTGTAGAAGATATTGAACCTGACGAAGTAGTAATTCCTGGTTACAACAACGTTTTATGTGTTGAATCTGGTGGTCCTGAGCCCGGAGTTGGATGTGCTGGTCGTGGTATTATTACTGCTATCAACTTTCTTGAAGAAGAAGGTGCTTACGAAAATCTAGATTTCGTATCTTACGATGTATTAGGAGACGTTGTTTGTGGTGGTTTCGCTATGCCTATCCG	Bacteria	Cyanobacteria	Cyanophyceae	Chroococcales	Aphanothecaceae	Candidatus Atelocyanobacterium	oligo3_A2_ATTCTATTTTCTT	100	100	100	100	100	100	97
ASV-127	AACCACTGTTTTACATTTAGCTGCAGAAAGAGGAACTGTAGAAGATATTGAACTTGACGAAGTAGTAATTCCTGGTTACAACAACGTTTTATGTGTTGAATCTGGTGGTCCTGAGCCCGGAGTTGGATGTGCTGGTCGTGGTATTATTACTGCTATCAACTCTCTTGAAGAAGAAGGTGCTTACGAAAATCTAGATTTCGTATCTTACGATGTATTAGGAGACGTTGTTTGTGGTGGTTTCGCTATGCCTATCCG	Bacteria	Cyanobacteria	Cyanophyceae	Chroococcales	Aphanothecaceae	Candidatus Atelocyanobacterium	oligo3_A2_ATTCTATTTTCTT	100	100	100	100	100	100	100
ASV-128	CGAAACCACCACAAACAACGTCTCCTAATACATCGTAAGATACGAAATCTAGATTTTCGTAAGCACCTTCTTCTTCAAGAAAGTTGATAGCAGTAATAATACCACGACCAGCACATCCAACTCCGGGCTCAGGACCACCAGATTCAACACATAGAACGTTGTTGTAACCAGGAATTACTACTTCGTCAAGTTCAATATCTTCTACAGTTCCTCTTTCTGCAGCTAAATGTAAAACAGTGGTTTGTGCTTTACAAT	Bacteria	Cyanobacteria	Cyanophyceae	Chroococcales	Aphanothecaceae	Candidatus Atelocyanobacterium	oligo3_A2_ATTCTATTTTCTT	100	100	100	100	100	100	100
ASV-129	AACCACTGTTTTACATTTAGCTGCAGAAAGAGGAACTGTAGAAGATATTGAACTTGACGAAGTAGTAATTCCTGGTTACAACAACGTTTTATGTGTTGAATCTGGTGGTCCTGAGCCCGGAGTTGGATGTGCTGGTCGTGGTATTATCACTGCTATCAACTTTCTTGAAGAAGAAGGTGCTTACGAAAATCTAGATTTCGTATCTTACGATGTATTAGGAGACGTTGTTTGTGGTGGTTTCGCTATGCCTATCCG	Bacteria	Cyanobacteria	Cyanophyceae	Chroococcales	Aphanothecaceae	Candidatus Atelocyanobacterium	oligo3_A2_ATTCTATTTTCTT	100	100	100	100	100	100	95
ASV-130	CGAAACCACCACAAACAACGTCTCCTAATACATCGTAAGATACGAAATCTAGATTTTCGTAAGCACCTTCTTCTTCAAGAAAGTTGATAGCAGTAATAATACCACGACCAGCACATCCAACTCCGGGCTCAGGACCACCAGATTCAACACATAAAACGTTGTTGTAACCAGGAATTACTACTTCGTCAAGTTCAATATCTTCTACAGTTCCTCTCTCTGCAGCTAAATGTAAAACAGTGGTTTGTGCTTTACAAT	Bacteria	Cyanobacteria	Cyanophyceae	Chroococcales	Aphanothecaceae	Candidatus Atelocyanobacterium	oligo3_A2_ATTCTATTTTCTT	100	100	100	100	100	100	91
ASV-131	AACCACTGTTTTACATTTAGCTGCAGAAAGAGGAACTGTAGAAGATATTGAACTTGACGAAGTAGTAATTCCTGGTTACAGCAACGTTTTATGTGTTGAATCTGGTGGTCCTGAGCCCGGAGTTGGATGTGCTGGTCGTGGTATTATTACTGCTATCAACTTTCTTGAAGAAGAAGGTGCTTACGAAAATCTAGATTTCGTATCTTACGATGTATTAGGAGACGTTGTTTGTGGTGGTTTCGCTATGCCTATCCG	Bacteria	Cyanobacteria	Cyanophyceae	Chroococcales	Aphanothecaceae	Candidatus Atelocyanobacterium	oligo3_A2_ATTCTATTTTCTT	100	100	100	100	100	100	100
ASV-132	AACCACTGTTTTACATTTAGCTGCAGAAAGAGGAACTGTAGAAGATATTGAACTTGACGAAGTAGTAGTTCCTGGTTACAACAACGTTTTATGTGTTGAATCTGGTGGTCCTGAGCCCGGAGTTGGATGTGCTGGTCGTGGTATTATTACTGCTATCAACTTTCTTGAAGAAGAAGGTGCTTACGAAAATCTAGATTTCGTATCTTACGATGTATTAGGAGACGTTGTTTGTGGTGGTTTCGCTATGCCTATCCG	Bacteria	Cyanobacteria	Cyanophyceae	Chroococcales	Aphanothecaceae	Candidatus Atelocyanobacterium	oligo3_A2_ATTCTATTTTCTT	100	100	100	100	100	100	100
ASV-133	AACCACTGTTTTACATTTAGCTGCAGAAAGAGGAACTGTAGAAGATATTGAACTTGACGAAGTAGTAATTCCTGGTTACAACAACGTTTTATGTGTTGAATCTGGTGGTCCTGAGCCCGGAGTTGGATGTGCTGGTCGTGGTATTATTACTGCTATCAACTTTCTTGAAGAAGAAGGTGCTTACGAAAATCTAGATTCCGTATCTTACGATGTATTAGGAGACGTTGTTTGTGGTGGTTTCGCTATGCCTATCCG	Bacteria	Cyanobacteria	Cyanophyceae	Chroococcales	Aphanothecaceae	Candidatus Atelocyanobacterium	oligo3_A2_ATTCTATTTTCTT	100	100	100	100	100	100	99
ASV-134	AACCACTGTTTTACATTTAGCTGCAGAAAGAGGAACTGTAGAAGATATTGAACTTGACGAAGTAGTAATTCCTGGTTACAACAACGTTTTATGTGTTGAATCTGGTGGTCCTGAGCCCGGAGTTGGATGTGCTGGTCGTGGTATTATTACTGCTATCAACTTTCTTGAAGAAGAAGGTGCTTACGAAGATCTAGATTTCGTATCTTACGATGTATTAGGAGACGTTGTTTGTGGTGGTTTCGCTATGCCTATCCG	Bacteria	Cyanobacteria	Cyanophyceae	Chroococcales	Aphanothecaceae	Candidatus Atelocyanobacterium	oligo3_A2_ATTCTATTTTCTT	100	100	100	100	100	100	99
ASV-135	CGAAACCACCACAGACAACGTCTCCTAATACATCGTAAGATACGAAATCTAGATTTTCGTAAGCACCTTCTTCTTCAAGAAAGTTGATAGCAGTAATAATACCACGACCAGCACATCCAACTCCGGGCTCAGGACCACCAGATTCAACACATAAAACGTTGTTGTAACCAGGAATTACTACTTCGTCAAGTTCAATATCTTCTACAGTTCCTCTTTCTGCAGCTAAATGTAAAACAGTGGTTTGTGCTTTACAAT	Bacteria	Cyanobacteria	Cyanophyceae	Chroococcales	Aphanothecaceae	Candidatus Atelocyanobacterium	oligo38_A2_ATTCTATTTTCTC	100	100	100	100	100	100	61
ASV-136	CGAAACCACCACAAACAACGTCTCCTAATACATCGTAAGATACGAAATCTAGATTTTCGTAAGCACCTTCTTCTCCAAGAAAGTTGATAGCAGTAATAATACCACGACCAGCACATCCAACTCCGGGCTCAGGACCACCAGATTCAACACATAAAACGTTGTTGTAACCAGGAATTACTACTTCGTCAAGTTCAATATCTTCTACAGTTCCTCTTTCTGCAGCTAAATGTAAAACAGTGGTTTGTGCTTTACAAT	Bacteria	Cyanobacteria	Cyanophyceae	Chroococcales	Aphanothecaceae	Candidatus Atelocyanobacterium	oligo3_A2_ATTCTATTTTCTT	100	100	100	100	100	100	100
ASV-137	CGAAACCACCACAAACAACGTCTCCTAATACATCGTAAGATACGAGATCTAGATTTTCGTAAGCACCTTCTTCTTCAAGAAAGTTGATAGCAGTAATAATACCACGACCAGCACATCCAACTCCGGGCTCAGGACCACCAGATTCAACACATAAAACGTTGTTGTAACCAGGAATTACTACTTCGTCAAGTTCAATATCTTCTACAGTTCCTCTTTCTGCAGCTAAATGTAAAACAGTGGTTTGTGCTTTACAAT	Bacteria	Cyanobacteria	Cyanophyceae	Chroococcales	Aphanothecaceae	Candidatus Atelocyanobacterium	oligo3_A2_ATTCTATTTTCTT	100	100	100	100	100	100	100
ASV-138	CGAAACCACCACAAACAACGTCTCCTAATACACCGTAAGATACGAAATCTAGATTTTCGTAAGCACCTTCTTCTTCAAGAAAGTTGATAGCAGTAATAATACCACGACCAGCACATCCAACTCCGGGCTCAGGACCACCAGATTCAACACATAAAACGTTGTTGTAACCAGGAATTACTACTTCGTCAAGTTCAATATCTTCTACAGTTCCTCTTTCTGCAGCTAAATGTAAAACAGTGGTTTGTGCTTTACAAT	Bacteria	Cyanobacteria	Cyanophyceae	Chroococcales	Aphanothecaceae	Candidatus Atelocyanobacterium	oligo3_A2_ATTCTATTTTCTT	100	100	100	100	100	100	99
ASV-139	AACCACTGTTTTACATTTAGCTGCAGAAAGAGGAACTGTAGAAGATATTGAACTTGACGAAGTAGTAATTCCTGGTTACAACAACGTTTTATGTGTTGAATCTGGTGGTCCTGAGCCCGGAGTTGGATGTGCTGGTCGTGGTATTATTACTGCTATCAACTTTCTTGAAGAAGAAGGCGCTTACGAAAATCTAGATTTCGTATCTTACGATGTATTAGGAGACGTTGTTTGTGGTGGTTTCGCTATGCCTATCCG	Bacteria	Cyanobacteria	Cyanophyceae	Chroococcales	Aphanothecaceae	Candidatus Atelocyanobacterium	oligo3_A2_ATTCTATTTTCTT	100	100	100	100	100	100	100
ASV-140	AACCACTGTTTTACATTTAGCTGCAGAAAGAGGAACTGTAGAAGATATTGAACTTGACGAAGTAGTAACTCCTGGTTACAACAACGTTTTATGTGTTGAATCTGGTGGTCCTGAGCCCGGAGTTGGATGTGCTGGTCGTGGTATTATTACTGCTATCAACTTTCTTGAAGAAGAAGGTGCTTACGAAAATCTAGATTTCGTATCTTACGATGTATTAGGAGACGTTGTTTGTGGTGGTTTCGCTATGCCTATCCG	Bacteria	Cyanobacteria	Cyanophyceae	Chroococcales	Aphanothecaceae	Candidatus Atelocyanobacterium	oligo3_A2_ATTCTATTTTCTT	100	100	100	100	100	100	100
ASV-141	AACCACTGTTTTACATTTAGCTGCAGAAAGAGGAACTGTAGAAGATATTGAACTTGACGAAGTAGTAATTCCTGGTTACAACAACGTTTTATGTGTTGAATCTGGTGGTCCTGAGCCCGGAGTTGGATGTGCTGGTCGTGGTATTATTACTGCTATCAACTTTCTTGAAGAAGAAGGTGCTTACGAAAATCTGGATTTCGTATCTTACGATGTATTAGGAGACGTTGTTTGTGGTGGTTTCGCTATGCCTATCCG	Bacteria	Cyanobacteria	Cyanophyceae	Chroococcales	Aphanothecaceae	Candidatus Atelocyanobacterium	oligo3_A2_ATTCTATTTTCTT	100	100	100	100	100	100	99
ASV-142	CGAAACCACCACAAACAACGTCTCCTAATACATCGTAAGATACGAAATCTAGATTTTCGTAAGCACCTTCTTCTTCAAGAAAGTTGATAGCAGTAATAATACCACGACCAGCACATCCAACTCCGGGCTCAGGACCACCAGATTCAACACATAAAACGTCGTTGTAACCAGGAATTACTACTTCGTCAAGTTCAATATCTTCTACAGTTCCTCTTTCTGCAGCTAAATGTAAAACAGTGGTTTGTGCTTTACAAT	Bacteria	Cyanobacteria	Cyanophyceae	Chroococcales	Aphanothecaceae	Candidatus Atelocyanobacterium	oligo3_A2_ATTCTATTTTCTT	100	100	100	100	100	100	100
ASV-143	AACCACTGTTTTACATTTAGCTGCAGAAAGAGGAACTGTAGAAGATATTGAACTTGACGAAGTAGTAATTCCTGGTTACAACAACGTTTTATGTGTTGAATCTGGTGGTCCTGAGCCCGGGGTTGGATGTGCTGGTCGTGGTATTATTACTGCTATCAACTTTCTTGAAGAAGAAGGTGCTTACGAAAATCTAGATTTCGTATCTTACGATGTATTAGGAGACGTTGTTTGTGGTGGTTTCGCTATGCCTATCCG	Bacteria	Cyanobacteria	Cyanophyceae	Chroococcales	Aphanothecaceae	Candidatus Atelocyanobacterium	oligo3_A2_ATTCTATTTTCTT	100	100	100	100	100	100	98
ASV-144	AACCACTGTTTTACATTTAGCTGCAGAAAGAGGAACTGTAGAAGATATTGAACTTGACGAAGTAGTAATTCCTGGTTACAACAACGTTTTATGTGTTGAATCTGGTGGTCCTGAGCCCGGAGTTGGATGTGCTGGTCGTGGTATTATTACTGCTATCAACTTTCTTGAAGAAGAAGGTGCTCACGAAAATCTAGATTTCGTATCTTACGATGTATTAGGAGACGTTGTTTGTGGTGGTTTCGCTATGCCTATCCG	Bacteria	Cyanobacteria	Cyanophyceae	Chroococcales	Aphanothecaceae	Candidatus Atelocyanobacterium	oligo3_A2_ATTCTATTTTCTT	100	100	100	100	100	100	98
ASV-145	AACCACTGTTTTACATTTAGCTGCAGAAAGAGGAACTGTAGAAGATATTGAACTTGACGAAGTAGTAATTCCTGGTTACAACAACGTTTTGTGTGTTGAATCTGGTGGTCCTGAGCCCGGAGTTGGATGTGCTGGTCGTGGTATTATTACTGCTATCAACTTTCTTGAAGAAGAAGGTGCTTACGAAAATCTAGATTTCGTATCTTACGATGTATTAGGAGACGTTGTTTGTGGTGGTTTCGCTATGCCTATCCG	Bacteria	Cyanobacteria	Cyanophyceae	Chroococcales	Aphanothecaceae	Candidatus Atelocyanobacterium	oligo3_A2_ATTCTATTTTCTT	100	100	100	100	100	100	97
ASV-146	CGAAACCACCACAAGCAACGTCTCCTAATACATCGTAAGATACGAAATCTAGATTTTCGTAAGCACCTTCTTCTTCAAGAAAGTTGATAGCAGTAATAATACCACGACCAGCACATCCAACTCCGGGCTCAGGACCACCAGATTCAACACATAAAACGTTGTTGTAACCAGGAATTACTACTTCGTCAAGTTCAATATCTTCTACAGTTCCTCTTTCTGCAGCTAAATGTAAAACAGTGGTTTGTGCTTTACAAT	Bacteria	Cyanobacteria	Cyanophyceae	Chroococcales	Aphanothecaceae	Candidatus Atelocyanobacterium	oligo3_A2_ATTCTATTTTCTT	100	100	100	100	100	100	99
ASV-147	CGAAACCACCACAAACAACGTCTCCTAATACATCGTAAGGTACGAAATCTAGATTTTCGTAAGCACCTTCTTCTTCAAGAAAGTTGATAGCAGTAATAATACCACGACCAGCACATCCAACTCCGGGCTCAGGACCACCAGATTCAACACATAAAACGTTGTTGTAACCAGGAATTACTACTTCGTCAAGTTCAATATCTTCTACAGTTCCTCTTTCTGCAGCTAAATGTAAAACAGTGGTTTGTGCTTTACAAT	Bacteria	Cyanobacteria	Cyanophyceae	Chroococcales	Aphanothecaceae	Candidatus Atelocyanobacterium	oligo3_A2_ATTCTATTTTCTT	100	100	100	100	100	100	99
ASV-148	CGAAACCACCACAAACAACGTCTCCTAATACATCGTAAGATACGAAATCTAGATTTTCGTAAGCACCTTCTTCTTCAAGAAAGTTGATAGCAGTAATAATACCACGACCAGCACATCCAACTCCGGGCTCAGGACCACCAGATTCAACACATAAAACGTTGTTGTAACCAGGAATTACTACTTCGTCAAGTTCAATATCTTCTACAGTTCCTCTTTCTGCAGTTAAATGTAAAACAGTGGTTTGTGCTTTACAAT	Bacteria	Cyanobacteria	Cyanophyceae	Chroococcales	Aphanothecaceae	Candidatus Atelocyanobacterium	oligo3_A2_ATTCTATTTTCTT	100	100	100	100	100	100	99
ASV-149	AACCACTGTTTTACATTTAGCTGCAGAAAGAGGAACTGTAGAAGATATTGAACTTGACGAAGTAGTAATTCCTGGTTACAACAACGTTTTATGTGTTGAATCTGGTGGTCCTGAGCCCGGAGTTGGATGTGCTGGTCGTGGTATTATTACTGCTATCAACTTTCTTGAAGAAGAAGGTGCTTACGAAAATCTAGATTTCGTATCTTACGATGTACTAGGAGACGTTGTTTGTGGTGGTTTCGCTATGCCTATCCG	Bacteria	Cyanobacteria	Cyanophyceae	Chroococcales	Aphanothecaceae	Candidatus Atelocyanobacterium	oligo3_A2_ATTCTATTTTCTT	100	100	100	100	100	100	99
ASV-150	AACCACTGTTTTACATTTAGCTGCAGAAAGAGGAACTGTAGAAGATATTGAACTTGACGAAGTAGTAATTCCTGGTTACAACAACGTTTTATGTGTTGAATCTGGTGGTCCTGAGCCCGGAGTTGGATGTGCTGGTCGTGGTACTATTACTGCTATCAACTTTCTTGAAGAAGAAGGTGCTTACGAAAATCTAGATTTCGTATCTTACGATGTATTAGGAGACGTTGTTTGTGGTGGTTTCGCTATGCCTATCCG	Bacteria	Cyanobacteria	Cyanophyceae	Chroococcales	Aphanothecaceae	Candidatus Atelocyanobacterium	oligo3_A2_ATTCTATTTTCTT	100	100	100	100	100	100	99
ASV-151	AACCACTGTTTTACATTTAGCTGCAGAAAGAGGAACTGTAGAAGATATTGAACTTGACGAAATAGTAATTCCTGGTTACAACAACGTTTTATGTGTTGAATCTGGTGGTCCTGAGCCCGGAGTTGGATGTGCTGGTCGTGGTATTATTACTGCTATCAACTTTCTTGAAGAAGAAGGTGCTTACGAAAATCTAGATTTCGTATCTTACGATGTATTAGGAGACGTTGTTTGTGGTGGTTTCGCTATGCCTATCCG	Bacteria	Cyanobacteria	Cyanophyceae	Chroococcales	Aphanothecaceae	Candidatus Atelocyanobacterium	oligo3_A2_ATTCTATTTTCTT	100	100	100	100	100	100	100
ASV-152	CGAAACCACCACAAACAACGTCTCCTAATACATCGTAAGATACGAAATCTAGATTTTCGTAAGCACCTTCTTCTTCAAGAAAGTTGATAGCAGTAATGATACCACGACCAGCACATCCAACTCCGGGCTCAGGACCACCAGATTCAACACATAAAACGTTGTTGTAACCAGGAATTACTACTTCGTCAAGTTCAATATCTTCTACAGTTCCTCTTTCTGCAGCTAAATGTAAAACAGTGGTTTGTGCTTTACAAT	Bacteria	Cyanobacteria	Cyanophyceae	Chroococcales	Aphanothecaceae	Candidatus Atelocyanobacterium	oligo3_A2_ATTCTATTTTCTT	100	100	100	100	100	100	100
ASV-153	CGAAACCACCACAAACAACGTCTCCTAATACATCGTAAGATACGAAATCTAGATTTTCGTAAGCACCTTCTTCTTCAAGAAAGTTGATAGCAGTAATAATACCACGACCAGCACATCCAACTCCGGGCTCAGGACCACCAGATTCAACACATAAAACGTTGTTGTAACCGGGAATTACTACTTCGTCAAGTTCAATATCTTCTACAGTTCCTCTTTCTGCAGCTAAATGTAAAACAGTGGTTTGTGCTTTACAAT	Bacteria	Cyanobacteria	Cyanophyceae	Chroococcales	Aphanothecaceae	Candidatus Atelocyanobacterium	oligo3_A2_ATTCTATTTTCTT	100	100	100	100	100	100	100
ASV-154	AACCACTGTTTTACATTTAGCTGCAGAAAGAGGAACTGTAGAAGATATTGAACTTGACGAAGTGGTAATTCCTGGTTACAACAACGTTTTATGTGTTGAATCTGGTGGTCCTGAGCCCGGAGTTGGATGTGCTGGTCGTGGTATTATTACTGCTATCAACTTTCTTGAAGAAGAAGGTGCTTACGAAAATCTAGATTTCGTATCTTACGATGTATTAGGAGACGTTGTTTGTGGTGGTTTCGCTATGCCTATCCG	Bacteria	Cyanobacteria	Cyanophyceae	Chroococcales	Aphanothecaceae	Candidatus Atelocyanobacterium	oligo3_A2_ATTCTATTTTCTT	100	100	100	100	100	100	99
ASV-155	CGAAACCACCACAAACAACGTCTCCTAATACATCGTAAGATACGAAATCTAGATTTTCGTAAGCACCTTCTTCTTCAAGAAAGTTGATAGCAGTAATAATACCACGACCAGCACATCCAACTCCGGGCTCAGGACCACCAGATTCAACACATAAAACGTTGTTGTAGCCAGGAATTACTACTTCGTCAAGTTCAATATCTTCTACAGTTCCTCTTTCTGCAGCTAAATGTAAAACAGTGGTTTGTGCTTTACAAT	Bacteria	Cyanobacteria	Cyanophyceae	Chroococcales	Aphanothecaceae	Candidatus Atelocyanobacterium	oligo34_A2_ATCCTATTTTCTT	100	100	100	100	100	100	61
ASV-156	AACCACTGTTTTACATTTAGCTGCAGAAAGAGGAACTGTAGAAGATATTGAACTTGACGAAGTAGTAATTCCTGGTTACAACAACGTTTTATGTGTTGAATCTGGTGGTCCTGAGCCCGGAGTTGGATGTGCTGGTCGTGGTGTTATTACTGCTATCAACTTTCTTGAAGAAGAAGGTGCTTACGAAAATCTAGATTTCGTATCTTACGATGTATTAGGAGACGTTGTTTGTGGTGGTTTCGCTATGCCTATCCG	Bacteria	Cyanobacteria	Cyanophyceae	Chroococcales	Aphanothecaceae	Candidatus Atelocyanobacterium	oligo3_A2_ATTCTATTTTCTT	100	100	100	100	100	100	98
ASV-157	CGAAACCACCACAAACAACGTCTCCTAATACATCGTAAGATACGAAATCTAGATTTTCGTAAGCACCTTCTTCTTCAAGAAAGTTGATAGCAGTAATAATACCACGACCAGCACATCCAACTCCGGGCTCAGGACCACCAGATTCAACACATAAAACGTTGTTGCAACCAGGAATTACTACTTCGTCAAGTTCAATATCTTCTACAGTTCCTCTTTCTGCAGCTAAATGTAAAACAGTGGTTTGTGCTTTACAAT	Bacteria	Cyanobacteria	Cyanophyceae	Chroococcales	Aphanothecaceae	Candidatus Atelocyanobacterium	oligo3_A2_ATTCTATTTTCTT	100	100	100	100	100	100	98
ASV-158	AACCACTGTTTTACATTTAGCTGCAGAAAGAGGAACTGTAGAAGATATTGAACTTGACGAAGTAGTAATTCCTGGTTACAACAACGTTTTATGTGTTGGATCTGGTGGTCCTGAGCCCGGAGTTGGATGTGCTGGTCGTGGTATTATTACTGCTATCAACTTTCTTGAAGAAGAAGGTGCTTACGAAAATCTAGATTTCGTATCTTACGATGTATTAGGAGACGTTGTTTGTGGTGGTTTCGCTATGCCTATCCG	Bacteria	Cyanobacteria	Cyanophyceae	Chroococcales	Aphanothecaceae	Candidatus Atelocyanobacterium	oligo3_A2_ATTCTATTTTCTT	100	100	100	100	100	100	96
ASV-159	CGAAACCACCACAAACAACGTCTCCTAATACATCGTAAGATACGAAATCTAGATTTTCGTAAGCACCTTCTTCTTCAAGAAAGTTGATAGCAGTAATAATACCACGACCAGCACATCCAACTCCGGGCTCGGGACCACCAGATTCAACACATAAAACGTTGTTGTAACCAGGAATTACTACTTCGTCAAGTTCAATATCTTCTACAGTTCCTCTTTCTGCAGCTAAATGTAAAACAGTGGTTTGTGCTTTACAAT	Bacteria	Cyanobacteria	Cyanophyceae	Chroococcales	Aphanothecaceae	Candidatus Atelocyanobacterium	oligo3_A2_ATTCTATTTTCTT	100	100	100	100	100	100	100
ASV-160	AACCACTGTTTTACATTTAGCTGCAGAAAGAGGAACTGTAGAAGATATTGAACTTGACGAAGTAGTAATTCCTGGTTACAACAACGTTTTATGTGTTGAATCTGGTGGTCCTGAGCCCGGAGTTGGATGTGCTGATCGTGGTATTATTACTGCTATCAACTTTCTTGAAGAAGAAGGTGCTTACGAAAATCTAGATTTCGTATCTTACGATGTATTAGGAGACGTTGTTTGTGGTGGTTTCGCTATGCCTATCCG	Bacteria	Cyanobacteria	Cyanophyceae	Chroococcales	Aphanothecaceae	Candidatus Atelocyanobacterium	oligo3_A2_ATTCTATTTTCTT	100	100	100	100	100	100	98
ASV-161	CGAAACCACCACAAACAACGTCTCCTAATACATCGTAAGATACGAAATCTAGATTTTCGTAAGCACCTTCTTCTTCAAGAAAGTTGATAGCAGTAATAATACCACGACCAGCACATCCAACTCCGGGCTCAGGACCACCAGATTCAACACATAAAACGTTGTTGTAACCAGGAATTACTACTTCGTCAAGTTCAATATCTTCTACAGTTCCTCTTTCTGCAGCTAAATGTAAGACAGTGGTTTGTGCTTTACAAT	Bacteria	Cyanobacteria	Cyanophyceae	Chroococcales	Aphanothecaceae	Candidatus Atelocyanobacterium	oligo3_A2_ATTCTATTTTCTT	100	100	100	100	100	100	100
ASV-162	AACCACTGTTTTACATTTAGCTGCAGAAAGAGGAACTGTAGAAGATATTGAACTTGACGAAGTAGTAATTCCTGGTTACAACAACGTTTTATGTGTTGAATCTGGTGGTCCTGAGCCCGGAGTTGGATGTGCTGGTCGTGGTATTATTACTGCTATCAACTTTCTTGAAGAAGAAGGTGCTTACGAAAATCTAGATTTCGTATCTTACGATGTGTTAGGAGACGTTGTTTGTGGTGGTTTCGCTATGCCTATCCG	Bacteria	Cyanobacteria	Cyanophyceae	Chroococcales	Aphanothecaceae	Candidatus Atelocyanobacterium	oligo3_A2_ATTCTATTTTCTT	100	100	100	100	100	100	96
ASV-163	AACCACTGTTTTACATTTAGCTGCAGAAAGAGGAACTGTAGAAGATATTGAGCTTGACGAAGTAGTAATTCCTGGTTACAACAACGTTTTATGTGTTGAATCTGGTGGTCCTGAGCCCGGAGTTGGATGTGCTGGTCGTGGTATTATTACTGCTATCAACTTTCTTGAAGAAGAAGGTGCTTACGAAAATCTAGATTTCGTATCTTACGATGTATTAGGAGACGTTGTTTGTGGTGGTTTCGCTATGCCTATCCG	Bacteria	Cyanobacteria	Cyanophyceae	Chroococcales	Aphanothecaceae	Candidatus Atelocyanobacterium	oligo3_A2_ATTCTATTTTCTT	100	100	100	100	100	100	99
ASV-164	CGAAACCACCACAAACAACGTCTCCTAATGCATCGTAAGATACGAAATCTAGATTTTCGTAAGCACCTTCTTCTTCAAGAAAGTTGATAGCAGTAATAATACCACGACCAGCACATCCAACTCCGGGCTCAGGACCACCAGATTCAACACATAAAACGTTGTTGTAACCAGGAATTACTACTTCGTCAAGTTCAATATCTTCTACAGTTCCTCTTTCTGCAGCTAAATGTAAAACAGTGGTTTGTGCTTTACAAT	Bacteria	Cyanobacteria	Cyanophyceae	Chroococcales	Aphanothecaceae	Candidatus Atelocyanobacterium	oligo3_A2_ATTCTATTTTCTT	100	100	100	100	100	100	100
ASV-165	CGAAACCACCACAAACAACGTCTCCTAATACATCGTAAGATACGAAATCTAGATTTTCGTAAGCACCTTCTTCTTCAAGAAAGTTGATAGCAGTAATAATACCACGACCAGCACATCCAACTCCGGGCTCAGGACCACCAGATTCAACACGTAAAACGTTGTTGTAACCAGGAATTACTACTTCGTCAAGTTCAATATCTTCTACAGTTCCTCTTTCTGCAGCTAAATGTAAAACAGTGGTTTGTGCTTTACAAT	Bacteria	Cyanobacteria	Cyanophyceae	Chroococcales	Aphanothecaceae	Candidatus Atelocyanobacterium	oligo3_A2_ATTCTATTTTCTT	100	100	100	100	100	100	100
ASV-166	CGAAACCACCACAAACAACGTCTCCTAATACATCGTAAGATACGAAATCTAGATTTTCGTAAGCACCTTCTTCTTCAAGAAAGTTGATAGCGGTAATAATACCACGACCAGCACATCCAACTCCGGGCTCAGGACCACCAGATTCAACACATAAAACGTTGTTGTAACCAGGAATTACTACTTCGTCAAGTTCAATATCTTCTACAGTTCCTCTTTCTGCAGCTAAATGTAAAACAGTGGTTTGTGCTTTACAAT	Bacteria	Cyanobacteria	Cyanophyceae	Chroococcales	Aphanothecaceae	Candidatus Atelocyanobacterium	oligo3_A2_ATTCTATTTTCTT	100	100	100	100	100	100	97
ASV-167	CGAAACCACCACAAACAACGTCTCCTAATACATCGTAAGATACGAAATCTAGATTTTCGTAAGCACCTTCTTCTTCAAGAAAGTTGATAGCAGTAATAATACCACGACCAGCACATCCAACTCCGGGCTCAGGACCACCAGATTCAGCACATAAAACGTTGTTGTAACCAGGAATTACTACTTCGTCAAGTTCAATATCTTCTACAGTTCCTCTTTCTGCAGCTAAATGTAAAACAGTGGTTTGTGCTTTACAAT	Bacteria	Cyanobacteria	Cyanophyceae	Chroococcales	Aphanothecaceae	Candidatus Atelocyanobacterium	oligo3_A2_ATTCTATTTTCTT	100	100	100	100	100	100	100
ASV-168	AACCACTGTTTTACATTTAGCTGCAGAAAGAGGAACTGTAGAAGATATTGAACTTGACGAAGTAGTAATTCCTGGTTACAACAACGTTTTATGTGTTGAATCTGGTGGTCCTGAGCCCGGAGTTGGATGTGCTGGTCGTGGTATTATTACTGCTATCAACTTTCTTGAAGAAGAAGGTGCTTACGAAAATCTAGGTTTCGTATCTTACGATGTATTAGGAGACGTTGTTTGTGGTGGTTTCGCTATGCCTATCCG	Bacteria	Cyanobacteria	Cyanophyceae	Chroococcales	Aphanothecaceae	Candidatus Atelocyanobacterium	oligo3_A2_ATTCTATTTTCTT	100	100	100	100	100	100	100
ASV-169	AACCACTGTTTTACATTTAGCTGCAGAAAGAGGAACTGTAGAAGATGTTGAACTTGACGAAGTAGTAATTCCTGGTTACAACAACGTTTTATGTGTTGAATCTGGTGGTCCTGAGCCCGGAGTTGGATGTGCTGGTCGTGGTATTATTACTGCTATCAACTTTCTTGAAGAAGAAGGTGCTTACGAAAATCTAGATTTCGTATCTTACGATGTATTAGGAGACGTTGTTTGTGGTGGTTTCGCTATGCCTATCCG	Bacteria	Cyanobacteria	Cyanophyceae	Chroococcales	Aphanothecaceae	Candidatus Atelocyanobacterium	oligo3_A2_ATTCTATTTTCTT	100	100	100	100	100	100	99
ASV-170	CGAAACCACCACAAACAACGTCTCCTAATACATCGTAAGATACGAAATCTAGATTTTCGTAAGCACCTTCTTCTTCAAGAAAGTTGATAGCAGTAATAATACCACGGCCAGCACATCCAACTCCGGGCTCAGGACCACCAGATTCAACACATAAAACGTTGTTGTAACCAGGAATTACTACTTCGTCAAGTTCAATATCTTCTACAGTTCCTCTTTCTGCAGCTAAATGTAAAACAGTGGTTTGTGCTTTACAAT	Bacteria	Cyanobacteria	Cyanophyceae	Chroococcales	Aphanothecaceae	Candidatus Atelocyanobacterium	oligo3_A2_ATTCTATTTTCTT	100	100	100	100	100	100	99
ASV-171	CGAAACCACCACAAACAACGTCTCCTAATACATCGTAAGATACGAAATCTAGATTTTCGTAAGCACCTTCTTCTTCAAGAAAGTTGATAGCAGTAATAATACCACGACCAGCACATCCAACTCCGGGCTCAGGACCACCAGATTCAACACATAAAACGTTGTTGTAACCAGGAATTACTACTTCGTCGAGTTCAATATCTTCTACAGTTCCTCTTTCTGCAGCTAAATGTAAAACAGTGGTTTGTGCTTTACAAT	Bacteria	Cyanobacteria	Cyanophyceae	Chroococcales	Aphanothecaceae	Candidatus Atelocyanobacterium	oligo3_A2_ATTCTATTTTCTT	100	100	100	100	100	100	100
ASV-172	CGAAACCACCACAAACAACGTCTCCTAATACATCGTAAGATACGAAATCTAGATTTTCGTAAGCACCTTCTTCTTCAAGAAAGTTGATAGCAGTAATAATACCACGATCAGCACATCCAACTCCGGGCTCAGGACCACCAGATTCAACACATAAAACGTTGTTGTAACCAGGAATTACTACTTCGTCAAGTTCAATATCTTCTACAGTTCCTCTTTCTGCAGCTAAATGTAAAACAGTGGTTTGTGCTTTACAAT	Bacteria	Cyanobacteria	Cyanophyceae	Chroococcales	Aphanothecaceae	Candidatus Atelocyanobacterium	oligo3_A2_ATTCTATTTTCTT	100	100	100	100	100	100	98
ASV-173	CGAAACCACCACAAACAACGTCTCCTAATACATCGTAAGATACGAAATCTAGATCTTCGTAAGCACCTTCTTCTTCAAGAAAGTTGATAGCAGTAATAATACCACGACCAGCACATCCAACTCCGGGCTCAGGACCACCAGATTCAACACATAAAACGTTGTTGTAACCAGGAATTACTACTTCGTCAAGTTCAATATCTTCTACAGTTCCTCTTTCTGCAGCTAAATGTAAAACAGTGGTTTGTGCTTTACAAT	Bacteria	Cyanobacteria	Cyanophyceae	Chroococcales	Aphanothecaceae	Candidatus Atelocyanobacterium	oligo3_A2_ATTCTATTTTCTT	100	100	100	100	100	100	100
ASV-174	AACCACTGTTTTACATTTAGCTGCAGAAAGAGGAACTGTAGAAGATATTGAACTTGACGAAGTAGTAATTCCCGGTTACAACAACGTTTTATGTGTTGAATCTGGTGGTCCTGAGCCCGGAGTTGGATGTGCTGGTCGTGGTATTATCACTGCTATCAACTTTCTTGAAGAAGAAGGTGCTTACGAAAATCTAGATTTCGTATCTTACGATGTATTAGGAGACGTTGTTTGTGGTGGTTTCGCTATGCCTATCCG	Bacteria	Cyanobacteria	Cyanophyceae	Chroococcales	Aphanothecaceae	Candidatus Atelocyanobacterium	oligo3_A2_ATTCTATTTTCTT	100	100	100	100	100	100	91
ASV-175	CGAAACCACCACAAACAACGTCTCCTAATACATCGTAAGATACGAAATCTAGATTTTCGTAAGCACCTTCTTCTTCAAGAAAGTTGATAGCAGTAATAATACCACGACCAGCACATCCAACTCCGGGCTCAGGACCACCAGATTCAACACATAAGACGTTGTTGTAACCAGGAATTACTACTTCGTCAAGTTCAATATCTTCTACAGTTCCTCTTTCTGCAGCTAAATGTAAAACAGTGGTTTGTGCTTTACAAT	Bacteria	Cyanobacteria	Cyanophyceae	Chroococcales	Aphanothecaceae	Candidatus Atelocyanobacterium	oligo3_A2_ATTCTATTTTCTT	100	100	100	100	100	100	98
ASV-176	CGAAACCACCACAAACAACGTCTCCTAATACATCGTAAGATACGAAATCTGGATTTTCGTAAGCACCTTCTTCTTCAAGAAAGTTGATAGCAGTAATAATACCACGACCAGCACATCCAACTCCGGGCTCAGGACCACCAGATTCAACACATAAAACGTTGTTGTAACCAGGAATTACTACTTCGTCAAGTTCAATATCTTCTACAGTTCCTCTTTCTGCAGCTAAATGTAAAACAGTGGTTTGTGCTTTACAAT	Bacteria	Cyanobacteria	Cyanophyceae	Chroococcales	Aphanothecaceae	Candidatus Atelocyanobacterium	oligo3_A2_ATTCTATTTTCTT	100	100	100	100	100	100	98
ASV-177	CGAAACCACCACAAACAACGTCTCCTAATACATCGTAAGATACGAAATCTAGATTTTCGTAAGCGCCTTCTTCTTCAAGAAAGTTGATAGCAGTAATAATACCACGACCAGCACATCCAACTCCGGGCTCAGGACCACCAGATTCAACACATAAAACGTTGTTGTAACCAGGAATTACTACTTCGTCAAGTTCAATATCTTCTACAGTTCCTCTTTCTGCAGCTAAATGTAAAACAGTGGTTTGTGCTTTACAAT	Bacteria	Cyanobacteria	Cyanophyceae	Chroococcales	Aphanothecaceae	Candidatus Atelocyanobacterium	oligo3_A2_ATTCTATTTTCTT	100	100	100	100	100	100	98
ASV-178	CGAAACCACCACAAACAACGTCTCCTAATACATCGTAAGATACGAAATCTAGATTTTCGTAAGCACCTTCTTCTTCAAGAAAGTTGATAGCAGTAATAATACCACGACCAGCACATCCAACTCCGGGCTCAGGACCACCAGATTCAACACATAAAACGTTGTTGTAACCAGGGATTACTACTTCGTCAAGTTCAATATCTTCTACAGTTCCTCTTTCTGCAGCTAAATGTAAAACAGTGGTTTGTGCTTTACAAT	Bacteria	Cyanobacteria	Cyanophyceae	Chroococcales	Aphanothecaceae	Candidatus Atelocyanobacterium	oligo3_A2_ATTCTATTTTCTT	100	100	100	100	100	100	100
ASV-179	AACCACTGTTTTACATTTAGCTGCAGAAAGAGGAACTGTAGAAGATATTGAACTTGACGAAGTAGTAATTCCTGGTTACAACAACGTTTTATGTGTTGAATCTGGTGGTCCTGAGCCCGGAGTTGGATGTGCTGGTCGTGGTATTATTACTGCTATCAACTTTCTTGAAGAAGAAGGTGCTTACGGAAATCTAGATTTCGTATCTTACGATGTATTAGGAGACGTTGTTTGTGGTGGTTTCGCTATGCCTATCCG	Bacteria	Cyanobacteria	Cyanophyceae	Chroococcales	Aphanothecaceae	Candidatus Atelocyanobacterium	oligo3_A2_ATTCTATTTTCTT	100	100	100	100	100	100	100
ASV-180	AACCACTGTTTTACATTTAGCTGCAGAAAGAGGAACTGTAGAAGATATTGAACTTGACGAAGTAGTGATTCCTGGTTACAACAACGTTTTATGTGTTGAATCTGGTGGTCCTGAGCCCGGAGTTGGATGTGCTGGTCGTGGTATTATTACTGCTATCAACTTTCTTGAAGAAGAAGGTGCTTACGAAAATCTAGATTTCGTATCTTACGATGTATTAGGAGACGTTGTTTGTGGTGGTTTCGCTATGCCTATCCG	Bacteria	Cyanobacteria	Cyanophyceae	Chroococcales	Aphanothecaceae	Candidatus Atelocyanobacterium	oligo3_A2_ATTCTATTTTCTT	100	100	100	100	100	100	100
ASV-181	CGAAACCACCACAAACAACGTCTCCTAATACATCGTAAGATACGAAATCTAGATTTTCGTAAGCACCTTCTTCTTCAAGAAAGTTGATAGCAGTAATAATACCACGACCAGCACATCCAACTCCGGGCTCAGGACCACCAGATTCAACACATAAAACGTTGTTGTAACCAGGAATTACTACTTCGTCAAGTTCAATATCTTCTACAGTCCCTCTTTCTGCAGCTAAATGTAAAACAGTGGTTTGTGCTTTACAAT	Bacteria	Cyanobacteria	Cyanophyceae	Chroococcales	Aphanothecaceae	Candidatus Atelocyanobacterium	oligo3_A2_ATTCTATTTTCTT	100	100	100	100	100	100	99
ASV-182	CGAAACCACCACAAACAACGTCTCCTAATACATCGTAAGATACGAAATCTAGATTTTCGTAAGCACCTTCTTCTTCAAGAAAGTTGATAGCAGTAATAATACCACGACCAGCACATCCAACTCCGGGCTCAGGACCACCAGATTCAACACATAAAACGTTGTTGTAACCAGGAATTACTACTTCGTCAAGTTCAATATCTTCTACAGTTCCTCTTCCTGCAGCTAAATGTAAAACAGTGGTTTGTGCTTTACAAT	Bacteria	Cyanobacteria	Cyanophyceae	Chroococcales	Aphanothecaceae	Candidatus Atelocyanobacterium	oligo3_A2_ATTCTATTTTCTT	100	100	100	100	100	100	100
ASV-183	AACCACTGTTTTACATTTAGCTGCAGAAAGAGGAACTGCAGAAGATATTGAACTTGACGAAGTAGTAATTCCTGGTTACAACAACGTTTTATGTGTTGAATCTGGTGGTCCTGAGCCCGGAGTTGGATGTGCTGGTCGTGGTATTATTACTGCTATCAACTTTCTTGAAGAAGAAGGTGCTTACGAAAATCTAGATTTCGTATCTTACGATGTATTAGGAGACGTTGTTTGTGGTGGTTTCGCTATGCCTATCCG	Bacteria	Cyanobacteria	Cyanophyceae	Chroococcales	Aphanothecaceae	Candidatus Atelocyanobacterium	oligo3_A2_ATTCTATTTTCTT	100	100	100	100	100	100	100
ASV-184	CGAAACCACCACAAACAACGTCTCCTAATACATCGTAAGATACGAAATCTAGATTTTCGTAAGCACCTTCTTCTTCAAGAAAGTTGGTAGCAGTAATAATACCACGACCAGCACATCCAACTCCGGGCTCAGGACCACCAGATTCAACACATAAAACGTTGTTGTAACCAGGAATTACTACTTCGTCAAGTTCAATATCTTCTACAGTTCCTCTTTCTGCAGCTAAATGTAAAACAGTGGTTTGTGCTTTACAAT	Bacteria	Cyanobacteria	Cyanophyceae	Chroococcales	Aphanothecaceae	Candidatus Atelocyanobacterium	oligo3_A2_ATTCTATTTTCTT	100	100	100	100	100	100	98
ASV-185	CGAAACCACCACAAACAACGTCTCCTAATACATCGTAGGATACGAAATCTAGATTTTCGTAAGCACCTTCTTCTTCAAGAAAGTTGATAGCAGTAATAATACCACGACCAGCACATCCAACTCCGGGCTCAGGACCACCAGATTCAACACATAAAACGTTGTTGTAACCAGGAATTACTACTTCGTCAAGTTCAATATCTTCTACAGTTCCTCTTTCTGCAGCTAAATGTAAAACAGTGGTTTGTGCTTTACAAT	Bacteria	Cyanobacteria	Cyanophyceae	Chroococcales	Aphanothecaceae	Candidatus Atelocyanobacterium	oligo3_A2_ATTCTATTTTCTT	100	100	100	100	100	100	99
ASV-186	AACCACTGTTTTACATTTAGCTGCAGAAAGAGGAACTGTAGAAGATATTGAACTTGACGAAGTAGTAATTCCTGGTTACAACAACGTTTTATGTGTTGAATCTGGTGGTCCTGAGCCCGGAGTTGGATGTGCTGGTCGTGGTATTATTACTGCCATCAACTTTCTTGAAGAAGAAGGTGCTTACGAAAATCTAGATTTCGTATCTTACGATGTATTAGGAGACGTTGTTTGTGGTGGTTTCGCTATGCCTATCCG	Bacteria	Cyanobacteria	Cyanophyceae	Chroococcales	Aphanothecaceae	Candidatus Atelocyanobacterium	oligo3_A2_ATTCTATTTTCTT	100	100	100	100	100	100	100
ASV-187	CGAAACCACCACAAACAACGTCTCCTAATACATCGTAAGATACGAAATCTAGATTTTCGTAAGCACCTTCTTCTTCAAGAAAGTTGATAGCAGTAATAATACCACGACCAGCACGTCCAACTCCGGGCTCAGGACCACCAGATTCAACACATAAAACGTTGTTGTAACCAGGAATTACTACTTCGTCAAGTTCAATATCTTCTACAGTTCCTCTTTCTGCAGCTAAATGTAAAACAGTGGTTTGTGCTTTACAAT	Bacteria	Cyanobacteria	Cyanophyceae	Chroococcales	Aphanothecaceae	Candidatus Atelocyanobacterium	oligo3_A2_ATTCTATTTTCTT	100	100	100	100	100	100	99
ASV-188	AACCACTGTTTTACATTTAGCTGCAGAAAGAGGAACTGTAGAAGATATTGAACTTGACGAAGTAGTAATTCCTGGTTACAACAACGTTTTATGTGTTGAATCTGGTGGTCCTGAGCCCGGAGTTGGATGTGCTAGTCGTGGTATTATTACTGCTATCAACTTTCTTGAAGAAGAAGGTGCTTACGAAAATCTAGATTTCGTATCTTACGATGTATTAGGAGACGTTGTTTGTGGTGGTTTCGCTATGCCTATCCG	Bacteria	Cyanobacteria	Cyanophyceae	Chroococcales	Aphanothecaceae	Candidatus Atelocyanobacterium	oligo3_A2_ATTCTATTTTCTT	100	100	100	100	100	100	100
ASV-189	AACCACTGTTTTACATTTAGCTGCAGAAAGAGGAACTGTAGAAGATATTGAACTTGACGAAGTAGTAATTCCTGGTTACAACAACGTTTTATGTGTTGAATCTGGTGGTCCTGAGCCCGGAGTTGGATGTGCTGGTCGTGGTATTATTACTGCTATCGACTTTCTTGAAGAAGAAGGTGCTTACGAAAATCTAGATTTCGTATCTTACGATGTATTAGGAGACGTTGTTTGTGGTGGTTTCGCTATGCCTATCCG	Bacteria	Cyanobacteria	Cyanophyceae	Chroococcales	Aphanothecaceae	Candidatus Atelocyanobacterium	oligo3_A2_ATTCTATTTTCTT	100	100	100	100	100	100	99
ASV-190	AACCACTGTTTTACATTTAGCTGCAGAAAGAGGAACTGTAGAAGATATTGAACTTGACGAAGTAGTAATTCCTGGTTACAACAACGTTTTATGTGTTGAATCTGGTGGTCCTGAGCCCGGAGTCGGATGTGCTGGTCGTGGTATTATTACTGCTATCAACTTTCTTGAAGAAGAAGGTGCTTACGAAAATCTAGATTTCGTATCTTACGATGTATTAGGAGACGTTGTTTGTGGTGGTTTCGCTATGCCTATCCG	Bacteria	Cyanobacteria	Cyanophyceae	Chroococcales	Aphanothecaceae	Candidatus Atelocyanobacterium	oligo3_A2_ATTCTATTTTCTT	100	100	100	100	100	100	100
ASV-191	AACCACTGTTTTACATTTAGCTGCAGAAAGAGGAACTGTAGAAGATATTGAACTTGACGAAGTAGTAATTCCTGGTTACAACAACGTTTTATGTGTTGAATCTGGTGGTCCTGAGCCCGGAGTTGGATGTGCTGGTCGTGGTATTATTACTGCTATCAACTTTCTTGAAGAAGAAGGTGCTTACGAAAATCTAGATTTCGTATCTTACGATGTATTAGGAGACGTTGTTTGTGGTGGTTCCGCTATGCCTATCCG	Bacteria	Cyanobacteria	Cyanophyceae	Chroococcales	Aphanothecaceae	Candidatus Atelocyanobacterium	oligo3_A2_ATTCTATTTTCTT	100	100	100	100	100	100	99
ASV-192	CGAAACCACCACAAACAACGTCTCCTAATACATCGTAAGATACGAAATCTAGATTTTCGTAAGCACCTTCTTCTTCAAGAAAGTTGATAGCAGTAATAATACCACGACCAGCGCATCCAACTCCGGGCTCAGGACCACCAGATTCAACACATAAAACGTTGTTGTAACCAGGAATTACTACTTCGTCAAGTTCAATATCTTCTACAGTTCCTCTTTCTGCAGCTAAATGTAAAACAGTGGTTTGTGCTTTACAAT	Bacteria	Cyanobacteria	Cyanophyceae	Chroococcales	Aphanothecaceae	Candidatus Atelocyanobacterium	oligo3_A2_ATTCTATTTTCTT	100	100	100	100	100	100	99
ASV-193	AACCACTGTTTTACATTTAGCTGCAGAAAGAGGAACTGTAGAAGATATTGAACTTGACGAAGTAGTAATTCCTGGTTACAACAACGTTTTATGTGTTGAATCTGGTGGTCCTGAGCCCGGAGTTGGATATGCTGGTCGTGGTATTATTACTGCTATCAACTTTCTTGAAGAAGAAGGTGCTTACGAAAATCTAGATTTCGTATCTTACGATGTATTAGGAGACGTTGTTTGTGGTGGTTTCGCTATGCCTATCCG	Bacteria	Cyanobacteria	Cyanophyceae	Chroococcales	Aphanothecaceae	Candidatus Atelocyanobacterium	oligo3_A2_ATTCTATTTTCTT	100	100	100	100	100	100	100
ASV-194	AACCACTGTTTTACATTTAGCTGCAGAAAGAGGAACTGTAGAAGATATTGAACTTGACGAAGTAGTAATTCCTGGTTACAACAACGTTTTATGTGTTGAATCTGGTGGTCCTGAGCCCGGAGTTGGATGTGCTGGTCGTGGCATTATTACTGCTATCAACTTTCTTGAAGAAGAAGGTGCTTACGAAAATCTAGATTTCGTATCTTACGATGTATTAGGAGACGTTGTTTGTGGTGGTTTCGCTATGCCTATCCG	Bacteria	Cyanobacteria	Cyanophyceae	Chroococcales	Aphanothecaceae	Candidatus Atelocyanobacterium	oligo3_A2_ATTCTATTTTCTT	100	100	100	100	100	100	100
ASV-195	AACCACTGTTTTACATTTAGCTGCAGAAAGAGGAACTGTAGAAGATATTGAACTTGACGAAGTAGTAATTCCTGGTTACAACAACGTTTTATGTGTTGAATCTGGTGGTCCTGAACCCGGAGTTGGATGTGCTGGTCGTGGTATTATTACTGCTATCAACTTTCTTGAAGAAGAAGGTGCTTACGAAAATCTAGATTTCGTATCTTACGATGTATTAGGAGACGTTGTTTGTGGTGGTTTCGCTATGCCTATCCG	Bacteria	Cyanobacteria	Cyanophyceae	Chroococcales	Aphanothecaceae	Candidatus Atelocyanobacterium	oligo3_A2_ATTCTATTTTCTT	100	100	100	100	100	100	99
ASV-196	CGAAACCACCACAAACAACGTCTCCTAATACATCGTAAGATACGAAATCTAGATTTTCGTAAGCACCTTCTTCTTCAAGAAAGTTGATAGCAGTAATAATACCACGACCAGCACATCCAACTCCGGGCTCAGGACCACCAGATTCAACACATAAAACGTTGTTGTAACCAGGAATTACTACTTCGTCAAGTTCAATATCTTCTACAGTTCCTCTTTCTGCAGCTAAATGTAAAACGGTGGTTTGTGCTTTACAAT	Bacteria	Cyanobacteria	Cyanophyceae	Chroococcales	Aphanothecaceae	Candidatus Atelocyanobacterium	oligo3_A2_ATTCTATTTTCTT	100	100	100	100	100	100	100
ASV-197	AACCACTGTTTTACATTTAGCTGCAGAAAGAGGAACTGTGGAAGATATTGAACTTGACGAAGTAGTAATTCCTGGTTACAACAACGTTTTATGTGTTGAATCTGGTGGTCCTGAGCCCGGAGTTGGATGTGCTGGTCGTGGTATTATTACTGCTATCAACTTTCTTGAAGAAGAAGGTGCTTACGAAAATCTAGATTTCGTATCTTACGATGTATTAGGAGACGTTGTTTGTGGTGGTTTCGCTATGCCTATCCG	Bacteria	Cyanobacteria	Cyanophyceae	Chroococcales	Aphanothecaceae	Candidatus Atelocyanobacterium	oligo3_A2_ATTCTATTTTCTT	100	100	100	100	100	100	100
ASV-198	CGAAACCACCACAAACAACGTCTCCTAATACATCGTAAGATACGAAATCTAGATTTTCGTAAGCACCTTCTTCTTCAAGAAAGTTGATAGCAGTAATAATACCACGACCAGCACATCCAACTCCGGGCTCAGGACCACCAGATTCAACACACAAAACGTTGTTGTAACCAGGAATTACTACTTCGTCAAGTTCAATATCTTCTACAGTTCCTCTTTCTGCAGCTAAATGTAAAACAGTGGTTTGTGCTTTACAAT	Bacteria	Cyanobacteria	Cyanophyceae	Chroococcales	Aphanothecaceae	Candidatus Atelocyanobacterium	oligo3_A2_ATTCTATTTTCTT	100	100	100	100	100	100	95
ASV-199	CGAAACCACCACAAACAACGTCTCCTAATACATCGTAAGATACGAAATCTAGATTTTCGCAAGCACCTTCTTCTTCAAGAAAGTTGATAGCAGTAATAATACCACGACCAGCACATCCAACTCCGGGCTCAGGACCACCAGATTCAACACATAAAACGTTGTTGTAACCAGGAATTACTACTTCGTCAAGTTCAATATCTTCTACAGTTCCTCTTTCTGCAGCTAAATGTAAAACAGTGGTTTGTGCTTTACAAT	Bacteria	Cyanobacteria	Cyanophyceae	Chroococcales	Aphanothecaceae	Candidatus Atelocyanobacterium	oligo3_A2_ATTCTATTTTCTT	100	100	100	100	100	100	100
ASV-200	CGAAACCACCACAAACAACGTCTCCTAATACATCGTAAGATACGAAATCTAGATTTTCGTAAGCACCTTCTTCTTCAAGAAAGTTGATAGCAGTAATAATACCACGACCAGCACATCCAACTCCGGGCTCAGGACCACCAGATTCAACACATAAAGCGTTGTTGTAACCAGGAATTACTACTTCGTCAAGTTCAATATCTTCTACAGTTCCTCTTTCTGCAGCTAAATGTAAAACAGTGGTTTGTGCTTTACAAT	Bacteria	Cyanobacteria	Cyanophyceae	Chroococcales	Aphanothecaceae	Candidatus Atelocyanobacterium	oligo3_A2_ATTCTATTTTCTT	100	100	100	100	100	100	99
ASV-201	AACCACTGTTTTACATTTAGCTGCAGAAAGAGGAACTGTAGAAGATACTGAACTTGACGAAGTAGTAATTCCTGGTTACAACAACGTTTTATGTGTTGAATCTGGTGGTCCTGAGCCCGGAGTTGGATGTGCTGGTCGTGGTATTATTACTGCTATCAACTTTCTTGAAGAAGAAGGTGCTTACGAAAATCTAGATTTCGTATCTTACGATGTATTAGGAGACGTTGTTTGTGGTGGTTTCGCTATGCCTATCCG	Bacteria	Cyanobacteria	Cyanophyceae	Chroococcales	Aphanothecaceae	Candidatus Atelocyanobacterium	oligo3_A2_ATTCTATTTTCTT	100	100	100	100	100	100	97
ASV-202	AACCACTGTTTTACATTTAGCTGCAGAAAGAGGAACTGTAGAAGATATTGAACTTGACGAAGTAGTAATTCCTGGTTACAACAACGTTTTATGTGTTGAATCTGGTGGTCCTGAGCCCGGAGTTGGATGTGCTGGTCGTGGTATTATTACTGCTATCAACTTTCTTGAAGAAGAAGGTGCTTACGAAAATCTAGATTTCGTATCTTGCGATGTATTAGGAGACGTTGTTTGTGGTGGTTTCGCTATGCCTATCCG	Bacteria	Cyanobacteria	Cyanophyceae	Chroococcales	Aphanothecaceae	Candidatus Atelocyanobacterium	oligo3_A2_ATTCTATTTTCTT	100	100	100	100	100	100	99
ASV-203	CGAAACCACCACAAACAACGTCTCCTAATACATCGTAAGATACGAAATCTAGATTTTCGTAAGCACCTTCTTCTTCAAGAAAGTTGATAGCAGTAATAATACCACGACCAGCACATCCAACTCCGGGCTCAGGACCACCAGATTCAACGCATAAAACGTTGTTGTAACCAGGAATTACTACTTCGTCAAGTTCAATATCTTCTACAGTTCCTCTTTCTGCAGCTAAATGTAAAACAGTGGTTTGTGCTTTACAAT	Bacteria	Cyanobacteria	Cyanophyceae	Chroococcales	Aphanothecaceae	Candidatus Atelocyanobacterium	oligo32_A2_ATTCCATTTTCTT	100	100	100	100	100	100	69
ASV-204	CGAAACCACCACAAACAACGTCTCCTAATACATCGTAAGATACGAAATCTAGATTTTCGTAAGCACCTTCTTCTTCAAGAAAGTTGATAGCAGTGATAATACCACGACCAGCACATCCAACTCCGGGCTCAGGACCACCAGATTCAACACATAAAACGTTGTTGTAACCAGGAATTACTACTTCGTCAAGTTCAATATCTTCTACAGTTCCTCTTTCTGCAGCTAAATGTAAAACAGTGGTTTGTGCTTTACAAT	Bacteria	Cyanobacteria	Cyanophyceae	Chroococcales	Aphanothecaceae	Candidatus Atelocyanobacterium	oligo3_A2_ATTCTATTTTCTT	100	100	100	100	100	100	91
ASV-205	AACCACTGTTTTACATTTAGCTGCAGAAAGAGGAACTGTAGAAGATATTGAACTTGACGAAGTAGTAATTCCTGGTTACAACAACGTTTTATGTGTTGAATCTGGTGGTCCTGAGCCCGGAGTTGGATGTGCTGGTCGTGGTATTATTACTGCTATCAACTTTCTTGAAGAAGAAGGTGCTTACGAAAATCTAGATTTCGTATCTTACGATGTATTAAGAGACGTTGTTTGTGGTGGTTTCGCTATGCCTATCCG	Bacteria	Cyanobacteria	Cyanophyceae	Chroococcales	Aphanothecaceae	Candidatus Atelocyanobacterium	oligo3_A2_ATTCTATTTTCTT	100	100	100	100	100	100	100
ASV-206	CGAAACCACCACAAACAACGTCTCCTAATACATCGTAAGATACGAAATCTAGATTTTCGTAGGCACCTTCTTCTTCAAGAAAGTTGATAGCAGTAATAATACCACGACCAGCACATCCAACTCCGGGCTCAGGACCACCAGATTCAACACATAAAACGTTGTTGTAACCAGGAATTACTACTTCGTCAAGTTCAATATCTTCTACAGTTCCTCTTTCTGCAGCTAAATGTAAAACAGTGGTTTGTGCTTTACAAT	Bacteria	Cyanobacteria	Cyanophyceae	Chroococcales	Aphanothecaceae	Candidatus Atelocyanobacterium	oligo3_A2_ATTCTATTTTCTT	100	100	100	100	100	100	99
ASV-207	CGAAACCACCACAAACAACGTCTCCTAATACATCGTAAGATACGAAATCTAGATTTTCGTAAGCACCTTCTTCTTCAAGAAAGTTGATAGCAGTAATAATACCACGACCAGCACATCCAACTCCGGGCTCAGGACCACCAGATTCAACACATAAAACGTTGTTGTAACCAGGAATTACTACTTCGTCAGGTTCAATATCTTCTACAGTTCCTCTTTCTGCAGCTAAATGTAAAACAGTGGTTTGTGCTTTACAAT	Bacteria	Cyanobacteria	Cyanophyceae	Chroococcales	Aphanothecaceae	Candidatus Atelocyanobacterium	oligo3_A2_ATTCTATTTTCTT	100	100	100	100	100	100	99
ASV-208	CGAAACCACCACAAACAACGTCTCCTAATACATCGTAAGATACGAAATCTAGATTTTCGTAAGCACCTTCTTCTTCAAGAAAGTTGATAGCAGTAATAATACCACGACCAGCACATCCAACTCCGGGCTCAGGACCACCAGATTCAACACATAAAACGTTGTCGTAACCAGGAATTACTACTTCGTCAAGTTCAATATCTTCTACAGTTCCTCTTTCTGCAGCTAAATGTAAAACAGTGGTTTGTGCTTTACAAT	Bacteria	Cyanobacteria	Cyanophyceae	Chroococcales	Aphanothecaceae	Candidatus Atelocyanobacterium	oligo3_A2_ATTCTATTTTCTT	100	100	100	100	100	100	98
ASV-209	CGAAACCACCACAAACAACGTCTCCTAATACATCGTAAGATACGAAATCTAGATTTTCGTAAGCACCTTCTTCTTCAAGAAAGTTGATAGCAGTAATAATACCACGACCAGCACATCCAACTCCGGGCTCAGGACCACCAGATCCAACACATAAAACGTTGTTGTAACCAGGAATTACTACTTCGTCAAGTTCAATATCTTCTACAGTTCCTCTTTCTGCAGCTAAATGTAAAACAGTGGTTTGTGCTTTACAAT	Bacteria	Cyanobacteria	Cyanophyceae	Chroococcales	Aphanothecaceae	Candidatus Atelocyanobacterium	oligo3_A2_ATTCTATTTTCTT	100	100	100	100	100	100	100
ASV-210	AACCACTGTTTTACATTTAGCTGCAGAAAGAGGAACTGTAGAAGATATTGAACTTGACGAAGTAGTAATTCCTGGTTACAACAACGTTTTATGTGTTGAATCTGGTGGTCCTGAGCCCGGAGTTGGATGTGCTGGTCGTGGTATTATTACTGCTATCAACTTTCTTGAAGAAGAAGGTGCTTACGAAAATCTAGATTTCGTATCTCACGATGTATTAGGAGACGTTGTTTGTGGTGGTTTCGCTATGCCTATCCG	Bacteria	Cyanobacteria	Cyanophyceae	Chroococcales	Aphanothecaceae	Candidatus Atelocyanobacterium	oligo3_A2_ATTCTATTTTCTT	100	100	100	100	100	100	99
ASV-211	CGAAACCACCACAAACAACGTCTCCTAATACATCGTAAGATACGAAATCTAGATTTTCGTAAGCACCTTCTTCTTCAAGAAAGTTGATAGCAGTAATAATACCACGACCAGCACATCCAACTCCGGGCTCAGGACCACCAGATTCAACACATAAAACGCTGTTGTAACCAGGAATTACTACTTCGTCAAGTTCAATATCTTCTACAGTTCCTCTTTCTGCAGCTAAATGTAAAACAGTGGTTTGTGCTTTACAAT	Bacteria	Cyanobacteria	Cyanophyceae	Chroococcales	Aphanothecaceae	Candidatus Atelocyanobacterium	oligo3_A2_ATTCTATTTTCTT	100	100	100	100	100	100	100
ASV-212	CGAAACCACCACAAACAACGTCTCCTAATACATCGTAAGATACGAAATCTAGATTTTCGTAAGCACCTTCTTCTTCAAGAAAGTTGATAGCAGTGATAATACCACGACCAGCACATCCAACTCCGGGCTCAGGACCACCAGATTCAACACATAAAACGTTGTTGTAACCGGGAATTACTACTTCGTCAAGTTCAATATCTTCTACAGTTCCTCTTTCTGCAGCTAAATGTAAAACAGTGGTTTGTGCTTTACAAT	Bacteria	Cyanobacteria	Cyanophyceae	Chroococcales	Aphanothecaceae	Candidatus Atelocyanobacterium	oligo3_A2_ATTCTATTTTCTT	100	100	100	100	100	100	94
ASV-213	AACCACTGTTTTACATTTAGCTGCAGAAAGAGGAACTGTAGAAGATATTGAACTTGACGAAGTAGTAATTCCTGGTTACAACAACGTTTTATGTGTTGAATCTGGTGGTCCTGAGCCCGGAGTTGGATGTGCTGGTCGTGGTATTATTACTGCTATCAACTTTCTTGAAGAAGAAGGTGCTTACGAAAATCTAGATTTCGTGTCTTACGATGTATTAGGAGACGTTGTTTGTGGTGGTTTCGCTATGCCTATCCG	Bacteria	Cyanobacteria	Cyanophyceae	Chroococcales	Aphanothecaceae	Candidatus Atelocyanobacterium	oligo3_A2_ATTCTATTTTCTT	100	100	100	100	100	100	99
ASV-214	CGAAACCACCACAAACAACGTCTCCCAATACATCGTAAGATACGAAATCTAGATTTTCGTAAGCACCTTCTTCTTCAAGAAAGTTGATAGCAGTAATAATACCACGACCAGCACATCCAACTCCGGGCTCAGGACCACCAGATTCAACACATAAAACGTTGTTGTAACCAGGAATTACTACTTCGTCAAGTTCAATATCTTCTACAGTTCCTCTTTCTGCAGCTAAATGTAAAACAGTGGTTTGTGCTTTACAAT	Bacteria	Cyanobacteria	Cyanophyceae	Chroococcales	Aphanothecaceae	Candidatus Atelocyanobacterium	oligo3_A2_ATTCTATTTTCTT	100	100	100	100	100	100	99
ASV-215	CGAAACCACCACAAACAACGTCTCCTAGTACATCGTAAGATACGAAATCTAGATTTTCGTAAGCACCTTCTTCTTCAAGAAAGTTGATAGCAGTAATAATACCACGACCAGCACATCCAACTCCGGGCTCAGGACCACCAGATTCAACACATAAAACGTTGTTGTAACCAGGAATTACTACTTCGTCAAGTTCAATATCTTCTACAGTTCCTCTTTCTGCAGCTAAATGTAAAACAGTGGTTTGTGCTTTACAAT	Bacteria	Cyanobacteria	Cyanophyceae	Chroococcales	Aphanothecaceae	Candidatus Atelocyanobacterium	oligo3_A2_ATTCTATTTTCTT	100	100	100	100	100	100	100
ASV-216	AACCACTGTTTTACATTTAGCTGCAGAAAGAGGAACTGTAGAAGATATTGAACTTGACGAAGTAGTAATTCCTGGTTACAACAGCGTTTTATGTGTTGAATCTGGTGGTCCTGAGCCCGGAGTTGGATGTGCTGGTCGTGGTATTATTACTGCTATCAACTTTCTTGAAGAAGAAGGTGCTTACGAAAATCTAGATTTCGTATCTTACGATGTATTAGGAGACGTTGTTTGTGGTGGTTTCGCTATGCCTATCCG	Bacteria	Cyanobacteria	Cyanophyceae	Chroococcales	Aphanothecaceae	Candidatus Atelocyanobacterium	oligo3_A2_ATTCTATTTTCTT	100	100	100	100	100	100	100
ASV-217	CGAAACCACCACAAACAACGTCTCCTAATACATCGTAAGATACGAAATCCAGATTTTCGTAAGCACCTTCTTCTTCAAGAAAGTTGATAGCAGTAATAATACCACGACCAGCACATCCAACTCCGGGCTCAGGACCACCAGATTCAACACATAAAACGTTGTTGTAACCAGGAATTACTACTTCGTCAAGTTCAATATCTTCTACAGTTCCTCTTTCTGCAGCTAAATGTAAAACAGTGGTTTGTGCTTTACAAT	Bacteria	Cyanobacteria	Cyanophyceae	Chroococcales	Aphanothecaceae	Candidatus Atelocyanobacterium	oligo3_A2_ATTCTATTTTCTT	100	100	100	100	100	100	100
ASV-228	CGAAACCACCACAAACAACGTCTCCTAATACATCATAAGATACGAAATCTAGGTTTTCGTAAGCACCTTCTTCTTCAAGGAAGTTGATAGCAGTAATAATACCACGACCAGCACATCCAACTCCAGGCTCAGGACCACCGGACTCAACGCATAAAACGTTGTTATAGCCAGGAATTACTACTTCATCAAGTTCAATATCTTCTACAGTTCCTCTTTCTGCAGCTAAATGTAAAACAGTGGTTTGTGCTTTACAAT	Bacteria	Cyanobacteria	Cyanophyceae	Chroococcales	Aphanothecaceae	Candidatus Atelocyanobacterium	oligo1_A1_ATCTCGCTTCTTT	100	100	100	100	100	100	77
ASV-219	AACCACTGTTTTACATTTAGCTGCAGAAAGAGGAACTGTAGAAGATATTGAACTTGACGAAGTAGTAATTCCTGGTCACAACAACGTTTTATGTGTTGAATCTGGTGGTCCTGAGCCCGGAGTTGGATGTGCTGGTCGTGGTATTATTACTGCTATCAACTTTCTTGAAGAAGAAGGTGCTTACGAAAATCTAGATTTCGTATCTTACGATGTATTAGGAGACGTTGTTTGTGGTGGTTTCGCTATGCCTATCCG	Bacteria	Cyanobacteria	Cyanophyceae	Chroococcales	Aphanothecaceae	Candidatus Atelocyanobacterium	oligo3_A2_ATTCTATTTTCTT	100	100	100	100	100	100	99
ASV-220	CGAAACCACCACAAACAACGTCTCCTAATACATCGTAAGATACGAAATCTAGATTTTCGTAAGCACCTTCTTCTTCAAGAAAGTTGATAGCAGTAGTAATACCACGACCAGCACATCCAACTCCGGGCTCAGGACCACCAGATTCAACACATAAAACGTTGTTGTAACCAGGAATTACTACTTCGTCAAGTTCAATATCTTCTACAGTTCCTCTTTCTGCAGCTAAATGTAAAACAGTGGTTTGTGCTTTACAAT	Bacteria	Cyanobacteria	Cyanophyceae	Chroococcales	Aphanothecaceae	Candidatus Atelocyanobacterium	oligo3_A2_ATTCTATTTTCTT	100	100	100	100	100	100	99
ASV-221	CGAAACCACCACAAACAACGTCTCCTAATACATCGTAAGATACGAAATCTAGATTTTCGTAAGCACCTTCTTCTTCAAGAAAGTTGATAGCAGTAATAATACCACGACCAGCACATCCAACTCCGGGCTCAGGACCACCGGATTCAACACATAAAACGTTGTTGTAACCAGGAATTACTACTTCGTCAAGTTCAATATCTTCTACAGTTCCTCTTTCTGCAGCTAAATGTAAAACAGTGGTTTGTGCTTTACAAT	Bacteria	Cyanobacteria	Cyanophyceae	Chroococcales	Aphanothecaceae	Candidatus Atelocyanobacterium	oligo42_A2_ATTCTACTTTCTT	100	100	100	100	100	100	71
ASV-222	CGAAACCACCACAAACAACGTCTCCTAATACATCGTAAGATACGAAATCTAGATTTTCGTAAGCACCTTCTTCTTCAAGAAAGTTGATAGCAGTAATAATACCACGACCAGCACATCCAACTCCGGGCTCAGGACCGCCAGATTCAACACATAAAACGTTGTTGTAACCAGGAATTACTACTTCGTCAAGTTCAATATCTTCTACAGTTCCTCTTTCTGCAGCTAAATGTAAAACAGTGGTTTGTGCTTTACAAT	Bacteria	Cyanobacteria	Cyanophyceae	Chroococcales	Aphanothecaceae	Candidatus Atelocyanobacterium	oligo3_A2_ATTCTATTTTCTT	100	100	100	100	100	100	91
ASV-223	CGAAACCACCACAAACAACGTCTCCTAATACATCGTAAGATACGAAATCTAGATTTTCGTAAGCACCTTCTTCTTCAAGAAAGTTGATAGCAGTAATAATACCACGACCAGCACATCCAACTCCGGGCTCAGGACCACCAGATTCAACACATAAAACGTTGTTGTAACCAGGAATTACTACTTCGTCAAGTTCAACATCTTCTACAGTTCCTCTTTCTGCAGCTAAATGTAAAACAGTGGTTTGTGCTTTACAAT	Bacteria	Cyanobacteria	Cyanophyceae	Chroococcales	Aphanothecaceae	Candidatus Atelocyanobacterium	oligo3_A2_ATTCTATTTTCTT	100	100	100	100	100	100	100
ASV-224	AACCACTGTTTTACATTTAGCTGCAGAAAGAGGAACTGTAGGAGATATTGAACTTGACGAAGTAGTAATTCCTGGTTACAACAACGTTTTATGTGTTGAATCTGGTGGTCCTGAGCCCGGAGTTGGATGTGCTGGTCGTGGTATTATTACTGCTATCAACTTTCTTGAAGAAGAAGGTGCTTACGAAAATCTAGATTTCGTATCTTACGATGTATTAGGAGACGTTGTTTGTGGTGGTTTCGCTATGCCTATCCG	Bacteria	Cyanobacteria	Cyanophyceae	Chroococcales	Aphanothecaceae	Candidatus Atelocyanobacterium	oligo3_A2_ATTCTATTTTCTT	100	100	100	100	100	100	99
ASV-225	CGAAACCACCACAAACAACGTCTCCTAATACATCGTAAGATACGAAATCTAGATTTTCGTAAGCACCTTCTTCTTCAAGGAAGTTGATAGCAGTAATAATACCACGACCAGCACATCCAACTCCGGGCTCAGGACCACCAGATTCAACACATAAAACGTTGTTGTAACCAGGAATTACTACTTCGTCAAGTTCAATATCTTCTACAGTTCCTCTTTCTGCAGCTAAATGTAAAACAGTGGTTTGTGCTTTACAAT	Bacteria	Cyanobacteria	Cyanophyceae	Chroococcales	Aphanothecaceae	Candidatus Atelocyanobacterium	oligo3_A2_ATTCTATTTTCTT	100	100	100	100	100	100	97
ASV-226	CGAAACCACCACAAACAACGTCTCCTAATACATCGTAAGATACGAAATCTAGATTTTCGTAAGCACCTTCTTCTTCAAGAAAGTTGATAGCAGTAATAATACCACGACCAGCACATCCAACTCCGGGCTCAGGACCACCAGGTTCAACACATAAAACGTTGTTGTAACCAGGAATTACTACTTCGTCAAGTTCAATATCTTCTACAGTTCCTCTTTCTGCAGCTAAATGTAAAACAGTGGTTTGTGCTTTACAAT	Bacteria	Cyanobacteria	Cyanophyceae	Chroococcales	Aphanothecaceae	Candidatus Atelocyanobacterium	oligo3_A2_ATTCTATTTTCTT	100	100	100	100	100	100	96
ASV-227	CGAAACCACCACAAACAACGTCTCCTAATACATCGTAAGATACGAAATCTAGATTTTCGTAAGCACCTTCTTCTTCAAGAAAGTTGATAGCAGTAATAATACCACGACCAGCACATCCAACTCCGGGCTCAGGACCACCAGATTCAACACATAAAACGTTGTTGTAACCAGGAATCACTACTTCGTCAAGTTCAATATCTTCTACAGTTCCTCTTTCTGCAGCTAAATGTAAAACAGTGGTTTGTGCTTTACAAT	Bacteria	Cyanobacteria	Cyanophyceae	Chroococcales	Aphanothecaceae	Candidatus Atelocyanobacterium	oligo3_A2_ATTCTATTTTCTT	100	100	100	100	100	100	100
ASV-1096	AACCACTGTTTTACATTTAGCTGCAGAAAGAGGAACTGTAGAAGATATTGAACTTGATGAAGTAGTAATTCCTGGCTATAACAACGTTTTATGCGTTGAGTCCGGTGGTCCTGAGCCTGGAGTTGGATGTGCTGGTCGTGGTATTATTACTGCTATCAACTTCCTTGAAGAAGAAGGTGCTCACGAAAACCTAGATTTCGTATCTTATGATGTATTAGGAGACGTTGTTTGTGGTGGTTTCGCTATGCCTATCCG	Bacteria	Cyanobacteria	Cyanophyceae	Chroococcales	Aphanothecaceae	Candidatus Atelocyanobacterium	oligo1_A1_ATCTCGCTTCTTT	100	100	100	100	100	100	77
ASV-229	AACCACTGTTTTACATTTAGCTGCAGAAAGAGGAACTGTAGAAGATATTGAACTTGACGAAGTAGTAATTCCTGGTTACAACAACGTTTCATGTGTTGAATCTGGTGGTCCTGAGCCCGGAGTTGGATGTGCTGGTCGTGGTATTATTACTGCTATCAACTTTCTTGAAGAAGAAGGTGCTTACGAAAATCTAGATTTCGTATCTTACGATGTATTAGGAGACGTTGTTTGTGGTGGTTTCGCTATGCCTATCCG	Bacteria	Cyanobacteria	Cyanophyceae	Chroococcales	Aphanothecaceae	Candidatus Atelocyanobacterium	oligo3_A2_ATTCTATTTTCTT	100	100	100	100	100	100	100
ASV-230	AACCACTGTTTTACATTTAGCTGCAGAAAGAGGAACTGTAGAAGATATTGAACTTGACGAAGTAGTAATTCCTGGTTACAACAACGTTTTATGTGTTGAATCTGGTGGTCCTGAGCCCAGAGTTGGATGTGCTGGTCGTGGTATTATTACTGCTATCAACTTTCTTGAAGAAGAAGGTGCTTACGAAAATCTAGATTTCGTATCTTACGATGTATTAGGAGACGTTGTTTGTGGTGGTTTCGCTATGCCTATCCG	Bacteria	Cyanobacteria	Cyanophyceae	Chroococcales	Aphanothecaceae	Candidatus Atelocyanobacterium	oligo3_A2_ATTCTATTTTCTT	100	100	100	100	100	100	100
ASV-231	CGAAACCACCACAAACAACGTCTCCTAATACATCGTAAGATACGAAATCTAGATTTTCGTAAGCACCTTCTTCTTCAAGAAAGTTGACAGCAGTAATAATACCACGACCAGCACATCCAACTCCGGGCTCAGGACCACCAGATTCAACACATAAAACGTTGTTGTAACCAGGAATTACTACTTCGTCAAGTTCAATATCTTCTACAGTTCCTCTTTCTGCAGCTAAATGTAAAACAGTGGTTTGTGCTTTACAAT	Bacteria	Cyanobacteria	Cyanophyceae	Chroococcales	Aphanothecaceae	Candidatus Atelocyanobacterium	oligo3_A2_ATTCTATTTTCTT	100	100	100	100	100	100	100
ASV-232	AACCACTGTTTTACATTTAGCTGCAGAAAGAGGAACTGTAGAAGATATTGAACTTGACGAAGTAGTAATTCCTGGTTACAACAACGTTTTATGTGTTGAATCTGGTGGTCCTGAGCCCGGAGTTGGATGTGCTGGTCGTGGTATTATTACTGCTATCAACTTTCTTGAAGAAGAAGGTGCTTACGAAAATCTAGATTTTGTATCTTACGATGTATTAGGAGACGTTGTTTGTGGTGGTTTCGCTATGCCTATCCG	Bacteria	Cyanobacteria	Cyanophyceae	Chroococcales	Aphanothecaceae	Candidatus Atelocyanobacterium	oligo3_A2_ATTCTATTTTCTT	100	100	100	100	100	100	91
ASV-233	AACCACTGTTTTACATTTGGCTGCAGAAAGAGGAACTGTAGAAGATATTGAACTTGACGAAGTAGTAATTCCTGGTTACAACAACGTTTTATGTGTTGAATCTGGTGGTCCTGAGCCCGGAGTTGGATGTGCTGGTCGTGGTATTATTACTGCTATCAACTTTCTTGAAGAAGAAGGTGCTTACGAAAATCTAGATTTCGTATCTTACGATGTATTAGGAGACGTTGTTTGTGGTGGTTTCGCTATGCCTATCCG	Bacteria	Cyanobacteria	Cyanophyceae	Chroococcales	Aphanothecaceae	Candidatus Atelocyanobacterium	oligo3_A2_ATTCTATTTTCTT	100	100	100	100	100	100	100
ASV-234	CGAAACCACCACAAACAACGTCTCCTAATACATCGTAAGATACGAAATCTAGATTTTCGTAAGCACCTTCTTCTTCAAGAAAGTTGATAGCAGTAATAATACCACGACCAGCACATCCAACTCCGGGCTCAGGACCACCAGATTCAACACATAAAACGTTGTTGTAACCAGGAATTACTACTTCGTCAAGTTCAATATCTTCTGCAGTTCCTCTTTCTGCAGCTAAATGTAAAACAGTGGTTTGTGCTTTACAAT	Bacteria	Cyanobacteria	Cyanophyceae	Chroococcales	Aphanothecaceae	Candidatus Atelocyanobacterium	oligo3_A2_ATTCTATTTTCTT	100	100	100	100	100	100	100
ASV-235	AACCACTGTTTTACATTTAGCTGCAGAAAAAGGAACTGTAGAAGATATTGAACTTGACGAAGTAGTAATTCCTGGTTACAACAACGTTTTATGTGTTGAATCTGGTGGTCCTGAGCCCGGAGTTGGATGTGCTGGTCGTGGTATTATTACTGCTATCAACTTTCTTGAAGAAGAAGGTGCTTACGAAAATCTAGATTTCGTATCTTACGATGTATTAGGAGACGTTGTTTGTGGTGGTTTCGCTATGCCTATCCG	Bacteria	Cyanobacteria	Cyanophyceae	Chroococcales	Aphanothecaceae	Candidatus Atelocyanobacterium	oligo3_A2_ATTCTATTTTCTT	100	100	100	100	100	100	100
ASV-236	CGAAACCACCACAAACAACGTCTCCTAATACATCGTAAGATACGAAATCTAGATTTTCGTAAGCACCTTCTTCTTCAAGAAAGTTGATAGCAGTAATAATACCACGACCAGCACATCCAACTCCGGGCTCAGGACCACCAGATTCAACACATAAAACGTTGTTGTAACCAGGAATTACCACTTCGTCAAGTTCAATATCTTCTACAGTTCCTCTTTCTGCAGCTAAATGTAAAACAGTGGTTTGTGCTTTACAAT	Bacteria	Cyanobacteria	Cyanophyceae	Chroococcales	Aphanothecaceae	Candidatus Atelocyanobacterium	oligo3_A2_ATTCTATTTTCTT	100	100	100	100	100	100	100
ASV-237	AACCACTGTTTTACATTTAGCTGCAGAAAGAGGAACTGTAGAAGATATTGAACTTGACGAAGTAGTAATTCCTGGTTACAACAACGTTTTATGTGTTGAATCTGGTGGTCCTGAGCCCGGAGTTGGATGTGCTGGTCGTGGTATTATTACTGCTATCAACTTTCTTGAAGAAGAAGGTGCTTACGAGAATCTAGATTTCGTATCTTACGATGTATTAGGAGACGTTGTTTGTGGTGGTTTCGCTATGCCTATCCG	Bacteria	Cyanobacteria	Cyanophyceae	Chroococcales	Aphanothecaceae	Candidatus Atelocyanobacterium	oligo3_A2_ATTCTATTTTCTT	100	100	100	100	100	100	99
ASV-238	CGAAACCACCACAAACAACGTCTCCTAATACATCGTAAGATACGAAATCTAGATTTTCGTGAGCACCTTCTTCTTCAAGAAAGTTGATAGCAGTAATAATACCACGACCAGCACATCCAACTCCGGGCTCAGGACCACCAGATTCAACACATAAAACGTTGTTGTAACCAGGAATTACTACTTCGTCAAGTTCAATATCTTCTACAGTTCCTCTTTCTGCAGCTAAATGTAAAACAGTGGTTTGTGCTTTACAAT	Bacteria	Cyanobacteria	Cyanophyceae	Chroococcales	Aphanothecaceae	Candidatus Atelocyanobacterium	oligo3_A2_ATTCTATTTTCTT	100	100	100	100	100	100	100
ASV-239	CGAAACCACCACAAACAACGTCTCCTAATACATCGTAAGATACGAAATCTAGATTTTCGTAAGCACCTTCTTCTTCAAGAAAGTTGATAGCAGTAATAATACCACGACCAGCACATCCAACTCCGGGCTCAGGACCACCAGATTCAACACATAAAACGTTGTTGTAACCAGGAATTACTACTTCGTCAAGTTCAGTATCTTCTACAGTTCCTCTTTCTGCAGCTAAATGTAAAACAGTGGTTTGTGCTTTACAAT	Bacteria	Cyanobacteria	Cyanophyceae	Chroococcales	Aphanothecaceae	Candidatus Atelocyanobacterium	oligo3_A2_ATTCTATTTTCTT	100	100	100	100	100	100	100
ASV-240	AACCACTGTTTTACATTTAGCTGCAGAAAGAGGAACTGTAGAAGATATTGAACTTGACGAAGTAGTAATTCCTGGTTACAACAACGTTTTATGTGTTGAATCTGGTGGTCCTGAGCCCGGAATTGGATGTGCTGGTCGTGGTATTATTACTGCTATCAACTTTCTTGAAGAAGAAGGTGCTTACGAAAATCTAGATTTCGTATCTTACGATGTATTAGGAGACGTTGTTTGTGGTGGTTTCGCTATGCCTATCCG	Bacteria	Cyanobacteria	Cyanophyceae	Chroococcales	Aphanothecaceae	Candidatus Atelocyanobacterium	oligo3_A2_ATTCTATTTTCTT	100	100	100	100	100	100	100
ASV-241	CGAAACCACCACAAACAACGTCTCCTAATACATCGTAAGATACGAAATCTAGATTTTCGTAAGCACCTTCTTCTTCAAGAAAGTTGATAGCAGTAATAATACCACGACCAGCACATCCAACTCCGGGCTCAGGACCACCAGATTCAACACATAAAACGTTGTTGTAACCAGGAATTACTATTTCGTCAAGTTCAATATCTTCTACAGTTCCTCTTTCTGCAGCTAAATGTAAAACAGTGGTTTGTGCTTTACAAT	Bacteria	Cyanobacteria	Cyanophyceae	Chroococcales	Aphanothecaceae	Candidatus Atelocyanobacterium	oligo3_A2_ATTCTATTTTCTT	100	100	100	100	100	100	100
ASV-242	CGAAACCACCACAAACAACGTCTCCTAATACATCGTAAGATACGAAATCTAGATTTTCGTAAGCACCTTCTTCTTCAAGAAAGTTGATAGCAGTAATAATACCACGACCAGCACATCCAACTCCGGGCTCAGGACCACCAGATTCAACACATAAAACGTTGTTGTAACCAGGAGTTACTACTTCGTCAAGTTCAATATCTTCTACAGTTCCTCTTTCTGCAGCTAAATGTAAAACAGTGGTTTGTGCTTTACAAT	Bacteria	Cyanobacteria	Cyanophyceae	Chroococcales	Aphanothecaceae	Candidatus Atelocyanobacterium	oligo3_A2_ATTCTATTTTCTT	100	100	100	100	100	100	100
ASV-243	CGAAACCACCACAAACAACGTCTCCTAATACATCGTAAGATACGAAATCTAGATTTTCGTAAGCACCTTCTTCTTCAAGAAAGTTGATAGCAGTAATAATACCACGACCAGCACATCCAACTCCGGGCTCAGGACCACCAGATTCAACACATAAAACGTTGTTGTAACCAGGAATTACTACTTCGTCAAGTTCAATATCTTCTACAGTTCCTCTTTCTGCAGCTAAATGTAAAACAGTGGTTTGTGCTTTACATG	Bacteria	Cyanobacteria	Cyanophyceae	Chroococcales	Aphanothecaceae	Candidatus Atelocyanobacterium	oligo3_A2_ATTCTATTTTCTT	100	100	100	100	100	100	100
ASV-244	AACCACTGTTTTACATTTAGCTGCAGAAAGAGGAACTGTAGAAGATATTGAACTTGACGAAGTAGTAATTCCTGGTTACAACAACGTTTTATGTGTTGAATCTGGTGGTCCTGAGCCCGGAGTTGGATGTGCTGGTCGTGGTATTATTACTGCTATCAACTTTCTTGAAGAAGAAGGTGCTTACGAAAATCTAGATTTCGTATCTTACGATGTATTAGGAGACGTTGTTTGTGGTGGTTTCACTATGCCTATCCG	Bacteria	Cyanobacteria	Cyanophyceae	Chroococcales	Aphanothecaceae	Candidatus Atelocyanobacterium	oligo3_A2_ATTCTATTTTCTT	100	100	100	100	100	100	100
ASV-245	AACCACTGTTTTACATTTAGCTGCAGAAAGAGGAACTGTAGAAGATATTGAACTTGACGAAGTAGTAATTCCTGGTTACAACAACGTTTTATGTGTTGAATCTGGTGGTCCTGAGCCCGGAGTTGGATGTGCTGGTCGTGGTATTATTACTGTTATCAACTTTCTTGAAGAAGAAGGTGCTTACGAAAATCTAGATTTCGTATCTTACGATGTATTAGGAGACGTTGTTTGTGGTGGTTTCGCTATGCCTATCCG	Bacteria	Cyanobacteria	Cyanophyceae	Chroococcales	Aphanothecaceae	Candidatus Atelocyanobacterium	oligo3_A2_ATTCTATTTTCTT	100	100	100	100	100	100	100
ASV-246	AACCACTGTTTTACATTTAGCTGCAGAAAGAGGAACTGTAGAAGATATTGAACTTGACGAAGTAGTAATTCCTGGTTACAACAACGTTTTATGTGTTGAATCTGGTGGTCCTGAGCCCGGAGTTGGATGTGCTGGTCGTGGTATTATTACTGCTATCAACTTTCTTGAAGAAGAAGGTGCTTACGAAAATCTAGATTTCGTATCTTACAATGTATTAGGAGACGTTGTTTGTGGTGGTTTCGCTATGCCTATCCG	Bacteria	Cyanobacteria	Cyanophyceae	Chroococcales	Aphanothecaceae	Candidatus Atelocyanobacterium	oligo3_A2_ATTCTATTTTCTT	100	100	100	100	100	100	100
ASV-247	AACCACTGTTTTACATTTAGCTGCAGAAAGAGGAACTGTAGAAGATATTGAACTTGACGGAGTAGTAATTCCTGGTTACAACAACGTTTTATGTGTTGAATCTGGTGGTCCTGAGCCCGGAGTTGGATGTGCTGGTCGTGGTATTATTACTGCTATCAACTTTCTTGAAGAAGAAGGTGCTTACGAAAATCTAGATTTCGTATCTTACGATGTATTAGGAGACGTTGTTTGTGGTGGTTTCGCTATGCCTATCCG	Bacteria	Cyanobacteria	Cyanophyceae	Chroococcales	Aphanothecaceae	Candidatus Atelocyanobacterium	oligo3_A2_ATTCTATTTTCTT	100	100	100	100	100	100	100
ASV-248	CGAAACCACCACAAACAACGTCTCCTAATACATCGCAAGATACGAAATCTAGATTTTCGTAAGCACCTTCTTCTTCAAGAAAGTTGATAGCAGTAATAATACCACGACCAGCACATCCAACTCCGGGCTCAGGACCACCAGATTCAACACATAAAACGTTGTTGTAACCAGGAATTACTACTTCGTCAAGTTCAATATCTTCTACAGTTCCTCTTTCTGCAGCTAAATGTAAAACAGTGGTTTGTGCTTTACAAT	Bacteria	Cyanobacteria	Cyanophyceae	Chroococcales	Aphanothecaceae	Candidatus Atelocyanobacterium	oligo3_A2_ATTCTATTTTCTT	100	100	100	100	100	100	100
ASV-249	AACCACTGTTTTACATTTAGCTGCAGAAAGAGGAACTGTAGAAGATATTGAACTTGACGAAGTAGTAATTTCTGGTTACAACAACGTTTTATGTGTTGAATCTGGTGGTCCTGAGCCCGGAGTTGGATGTGCTGGTCGTGGTATTATTACTGCTATCAACTTTCTTGAAGAAGAAGGTGCTTACGAAAATCTAGATTTCGTATCTTACGATGTATTAGGAGACGTTGTTTGTGGTGGTTTCGCTATGCCTATCCG	Bacteria	Cyanobacteria	Cyanophyceae	Chroococcales	Aphanothecaceae	Candidatus Atelocyanobacterium	oligo3_A2_ATTCTATTTTCTT	100	100	100	100	100	100	99
ASV-250	CGAAACCACCACAAACAACGTCTCCTAATACATCGTAAGATACGAAATCTAGATTTTCGTAAGCACCTTCTTCTTCAAGAAAGTTGATAGCAGTAATAATACCACGACCAGCACATCCAACTCCGGGCTCAGGACCACCAGATTCAACACATAAAACGTTGTTGTAACCAGGAATTACTACTTCGTCAAGTTCAATATCTTCTACAGTTCCTCTTTCTGCAGCTAAGTGTAAAACAGTGGTTTGTGCTTTACAAT	Bacteria	Cyanobacteria	Cyanophyceae	Chroococcales	Aphanothecaceae	Candidatus Atelocyanobacterium	oligo3_A2_ATTCTATTTTCTT	100	100	100	100	100	100	95
ASV-251	CGAAACCACCACAAACAACGTCTCCTAATACATCGTAAGACACGAAATCTAGATTTTCGTAAGCACCTTCTTCTTCAAGAAAGTTGATAGCAGTAATAATACCACGACCAGCACATCCAACTCCGGGCTCAGGACCACCAGATTCAACACATAAAACGTTGTTGTAACCAGGAATTACTACTTCGTCAAGTTCAATATCTTCTACAGTTCCTCTTTCTGCAGCTAAATGTAAAACAGTGGTTTGTGCTTTACAAT	Bacteria	Cyanobacteria	Cyanophyceae	Chroococcales	Aphanothecaceae	Candidatus Atelocyanobacterium	oligo3_A2_ATTCTATTTTCTT	100	100	100	100	100	100	100
ASV-252	AACCACTGTTTTACATTTAGCTGCAGAAAGAGGAACTGTAGAAGATATTGAACTTGACGAAGTAGTAATTCCTGGTTACAACAACGTTTTATGTGTTGAATCTGGTGGTCCTGAGCCCGGAGTTGGATGTGCTGGTCGTGGTATTATTACTGCTATTAACTTTCTTGAAGAAGAAGGTGCTTACGAAAATCTAGATTTCGTATCTTACGATGTATTAGGAGACGTTGTTTGTGGTGGTTTCGCTATGCCTATCCG	Bacteria	Cyanobacteria	Cyanophyceae	Chroococcales	Aphanothecaceae	Candidatus Atelocyanobacterium	oligo3_A2_ATTCTATTTTCTT	100	100	100	100	100	100	99
ASV-253	AACCACTGTTTTACATTTAGCTGCAGAAAGAGGAACTGTAGAAGATATTGAACTTGACGAAGTAGTAATTCCTGGTTACAACAACGTTTTATGTGTTGAATCTGGTGGTCCTGAGCCCGGAGTTGGATGTGCTGGTCGTGGTATTATTACTGCTATCAACTTTCTTGAAGAAGAAGGTGCTTACGAAAATCTAGATTACGTATCTTACGATGTATTAGGAGACGTTGTTTGTGGTGGTTTCGCTATGCCTATCCG	Bacteria	Cyanobacteria	Cyanophyceae	Chroococcales	Aphanothecaceae	Candidatus Atelocyanobacterium	oligo3_A2_ATTCTATTTTCTT	100	100	100	100	100	100	100
ASV-254	CGAAACCACCACAAACAACGTCTCCTAATACATCGTAAGATACGAAATCTAGATTTTCGTAAGCACCTTCTTCTTCAAGAAAGTTGATAGCAGTAATAATACCACGACCAGCATATCCAACTCCGGGCTCAGGACCACCAGATTCAACACATAAAACGTTGTTGTAACCAGGAATTACTACTTCGTCAAGTTCAATATCTTCTACAGTTCCTCTTTCTGCAGCTAAATGTAAAACAGTGGTTTGTGCTTTACAAT	Bacteria	Cyanobacteria	Cyanophyceae	Chroococcales	Aphanothecaceae	Candidatus Atelocyanobacterium	oligo3_A2_ATTCTATTTTCTT	100	100	100	100	100	100	100
ASV-255	AACCACTGTTTTACATTTAGCTGCAGAAAGAGGAACTGTAGAAGATATTGAACTTGACGAAGTAGTAATTCCTGGTTACAACAACGTTTTATGTGTTGAATCTGGTGGTCCTGAGCCCGGAGTTGGATGTGCTGGTCGTGGTATTATTACTGCTATCAACTTTCTTGAAGAAGAAGGTGCTTACGAAAATCTAGATTTCGCATCTTACGATGTATTAGGAGACGTTGTTTGTGGTGGTTTCGCTATGCCTATCCG	Bacteria	Cyanobacteria	Cyanophyceae	Chroococcales	Aphanothecaceae	Candidatus Atelocyanobacterium	oligo3_A2_ATTCTATTTTCTT	100	100	100	100	100	100	100
ASV-256	AACCACTGTTTTACATTTAGCTGCAGAAAGAGGAACTGTAGAAGATATTGAACTTGACGAAGTAGTAATTCCTGGTTACAACAACGTTTTATGTGTTGAATCTGGTGGTCCTGAGCCCGGAGTTGGATGTGCTGGTCGTGGTATTATTACTGCTATCAACTTTCTTGAAGAAGAAGGTGCTTACGAAAATCTAGATTTCGTATCTTATGATGTATTAGGAGACGTTGTTTGTGGTGGTTTCGCTATGCCTATCCG	Bacteria	Cyanobacteria	Cyanophyceae	Chroococcales	Aphanothecaceae	Candidatus Atelocyanobacterium	oligo40_A2_ATTCTATTTTTTT	100	100	100	100	100	100	62
ASV-257	AACCACTGTTTTACATTTAGCTGCAGAAAGAGGAACTGTAGAAGATATTGAACTTGACGAAGTAGCAATTCCTGGTTACAACAACGTTTTATGTGTTGAATCTGGTGGTCCTGAGCCCGGAGTTGGATGTGCTGGCCGTGGTATTATTACTGCTATCAACTTTCTTGAAGAAGAAGGTGCTTACGAAAATCTAGATTTCGTATCTTACGATGTATTAGGAGACGTTGTTTGTGGTGGTTTCGCTATGCCTATCCG	Bacteria	Cyanobacteria	Cyanophyceae	Chroococcales	Aphanothecaceae	Candidatus Atelocyanobacterium	oligo3_A2_ATTCTATTTTCTT	100	100	100	100	100	100	100
ASV-258	CGAAACCACCACAAACAACGTCTCCTAATACATCGTAAGATACGAAATCTAGATTTTCGTAAGCACCTTCTTCTTCAAGAAAGTTGATAGCAGTAATAATACCACGACCAGCACATCCAACCCCGGGCTCAGGACCACCAGATTCAACACATAAAACGTTGTTGTAACCAGGAATTACTACTTCGTCAAGTTCAATATCTTCTACAGTTCCTCTTTCTGCAGCTAAATGTAAAACAGTGGTTTGTGCTTTACAAT	Bacteria	Cyanobacteria	Cyanophyceae	Chroococcales	Aphanothecaceae	Candidatus Atelocyanobacterium	oligo3_A2_ATTCTATTTTCTT	100	100	100	100	100	100	99
ASV-259	CGAAACCACCACAAACAACGTCTCCTAATACATCGTAAGATACGAAATCTAGATTTTCGTAAGCACCTTCTTCTTCAAGAAAGTTGATAGCAGTAATAATACCACGACCAGCACATCCGACTCCGGGCTCAGGACCACCAGATTCAACACATAAAACGTTGTTGTAACCAGGAATTACTACTTCGTCAAGTTCAATATCTTCTACAGTTCCTCTTTCTGCAGCTAAATGTAAAACAGTGGTTTGTGCTTTACAAT	Bacteria	Cyanobacteria	Cyanophyceae	Chroococcales	Aphanothecaceae	Candidatus Atelocyanobacterium	oligo3_A2_ATTCTATTTTCTT	100	100	100	100	100	100	100
ASV-260	CGAAACCACCACAAACAACGTCTCCTAATACATCGTAAGATACGAAATCTAGATTTCCGTAAGCACCTTCTTCTTCAAGAAAGTTGATAGCAGTAATAATACCACGACCAGCACATCCAACTCCGGGCTCAGGACCACCAGATTCAACACATAAAACGTTGTTGTAACCAGGAATTACTACTTCGTCAAGTTCAATATCTTCTACAGTTCCTCTTTCTGCAGCTAAATGTAAAACAGTGGTTTGTGCTTTACAAT	Bacteria	Cyanobacteria	Cyanophyceae	Chroococcales	Aphanothecaceae	Candidatus Atelocyanobacterium	oligo3_A2_ATTCTATTTTCTT	100	100	100	100	100	100	100
ASV-261	AACCACTGTTTTACATTTAGCTGCAGAAAGAGGAACTGTAGAAGATATTGAACTTGACGAAGTAGTAATTCCTGGTTACAACAACGTTTTATGTGTTGAATCTGGTGGTCCTGAGCCCGGAGTTGGATGTGCTGGTCGTGGTATTATTACTGCTATCAACTTTCTTGAAGAAGAAGGTGCTTACAAAAATCTAGATTTCGTATCTTACGATGTATTAGGAGACGTTGTTTGTGGTGGTTTCGCTATGCCTATCCG	Bacteria	Cyanobacteria	Cyanophyceae	Chroococcales	Aphanothecaceae	Candidatus Atelocyanobacterium	oligo3_A2_ATTCTATTTTCTT	100	100	100	100	100	100	99
ASV-262	AACCACTGTTTTACATTTAGCTACAGAAAGAGGAACTGTAGAAGATATTGAACTTGACGAAGTAGTAATTCCTGGTTACAACAACGTTTTATGTGTTGAATCTGGTGGTCCTGAGCCCGGAGTTGGATGTGCTGGTCGTGGTATTATTACTGCTATCAACTTTCTTGAAGAAGAAGGTGCTTACGAAAATCTAGATTTCGTATCTTACGATGTATTAGGAGACGTTGTTTGTGGTGGTTTCGCTATGCCTATCCG	Bacteria	Cyanobacteria	Cyanophyceae	Chroococcales	Aphanothecaceae	Candidatus Atelocyanobacterium	oligo3_A2_ATTCTATTTTCTT	100	100	100	100	100	100	99
ASV-263	CGAAACCACCACAAACAACGTCTCCTAATACATCGTAAGATACAAAATCTAGATTTTCGTAAGCACCTTCTTCTTCAAGAAAGTTGATAGCAGTAATAATACCACGACCAGCACATCCAACTCCGGGCTCAGGACCACCAGATTCAACACATAAAACGTTGTTGTAACCAGGAATTACTACTTCGTCAAGTTCAATATCTTCTACAGTTCCTCTTTCTGCAGCTAAATGTAAAACAGTGGTTTGTGCTTTACAAT	Bacteria	Cyanobacteria	Cyanophyceae	Chroococcales	Aphanothecaceae	Candidatus Atelocyanobacterium	oligo3_A2_ATTCTATTTTCTT	100	100	100	100	100	100	96
ASV-264	CGAAACCACCACAAACGACGTCTCCTAATACATCGTAAGATACGAAATCTAGATTTTCGTAAGCACCTTCTTCTTCAAGAAAGTTGATAGCAGTAATAATACCACGACCAGCACATCCAACTCCGGGCTCAGGACCACCAGATTCAACACATAAAACGTTGTTGTAACCAGGAATTACTACTTCGTCAAGTTCAATATCTTCTACAGTTCCTCTTTCTGCAGCTAAATGTAAAACAGTGGTTTGTGCTTTACAAT	Bacteria	Cyanobacteria	Cyanophyceae	Chroococcales	Aphanothecaceae	Candidatus Atelocyanobacterium	oligo3_A2_ATTCTATTTTCTT	100	100	100	100	100	100	99
ASV-265	CGAAACCACCACAAACAACGTCTCCTAACACATCGTAAGATACGAAATCTAGATTTTCGTAAGCACCTTCTTCTTCAAGAAAGTTGATAGCAGTAATAATACCACGACCAGCACATCCAACTCCGGGCTCAGGACCACCAGATTCAACACATAAAACGTTGTTGTAACCAGGAATTACTACTTCGTCAAGTTCAATATCTTCTACAGTTCCTCTTTCTGCAGCTAAATGTAAAACAGTGGTTTGTGCTTTACAAT	Bacteria	Cyanobacteria	Cyanophyceae	Chroococcales	Aphanothecaceae	Candidatus Atelocyanobacterium	oligo3_A2_ATTCTATTTTCTT	100	100	100	100	100	100	95
ASV-266	AACCACTGTTTTACATTTAGCTGCAGAAAGAGGAACTGTAGAAGATATTGAACTTGACGAAGTAGTAATTCCTGGTTACAACAACGTTTTATGTGTTGAATCTGGTGGTCCTGAGCCTGGAGTTGGATGTGCTGGTCGTGGTATTATTACTGCTATCAACTTTCTTGAAGAAGAAGGTGCTTACGAAAATCTAGATTTCGTATCTTACGATGTATTAGGAGACGTTGTTTGTGGTGGTTTCGCTATGCCTATCCG	Bacteria	Cyanobacteria	Cyanophyceae	Chroococcales	Aphanothecaceae	Candidatus Atelocyanobacterium	oligo3_A2_ATTCTATTTTCTT	100	100	100	100	100	100	97
ASV-267	AACCACTGTTTTACATTTAGCTGCAGAAAGAGGAACTGTAGAAGATATTGAACTTGACGAAGTAGTAATTCCTGGTTACAACAACGTTTTATGTGTTGAATCTGGTGGTCCTGAGCCCGGAGTTGGATGTGCTGGTTGTGGTATTATTACTGCTATCAACTTTCTTGAAGAAGAAGGTGCTTACGAAAATCTAGATTTCGTATCTTACGATGTATTAGGAGACGTTGTTTGTGGTGGTTTCGCTATGCCTATCCG	Bacteria	Cyanobacteria	Cyanophyceae	Chroococcales	Aphanothecaceae	Candidatus Atelocyanobacterium	oligo3_A2_ATTCTATTTTCTT	100	100	100	100	100	100	100
ASV-268	AACCACTGTTTTACATTTAGCTGCAGAAAGAGGAACTGTAGAAGATATTGAACTTGACGAAGTAGTAATTCCTGGTTACAACAACGTTTTATGTGTTGAATCTGGTGGTCCTGAGCCCGGAGCTGGATGTGCTGGTCGTGGTATTATTACTGCTATCAACTTTCTTGAAGAAGAAGGTGCTTACGAAAATCTAGATTTCGTATCTTACGATGTATTAGGAGACGTTGTTTGTGGTGGTTTCGCTATGCCTATCCG	Bacteria	Cyanobacteria	Cyanophyceae	Chroococcales	Aphanothecaceae	Candidatus Atelocyanobacterium	oligo3_A2_ATTCTATTTTCTT	100	100	100	100	100	100	100
ASV-269	AACCACTGTTTTACATTTAGCTGCAGAAAGAGGAACTGTAGAAGATATTGAACTTGACGAAGTAGTAATTCCTGGTTACAACAACGTTTTATGTGTTGAATCTGGTGGTCCTGAGCCCGGAGTTGGATGTGCTGGTCGTGGTATTATTACTGCTATCAACTTTCTTGAAGAAGAAGGTGCTTACGAAAATCTAGATTTCGTATCTTACGTTGTATTAGGAGACGTTGTTTGTGGTGGTTTCGCTATGCCTATCCG	Bacteria	Cyanobacteria	Cyanophyceae	Chroococcales	Aphanothecaceae	Candidatus Atelocyanobacterium	oligo3_A2_ATTCTATTTTCTT	100	100	100	100	100	100	100
ASV-270	CGAAACCACCACAAACAACGTCTCCTAATACATCGTAAGATACGAAATCTAGATTTTCGTAAGCACCTTCTTCTTCAAGAAAGTCGATAGCAGTAATAATACCACGACCAGCACATCCAACTCCGGGCTCAGGACCACCAGATTCAACACATAAAACGTTGTTGTAACCAGGAATTACTACTTCGTCAAGTTCAATATCTTCTACAGTTCCTCTTTCTGCAGCTAAATGTAAAACAGTGGTTTGTGCTTTACAAT	Bacteria	Cyanobacteria	Cyanophyceae	Chroococcales	Aphanothecaceae	Candidatus Atelocyanobacterium	oligo3_A2_ATTCTATTTTCTT	100	100	100	100	100	100	100
ASV-271	AACCACTGTTTTACATTTAGCTGCAGAAAGAGGAACTGTAGAAGATATTGAACTTGACGAAGTAGTAATTCCTGGTTACAACAACGTTTTATGTGTTGAATCTGGTGGTCCTGAGCTCGGAGTTGGATGTGCTGGTCGTGGTATTATTACTGCTATCAACTTTCTTGAAGAAGAAGGTGCTTACGAAAATCTAGATTTCGTATCTTACGATGTATTAGGAGACGTTGTTTGTGGTGGTTTCGCTATGCCTATCCG	Bacteria	Cyanobacteria	Cyanophyceae	Chroococcales	Aphanothecaceae	Candidatus Atelocyanobacterium	oligo3_A2_ATTCTATTTTCTT	100	100	100	100	100	100	100
ASV-272	AACCACTGTTTTACATTTAGCTGCAGAAAGAGGAACTGTAGAAGATATTGAACTTGACGAAGTAGCAATTCCTGGTTACAACAACGTTTTATGTGTTGAATCTGGTGGTCCTGAGCCCGGAGTTGGATGTGCTGGTCGTGGTATTATTACTGCTATCAACTTTCTTGAAGAAGAAGGTGCTTACGAAAATCTAGATTTCGTATCTTACGATGTATTAGGAGACGTTGTTTGTGGTGGTTTCGCTATGCCTATCCG	Bacteria	Cyanobacteria	Cyanophyceae	Chroococcales	Aphanothecaceae	Candidatus Atelocyanobacterium	oligo3_A2_ATTCTATTTTCTT	100	100	100	100	100	100	100
ASV-273	AACCACTGTTTTACATTTAGCTGCAGAAAGAGGAACTGTAGAAGATATTGAACTTGACGAAGTAGTAATTCCTGGTTACAACAACGTTTTATGTGTTGAATCTGGTGGTCCTGAGCCCGGAGTTGGATGTGCTGGTCGTGGTATTATTACTGCTATCAACTTTCTTGAAGATGAAGGTGCTTACGAAAATCTAGATTTCGTATCTTACGATGTATTAGGAGACGTTGTTTGTGGTGGTTTCGCTATGCCTATCCG	Bacteria	Cyanobacteria	Cyanophyceae	Chroococcales	Aphanothecaceae	Candidatus Atelocyanobacterium	oligo3_A2_ATTCTATTTTCTT	100	100	100	100	100	100	99
ASV-274	CGAAACCACCACAAACAACGTCTCCTAATACATCGTAAGATACGAAATCTAGATTTTCGTAAGCACCTTCTTCTTCAAGAAAGTTGATAGCAGTAATAGTACCACGACCAGCACATCCAACTCCGGGCTCAGGACCACCAGATTCAACACATAAAACGTTGTTGTAACCAGGAATTACTACTTCGTCAAGTTCAATATCTTCTACAGTTCCTCTTTCTGCAGCTAAATGTAAAACAGTGGTTTGTGCTTTACAAT	Bacteria	Cyanobacteria	Cyanophyceae	Chroococcales	Aphanothecaceae	Candidatus Atelocyanobacterium	oligo3_A2_ATTCTATTTTCTT	100	100	100	100	100	100	100
ASV-275	AACCACTGTTTTACATTTAGCTGCAGAAAGAGGAACTGTAGAAGATATTGAACTTGACGAAGTAGTAATTCCTGGTTATAACAACGTTTTATGTGTTGAATCTGGTGGTCCTGAGCCCGGAGTTGGATGTGCTGGTCGTGGTATTATTACTGCTATCAACTTTCTTGAAGAAGAAGGTGCTTACGAAAATCTAGATTTCGTATCTTACGATGTATTAGGAGACGTTGTTTGTGGTGGTTTCGCTATGCCTATCCG	Bacteria	Cyanobacteria	Cyanophyceae	Chroococcales	Aphanothecaceae	Candidatus Atelocyanobacterium	oligo43_A2_ATTTTATTTTCTT	100	100	100	100	100	100	60
ASV-276	CGAAACCACCACAAACAACGTCTCCTAATACATCGTAAGATACGAAATCTAGATTTTCGTAAGCACCTTCTTCTTCAAGAAAGTTGATAGCAGTAATAACACCACGACCAGCACATCCAACTCCGGGCTCAGGACCACCAGATTCAACACATAAAACGTTGTTGTAACCAGGAATTACTACTTCGTCAAGTTCAATATCTTCTACAGTTCCTCTTTCTGCAGCTAAATGTAAAACAGTGGTTTGTGCTTTACAAT	Bacteria	Cyanobacteria	Cyanophyceae	Chroococcales	Aphanothecaceae	Candidatus Atelocyanobacterium	oligo3_A2_ATTCTATTTTCTT	100	100	100	100	100	100	100
ASV-277	CGAAACCACCACAAACAACGTCTCTTAATACATCGTAAGATACGAAATCTAGATTTTCGTAAGCACCTTCTTCTTCAAGAAAGTTGATAGCAGTAATAATACCACGACCAGCACATCCAACTCCGGGCTCAGGACCACCAGATTCAACACATAAAACGTTGTTGTAACCAGGAATTACTACTTCGTCAAGTTCAATATCTTCTACAGTTCCTCTTTCTGCAGCTAAATGTAAAACAGTGGTTTGTGCTTTACAAT	Bacteria	Cyanobacteria	Cyanophyceae	Chroococcales	Aphanothecaceae	Candidatus Atelocyanobacterium	oligo3_A2_ATTCTATTTTCTT	100	100	100	100	100	100	98
ASV-278	CGAAACCACCACAAACAACGTCTCCTAATACATCGTAAGATACGAAATCTAGATTCTCGTAAGCACCTTCTTCTTCAAGAAAGTTGATAGCAGTAATAATACCACGACCAGCACATCCAACTCCGGGCTCAGGACCACCAGATTCAACACATAAAACGTTGTTGTAACCAGGAATTACTACTTCGTCAAGTTCAATATCTTCTACAGTTCCTCTTTCTGCAGCTAAATGTAAAACAGTGGTTTGTGCTTTACAAT	Bacteria	Cyanobacteria	Cyanophyceae	Chroococcales	Aphanothecaceae	Candidatus Atelocyanobacterium	oligo3_A2_ATTCTATTTTCTT	100	100	100	100	100	100	97
ASV-279	AACCACTGTTTTACATTTAGCTGCAGAAAGAGGAACTGTAGAAGATATTGAACTTGACGAAGTAGTAATTCCTGGTTACAACAACGTTTTATATGTTGAATCTGGTGGTCCTGAGCCCGGAGTTGGATGTGCTGGTCGTGGTATTATTACTGCTATCAACTTTCTTGAAGAAGAAGGTGCTTACGAAAATCTAGATTTCGTATCTTACGATGTATTAGGAGACGTTGTTTGTGGTGGTTTCGCTATGCCTATCCG	Bacteria	Cyanobacteria	Cyanophyceae	Chroococcales	Aphanothecaceae	Candidatus Atelocyanobacterium	oligo3_A2_ATTCTATTTTCTT	100	100	100	100	100	100	99
ASV-280	AACCACTGTTTTACATTTAGCTGCAGAAAGAGGAACTGTAGAAGATATTGAACTTGACGAAGTAGTAATTCCTGGTTACAACAACGTTTTATGTGTTGAATCTGGTGGTCCTGAGCCCGGAGTTGGATGTGCTGGTCGTGGTATTATTACTGCTATCAACTTTCTTGAAGAAGAAGGTGCTTACGAAAATCTAGATTTCATATCTTACGATGTATTAGGAGACGTTGTTTGTGGTGGTTTCGCTATGCCTATCCG	Bacteria	Cyanobacteria	Cyanophyceae	Chroococcales	Aphanothecaceae	Candidatus Atelocyanobacterium	oligo3_A2_ATTCTATTTTCTT	100	100	100	100	100	100	100
ASV-281	AACCACTGTTTTACATTTAGCTGCAGAAAGAGGAACTGTAAAAGATATTGAACTTGACGAAGTAGTAATTCCTGGTTACAACAACGTTTTATGTGTTGAATCTGGTGGTCCTGAGCCCGGAGTTGGATGTGCTGGTCGTGGTATTATTACTGCTATCAACTTTCTTGAAGAAGAAGGTGCTTACGAAAATCTAGATTTCGTATCTTACGATGTATTAGGAGACGTTGTTTGTGGTGGTTTCGCTATGCCTATCCG	Bacteria	Cyanobacteria	Cyanophyceae	Chroococcales	Aphanothecaceae	Candidatus Atelocyanobacterium	oligo3_A2_ATTCTATTTTCTT	100	100	100	100	100	100	99
ASV-282	CGAAACCACCACAAACAACGTCTCCTAATACATCGTAAGATACGAAATCTAGATTTTCGTAAGCACCTTCTTCTTCAAGAAAGTTGATAGCAGTAATAATACCACGACCAGCACATCCAACTCCAGGCTCAGGACCACCAGATTCAACACATAAAACGTTGTTGTAACCAGGAATTACTACTTCGTCAAGTTCAATATCTTCTACAGTTCCTCTTTCTGCAGCTAAATGTAAAACAGTGGTTTGTGCTTTACAAT	Bacteria	Cyanobacteria	Cyanophyceae	Chroococcales	Aphanothecaceae	Candidatus Atelocyanobacterium	oligo3_A2_ATTCTATTTTCTT	100	100	100	100	100	100	98
ASV-283	CGAAACCACCACAAACAACGTCTCCTAATACATCGTAAGATACGAAATCTAGATTTTCGTAAGCACCTTCTTCTTCAAGAAAGTTGATAGCAGTAATAATACCACGACCAGCACATCCAACTCCGGGCTCAGGACCACCAGATTCAACACATAAAACGTTGTTGTAACCAGGAACTACTACTTCGTCAAGTTCAATATCTTCTACAGTTCCTCTTTCTGCAGCTAAATGTAAAACAGTGGTTTGTGCTTTACAAT	Bacteria	Cyanobacteria	Cyanophyceae	Chroococcales	Aphanothecaceae	Candidatus Atelocyanobacterium	oligo3_A2_ATTCTATTTTCTT	100	100	100	100	100	100	98
ASV-284	AACCACTGTTTTACATTTAGCTGCAGAAAGAGGAACTGTAGAAGATATTGAACTTGACGAAGTAGTAATTCCTGGTTACAACAACGTTTTATGTGTTGAATCTGGTGGTCCTGAGCCCGGAGTTGGATGTGCTGGTCGTGGTATTATTACTGCTATCAACTTTCTTGAAGAAGAAGGTGCTTACGAAAATCTAGATTTCGTATCTTACGATGTATTAGGAGACGTTGTTTGAGGTGGTTTCGCTATGCCTATCCG	Bacteria	Cyanobacteria	Cyanophyceae	Chroococcales	Aphanothecaceae	Candidatus Atelocyanobacterium	oligo3_A2_ATTCTATTTTCTT	100	100	100	100	100	100	99
ASV-285	CGAAACCACCACAAACAACGTCTCCTAATACATCGTAAGATACGAAATCTAGATTTTCGTAAGCACCTTCTTCTTCAAGAAAGTTGATAGCAGTAATAATACCACGACCAGCACATCCAACTCCGGGCTCAGGACCACCAGATTCAACACATGAAACGTTGTTGTAACCAGGAATTACTACTTCGTCAAGTTCAATATCTTCTACAGTTCCTCTTTCTGCAGCTAAATGTAAAACAGTGGTTTGTGCTTTACAAT	Bacteria	Cyanobacteria	Cyanophyceae	Chroococcales	Aphanothecaceae	Candidatus Atelocyanobacterium	oligo3_A2_ATTCTATTTTCTT	100	100	100	100	100	100	100
ASV-286	CGAAACCACCACAAACAACGTCTCCTAATACATCGTAAGATACGAAATCTAGATTTTCGTAAGCACCTTCTTCTTCAAGAAAGTTGATAGCAGTAATAATACCACGACCAGCACATCCAACTCCGGGCTCAGGACCACCAGATTCAACACATAAAACGTTGTTGTAACCAGGAATTACTACTTCGTCAAGTTCAATATCTTCTACAGTTCCTCTTTCTGCAGCTAAATGTGAAACAGTGGTTTGTGCTTTACAAT	Bacteria	Cyanobacteria	Cyanophyceae	Chroococcales	Aphanothecaceae	Candidatus Atelocyanobacterium	oligo3_A2_ATTCTATTTTCTT	100	100	100	100	100	100	99
ASV-287	AACCACTGTTTTACATTTAGCTGCAGAAAGAGGAACTGTAGAAGATATTGAACTTGACGAAGTAGTAATTCTTGGTTACAACAACGTTTTATGTGTTGAATCTGGTGGTCCTGAGCCCGGAGTTGGATGTGCTGGTCGTGGTATTATTACTGCTATCAACTTTCTTGAAGAAGAAGGTGCTTACGAAAATCTAGATTTCGTATCTTACGATGTATTAGGAGACGTTGTTTGTGGTGGTTTCGCTATGCCTATCCG	Bacteria	Cyanobacteria	Cyanophyceae	Chroococcales	Aphanothecaceae	Candidatus Atelocyanobacterium	oligo3_A2_ATTCTATTTTCTT	100	100	100	100	100	100	99
ASV-288	CGAAACCACCACAAACAACGTCTCCTAATACATCGTAAGATACGTAATCTAGATTTTCGTAAGCACCTTCTTCTTCAAGAAAGTTGATAGCAGTAATAATACCACGACCAGCACATCCAACTCCGGGCTCAGGACCACCAGATTCAACACATAAAACGTTGTTGTAACCAGGAATTACTACTTCGTCAAGTTCAATATCTTCTACAGTTCCTCTTTCTGCAGCTAAATGTAAAACAGTGGTTTGTGCTTTACAAT	Bacteria	Cyanobacteria	Cyanophyceae	Chroococcales	Aphanothecaceae	Candidatus Atelocyanobacterium	oligo3_A2_ATTCTATTTTCTT	100	100	100	100	100	100	100
ASV-289	AACCACTGTTTTACATTTAGCTGCAGAAAGAGGAACTGTAGAAGATATTGAACTTGACGAAGTAGTAATTCCTGGTTACAACAACGTTTTATGTGTTGAATCTGGTGGTCCTGAGCCCGGAGTTGGATGTGTTGGTCGTGGTATTATTACTGCTATCAACTTTCTTGAAGAAGAAGGTGCTTACGAAAATCTAGATTTCGTATCTTACGATGTATTAGGAGACGTTGTTTGTGGTGGTTTCGCTATGCCTATCCG	Bacteria	Cyanobacteria	Cyanophyceae	Chroococcales	Aphanothecaceae	Candidatus Atelocyanobacterium	oligo3_A2_ATTCTATTTTCTT	100	100	100	100	100	100	100
ASV-290	CGAAACCACCACAAACAACGTCTCCTAATACATCGTAAGATACGAAATCTAGATTTTCGTAAGCACCTTCTTCTTCAAGAAAGTTGATAGCAGTAATAATACCACGACTAGCACATCCAACTCCGGGCTCAGGACCACCAGATTCAACACATAAAACGTTGTTGTAACCAGGAATTACTACTTCGTCAAGTTCAATATCTTCTACAGTTCCTCTTTCTGCAGCTAAATGTAAAACAGTGGTTTGTGCTTTACAAT	Bacteria	Cyanobacteria	Cyanophyceae	Chroococcales	Aphanothecaceae	Candidatus Atelocyanobacterium	oligo3_A2_ATTCTATTTTCTT	100	100	100	100	100	100	98
ASV-291	CGAAACCACCACAAACAACGTCTCCTAATACATCGTAAGATACGAAATCTAGATTTTCGTAAGCACCTTCTTCTTCAAGAAAGTTGATAACAGTAATAATACCACGACCAGCACATCCAACTCCGGGCTCAGGACCACCAGATTCAACACATAAAACGTTGTTGTAACCAGGAATTACTACTTCGTCAAGTTCAATATCTTCTACAGTTCCTCTTTCTGCAGCTAAATGTAAAACAGTGGTTTGTGCTTTACAAT	Bacteria	Cyanobacteria	Cyanophyceae	Chroococcales	Aphanothecaceae	Candidatus Atelocyanobacterium	oligo3_A2_ATTCTATTTTCTT	100	100	100	100	100	100	99
ASV-292	CGAAACCACCACAAACAACGTCTCCTAATACATCGTAAGATACGAAATCTAGATTTTCGTAAGCACCTTCTTCTTCAAGAAAGTTGATAGCAGTAATAATACCACGGCCAGCACATCCAACTCCGGGCTCAGGACCACCAGATTCAACACATAAAACGTTGTTGTAACCAGGAATTGCTACTTCGTCAAGTTCAATATCTTCTACAGTTCCTCTTTCTGCAGCTAAATGTAAAACAGTGGTTTGTGCTTTACAAT	Bacteria	Cyanobacteria	Cyanophyceae	Chroococcales	Aphanothecaceae	Candidatus Atelocyanobacterium	oligo3_A2_ATTCTATTTTCTT	100	100	100	100	100	100	100
ASV-293	CGAAACCACCACAAACAACGTCTCCTAATACATCGTAAGATACGAAATCTAGATTTTCGTAAGCACCTTCTTCTTCAAGAAAGTTGATAGCAGTAATAATACCACGACCAGCACATCCAACTCCGGGCTCAGGACCACCAGATTCAACACATAAAACGTTGTTGTAACCAGGAATTACTACTTCGTCAAGTTCAATATCTTCTACAGTTCCTCTTTCTGCAGCTAAATGCAAAACAGTGGTTTGTGCTTTACAAT	Bacteria	Cyanobacteria	Cyanophyceae	Chroococcales	Aphanothecaceae	Candidatus Atelocyanobacterium	oligo3_A2_ATTCTATTTTCTT	100	100	100	100	100	100	99
ASV-294	AACCACTGTTTTACATTTAGCTGCAGAAAGAGGAACTGTAGAAGATATTGAACTTGACGAAGTAGTAATTCCTGGTTACAACAACGTTTTATGTGTTGAATCTGGTGGTCCTGAGCCCGGAGTTGGATGTGCTGGTCGTGGTATTATTACTGCTATCAACTTTCATGAAGAAGAAGGTGCTTACGAAAATCTAGATTTCGTATCTTACGATGTATTAGGAGACGTTGTTTGTGATGGTTTCGCTATGCCTATCCG	Bacteria	Cyanobacteria	Cyanophyceae	Chroococcales	Aphanothecaceae	Candidatus Atelocyanobacterium	oligo3_A2_ATTCTATTTTCTT	100	100	100	100	100	100	100
ASV-295	CGAAACCATCACAAACAACGTCTCCTAATACATCGTAAGATACGAAATCTAGATTTTCGTAAGCACCTTCTTCTTCATGAAAGTTGATAGCAGTAATAATACCACGACCAGCACATCCAACTCCGGGCTCAGGACCACCAGATTCAACACATAAAACGTTGTTGTAACCAGGAATTACTACTTCGTCAAGTTCAATATCTTCTACAGTTCCTCTTTCTGCAGCTAAATGTAAAACAGTGGTTTGTGCTTTACAAT	Bacteria	Cyanobacteria	Cyanophyceae	Chroococcales	Aphanothecaceae	Candidatus Atelocyanobacterium	oligo3_A2_ATTCTATTTTCTT	100	100	100	100	100	100	100
ASV-296	AACCACTGTTTTACATTTAGCTGCAGAAAGAGGAACTGTAGAAGATATTGAACTTGACGAAGTAGTAATTCCTGGTTACAACAACGTTTTATGTGTTGAATCTGGTGGTCCTGAGCCCGGAGTTGAATGTGCTGGTCGTGGTATTATTACTGCTATCAACTTTCTTGAAGAAGAAGGTGCTTACGAAAATCTAGATTTCGTATCTTACGATGTATTAGGAGACGTTGTTTGTGGTGGTTTCGCTATGCCTATCCG	Bacteria	Cyanobacteria	Cyanophyceae	Chroococcales	Aphanothecaceae	Candidatus Atelocyanobacterium	oligo3_A2_ATTCTATTTTCTT	100	100	100	100	100	100	97
ASV-297	AACCACTGTTTTACATTTAGCTGCAGAAAGAGGAACTGTAGAAGATATTGAACTTGACGAAGTAGTAATTCCTGGTTACAACAACGTTTTATGTGTTGAATCTGGTGGTCCTGAGCCCGGAGTTGGATGTGCTGGTCGTGGTATTATTACTGCTATCAACTTTCTTGAAGAAAAAGGTGCTTACGAAAATCTAGATTTCGTATCTTACGATGTATTAGGAGACGTTGTTTGTGGTGGTTTCGCTATGCCTATCCG	Bacteria	Cyanobacteria	Cyanophyceae	Chroococcales	Aphanothecaceae	Candidatus Atelocyanobacterium	oligo3_A2_ATTCTATTTTCTT	100	100	100	100	100	100	99
ASV-298	AACCACTGTTTTACATTTAGCTGCAGAAAGAGGAACTGTAGAAGATATTGAACTTGACGAAGTAGTAATTCCTGGTTACAACAATGTTTTATGTGTTGAATCTGGTGGTCCTGAGCCCGGAGTTGGATGTGCTGGTCGTGGTATTATTACTGCTATCAACTTTCTTGAAGAAGAAGGTGCTTACGAAAATCTAGATTTCGTATCTTACGATGTATTAGGAGACGTTGTTTGTGGTGGTTTCGCTATGCCTATCCG	Bacteria	Cyanobacteria	Cyanophyceae	Chroococcales	Aphanothecaceae	Candidatus Atelocyanobacterium	oligo3_A2_ATTCTATTTTCTT	100	100	100	100	100	100	99
ASV-299	CGAAACCACCACAAACAACGTCTCCTAATACATCGTAAGATACGAAATCTAGATTTTCGTAAGCACCTTCTTCTTCAAGAAAGTTGATAGCAGTAATAATACCACGACCAGCACATCCAACTCCGGGCTCAGGACCACCAGATTCAACACATAAAACGTTGTTGTAACCAGGAATTACTACTTCGTCAAGTTCAATATCTCCTACAGTTCCTCTTTCTGCAGCTAAATGTAAAACAGTGGTTTGTGCTTTACAAT	Bacteria	Cyanobacteria	Cyanophyceae	Chroococcales	Aphanothecaceae	Candidatus Atelocyanobacterium	oligo3_A2_ATTCTATTTTCTT	100	100	100	100	100	100	100
ASV-300	AACCACTGTTTTACATTTAGCTGCAGAGAGGGGAACTGTGGAAGATATTGAACTTGACGAAGTAGTAATTCCTGGTTACAACAACGTTTTATGTGTTGAATCTGGTGGTCCTGAGCCCGGAGTTGGATGTGCTGGTCGTGGTATTATTACTGCTATCAACTTTCTTGAAGAAGAAGGTGCTTACGAAAATCTAGATTTCGTATCTTACGATGTATTAGGAGACGTTGTTTGTGGTGGTTTCGCTATGCCTATCCG	Bacteria	Cyanobacteria	Cyanophyceae	Chroococcales	Aphanothecaceae	Candidatus Atelocyanobacterium	oligo3_A2_ATTCTATTTTCTT	100	100	100	100	100	100	97
ASV-301	AACCACTGTTTTACATTTAGCTGCAGAAAGAGGAACTGTAGAAGATATTGAACTTGACGAAGTAGTAATTCCTGGTTACAACAACGTTTTATGTGTTGAATCTGGTGGTCCTGAGCCCGGAGTTGGATGTGCTGGTCGTGGTATTATTACTGCTATCAACTTTCTTGAAGAAGAAGGTGCTTACGAAAATCTAGATTTCGTATCTTACGATGTATTAGGAGACATTGTTTGTGGTGGTTTCGCTATGCCTATCCG	Bacteria	Cyanobacteria	Cyanophyceae	Chroococcales	Aphanothecaceae	Candidatus Atelocyanobacterium	oligo3_A2_ATTCTATTTTCTT	100	100	100	100	100	100	100
ASV-302	CGAAACCACCACAAACAACGTCTCCTAATACATCGTAAGATACGAAATCTAGATTTTCGTAAGCACCTTCTTCTTCAAGAAAGTTGATAGCAGTAATAATACCACGACCAGCACATCCAACTCCGGGCTCAGGACCACCAGATTCAACACATAAAACGTTGTTGTGACCAGGAATTACTACTTCGTCAAGTTCAATATCTTCTACAGTTCCTCTTTCTGCAGCTAAATGTAAAACAGTGGTTTGTGCTTTACAAT	Bacteria	Cyanobacteria	Cyanophyceae	Chroococcales	Aphanothecaceae	Candidatus Atelocyanobacterium	oligo3_A2_ATTCTATTTTCTT	100	100	100	100	100	100	98
ASV-303	AACCACTGTTTTACATTTAGCTGCAAAAAGAGGAACTGTAGAAGATATTGAACTTGACGAAGTAGTAATTCCTGGTTACAACAACGTTTTATGTGTTGAATCTGGTGGTCCTGAGCCCGGAGTTGGATGTGCTGGTCGTGGTATTATTACTGCTATCAACTTTCTTGAAGAAGAAGGTGCTTACGAAAATCTAGATTTCGTATCTTACGATGTATTAGGAGACGTTGTTTGTGGTGGTTTCGCTATGCCTATCCG	Bacteria	Cyanobacteria	Cyanophyceae	Chroococcales	Aphanothecaceae	Candidatus Atelocyanobacterium	oligo3_A2_ATTCTATTTTCTT	100	100	100	100	100	100	100
ASV-304	CGAAACCACCACAAACAACGTCTCCTAATACATCGTAAGATACGGAATCTAGATTTTCGTAAGCACCTTCTTCTTCAAGAAAGTTGATAGCAGTAATAATACCACGACCAGCACATCCAACTCCGGGCTCAGGACCACCAGATTCAACACATAAAACGTTGTTGTAACCAGGAATTACTACTTCGTCAAGTTCAATATCTTCTACAGTTCCTCTTTCTGCAGCTAAATGTAAAACAGTGGTTTGTGCTTTACAAT	Bacteria	Cyanobacteria	Cyanophyceae	Chroococcales	Aphanothecaceae	Candidatus Atelocyanobacterium	oligo3_A2_ATTCTATTTTCTT	100	100	100	100	100	100	99
ASV-305	AACCACTGTTTTACATTTAGCTGCAGAAAGAGGAACTGTAGAAGATATTGAACTTGACGAAGTAGTAATTCCTGGTTACAACAACGTTTTATGTGTTGAATCTGGTGGTCCTGAGCCCGGAGTTGGATGTGCTGGTCGTAGTATTATTACTGCTATCAACTTTCTTGAAGAAGAAGGTGCTTACGAAAATCTAGATTTCGTATCTTACGATGTATTAGGAGACGTTGTTTGTGGTGGTTTCGCTATGCCTATCCG	Bacteria	Cyanobacteria	Cyanophyceae	Chroococcales	Aphanothecaceae	Candidatus Atelocyanobacterium	oligo3_A2_ATTCTATTTTCTT	100	100	100	100	100	100	100
ASV-306	CGAAACCACCACAAACAACGTCTCCTAATACATCGTAAGATACGAAATCTAGATTTTCGTAAGCACCTTCTTCTTCAAGAAAGTTGATAGCAGTAATAATACCACGGCCAGCACATCCAACTCCGGGCTCAGGACCACCAGATTCAACACATAAAACGTTGTTGTAACCAGGAATTACTACCTCGTCAAGTTCAATATCTTCTACAGTTCCTCTTTCTGCAGCTAAATGTAAAACAGTGGTTTGTGCTTTACAAT	Bacteria	Cyanobacteria	Cyanophyceae	Chroococcales	Aphanothecaceae	Candidatus Atelocyanobacterium	oligo3_A2_ATTCTATTTTCTT	100	100	100	100	100	100	100
ASV-307	CGAAACCACCACAAACAACGTCTCCTAATACATCGTAAGATACGAAATCTAGATTTTCGTAAGCACCTTCTTCTTCAAGAAAGCTGATAGCAGTAATAATACCACGACCAGCACATCCAACTCCGGGCTCAGGACCACCAGATTCAACACATAAAACGTTGTTGTAACCAGGAATTACTACTTCGTCAAGTTCAATATCTTCTACAGTTCCTCTTTCTGCAGCTAAATGTAAAACAGTGGTTTGTGCTTTACAAT	Bacteria	Cyanobacteria	Cyanophyceae	Chroococcales	Aphanothecaceae	Candidatus Atelocyanobacterium	oligo3_A2_ATTCTATTTTCTT	100	100	100	100	100	100	100
ASV-308	CGAAACCACCACAAACAACGTCTCCTAATACATCGTAAGATACGAAATCTAGATTTTCGTAAGCACCTTCTTCTTCAAGAAAGTTGATAGCAGTAATAATACCACGACCAGCACATCCAACTCCGGGCTCAGGACCACCAGATTCAACACATAAAACGTTGTTGTAACCAGGAATTACTACTTCGTCAAGTTCAATGTCTTCTACAGTTCCTCTTTCTGCAGCTAAATGTAAAACAGTGGTTTGTGCTTTACAAT	Bacteria	Cyanobacteria	Cyanophyceae	Chroococcales	Aphanothecaceae	Candidatus Atelocyanobacterium	oligo3_A2_ATTCTATTTTCTT	100	100	100	100	100	100	97
ASV-309	AACCACTGTTTTACATTCAGCTGCAGAAAGAGGAACTGTAGAAGATATTGAACTTGACGAAGTAGTAATTCCTGGTTACAACAACGTTTTATGTGTTGAATCTGGTGGTCCTGAGCCCGGAGTTGGATGTGCTGGTCGTGGTATTATTACTGCTATCAACTTTCTTGAAGAAGAAGGTGCTTACGAAAATCTAGATTTCGTATCTTACGATGTATTAGGAGACGTTGTTTGTGGTGGTTTCGCTATGCCTATCCG	Bacteria	Cyanobacteria	Cyanophyceae	Chroococcales	Aphanothecaceae	Candidatus Atelocyanobacterium	oligo3_A2_ATTCTATTTTCTT	100	100	100	100	100	100	99
ASV-310	CGAAACCACCACAAACAACGTCTCCTAATACATCGTAAGATACGAAATCTAGATTTTCGTAAGCACCTTCTTCTTCAAGAAAGTTGATAGCAGTAATAATACCACGACCAGCACATCCAACTCCGAGCTCAGGACCACCAGATTCAACACATAAAACGTTGTTGTAACCAGGAATTACTACTTCGTCAAGTTCAATATCTTCTACAGTTCCTCTTTCTGCAGCTAAATGTAAAACAGTGGTTTGTGCTTTACAAT	Bacteria	Cyanobacteria	Cyanophyceae	Chroococcales	Aphanothecaceae	Candidatus Atelocyanobacterium	oligo3_A2_ATTCTATTTTCTT	100	100	100	100	100	100	100
ASV-311	CGAAACCACCACAAACAACGTCTCCTAATACAACGTAAGATACGAAATCTAGATTTTCGTAAGCACCTTCTTCTTCAAGAAAGTTGATAGCAGTAATAATACCACGACCAGCACATCCAACTCCGGGCTCAGGACCACCAGATTCAACACATAAAACGTTGTTGTAACCAGGAATTACTACTTCGTCAAGTTCAATATCTTCTACAGTTCCTCTTTCTGCAGCTAAATGTAAAACAGTGGTTTGTGCTTTACAAT	Bacteria	Cyanobacteria	Cyanophyceae	Chroococcales	Aphanothecaceae	Candidatus Atelocyanobacterium	oligo3_A2_ATTCTATTTTCTT	100	100	100	100	100	100	99
ASV-312	AACCACTGTTTTACATTTAGCTGCAGAAAGAGGAACTGTAGAAGATATTGAACTTGACGAAGTAGTAATTCCTGGTTACAACAACGTTTTATGTGTTGAATCTGGTAGTCCTGAGCCCGGAGTTGGATGTGCTGGTCGTGGTATTATTACTGCTATCAACTTTCTTGAAGAAGAAGGTGCTTACGAAAATCTAGATTTCGTATCTTACGATGTATTAGGAGACGTTGTTTGTGGTGGTTTCGCTATGCCTATCCG	Bacteria	Cyanobacteria	Cyanophyceae	Chroococcales	Aphanothecaceae	Candidatus Atelocyanobacterium	oligo3_A2_ATTCTATTTTCTT	100	100	100	100	100	100	99
ASV-313	AACCACTGTTTTACATTTAGCTGCAGAAAGAGGAACTGTAGAAGATATTGAACTTGACGAAGTAGTAATTCCTGGTTACAACAACGTTTTATGTGTTGAATCTGGTGGTCCTGAGCCCGGAGTTGGATGTGCTGGTCGTGGTATTATTACTGCTATCAACTTTCTTGAAGAAGAAGGTGCTTACGAAAATCTAGATTTCGTATCTTACGATGTATTAGGAAACGTTGTTTGTGGTGGTTTCGCTATGCCTATCCG	Bacteria	Cyanobacteria	Cyanophyceae	Chroococcales	Aphanothecaceae	Candidatus Atelocyanobacterium	oligo3_A2_ATTCTATTTTCTT	100	100	100	100	100	100	100
ASV-314	CGAAACCACCACAAACAACGTCTCCTAATACATCGTAAGATACGAAATCTAGATTTTCGTAAGCACCTTCTTCTTCAAGAAAGTTGATAGCAGTAATAATACCACGACCAGCACATCCAACTCCGGGCTCAGGACCACCAGATTCAACATATAAAACGTTGTTGTAACCAGGAATTACTACTTCGTCAAGTTCAATATCTTCTACAGTTCCTCTTTCTGCAGCTAAATGTAAAACAGTGGTTTGTGCTTTACAAT	Bacteria	Cyanobacteria	Cyanophyceae	Chroococcales	Aphanothecaceae	Candidatus Atelocyanobacterium	oligo3_A2_ATTCTATTTTCTT	100	100	100	100	100	100	100
ASV-315	CGAAACCACCACAAACAACGTCTCCTAATACATCGTAAGATACGAAATCTAGATTTTCGTAAGCACCTTCTTCTTCAAGAAAGTTGATAGCAGTAATAATACCACGACCAGCACATCCAATTCCGGGCTCAGGACCACCAGATTCAACACATAAAACGTTGTTGTAACCAGGAATTACTACTTCGTCAAGTTCAATATCTTCTACAGTTCCTCTTTCTGCAGCTAAATGTAAAACAGTGGTTTGTGCTTTACAAT	Bacteria	Cyanobacteria	Cyanophyceae	Chroococcales	Aphanothecaceae	Candidatus Atelocyanobacterium	oligo3_A2_ATTCTATTTTCTT	100	100	100	100	100	100	100
ASV-316	AACCACTGTTTTACATTTAGTTGCAGAAAGAGGAACTGTAGAAGATATTGAACTTGACGAAGTAGTAATTCCTGGTTACAACAACGTTTTATGTGTTGAATCTGGTGGTCCTGAGCCCGGAGTTGGATGTGCTGGTCGTGGTATTATTACTGCTATCAACTTTCTTGAAGAAGAAGGTGCTTACGAAAATCTAGATTTCGTATCTTACGATGTATTAGGAGACGTTGTTTGTGGTGGTTTCGCTATGCCTATCCG	Bacteria	Cyanobacteria	Cyanophyceae	Chroococcales	Aphanothecaceae	Candidatus Atelocyanobacterium	oligo3_A2_ATTCTATTTTCTT	100	100	100	100	100	100	99
ASV-317	CGAAACCACCACAAACAACGTCTCCTAATACATCGTAAGATACGAAATCTAGATTTTCGTAAGCACCTTCTTCTTCAAGAAAGTTGATAGCAGTAATAATACCACGACCAGCACATCCAACTCCGGGCTCAGGACCACCAGATTCAACACATAAAACGTTGTTGTAACCAGGAATTACTACTTCGTCAAGTTCAATATCTTTTACAGTTCCTCTTTCTGCAGCTAAATGTAAAACAGTGGTTTGTGCTTTACAAT	Bacteria	Cyanobacteria	Cyanophyceae	Chroococcales	Aphanothecaceae	Candidatus Atelocyanobacterium	oligo3_A2_ATTCTATTTTCTT	100	100	100	100	100	100	100
ASV-318	CGAAACCACCACAAACAACGTCTCCTAATACATCGTAAGATACGAAATCTAGATTTTCGTAAGCACCTTCTTCTTCAAGAAAGTTGATAGCAGTAATAATACCACGACCAGCACATCCAACTCCGGGCTCAGGACCACCAGATTCAACACATAAAACGTTGTTGTAACCAAGAATTACTACTTCGTCAAGTTCAATATCTTCTACAGTTCCTCTTTCTGCAGCTAAATGTAAAACAGTGGTTTGTGCTTTACAAT	Bacteria	Cyanobacteria	Cyanophyceae	Chroococcales	Aphanothecaceae	Candidatus Atelocyanobacterium	oligo3_A2_ATTCTATTTTCTT	100	100	100	100	100	100	100
ASV-319	AACCACTGTTTTACATTTAGCTGCAGAAAGAGGAACTGTAGAAGATATTGAACTTGACGAAGTAGTAATTCCTGGTTACAACAACGTTTTATGTGTTGAATCTGGTGGTCCTAAGCCCGGAGTTGGATGTGCTGGTCGTGGTATTATTACTGCTATCAACTTTCTTGAAGAAGAAGGTGCTTACGAAAATCTAGATTTCGTATCTTACGATGTATTAGGAGACGTTGTTTGTGGTGGTTTCGCTATGCCTATCCG	Bacteria	Cyanobacteria	Cyanophyceae	Chroococcales	Aphanothecaceae	Candidatus Atelocyanobacterium	oligo3_A2_ATTCTATTTTCTT	100	100	100	100	100	100	100
ASV-320	CGAAACCACCACAAACAACGTCTCCTAATACATCGTAAGATACGAAATCTAGATTTTCGTAAGCACCTTCTTCTTCAAGAAAGTTGATAGCAGTAATAATACCACGACCAGCACATCCAACTCCGGGCTCAGGACCACCAGATTCAACACATAAAACGTTGTTGTAACCAGGAATTACTACTTCGTCAAGTTCAATATCTTCTACAGTTCCTTTTTCTGCAGCTAAATGTAAAACAGTGGTTTGTGCTTTACAAT	Bacteria	Cyanobacteria	Cyanophyceae	Chroococcales	Aphanothecaceae	Candidatus Atelocyanobacterium	oligo3_A2_ATTCTATTTTCTT	100	100	100	100	100	100	99
ASV-321	CGAAACCACCACAAACAACGTCTCCTAATACATCGTAAGATACGAAATCTAGATTTTCGTAAGCACCTTCTTCTTCAAGAAAGTTGATAGCAGTAATAATACCACGACCAGCACATCCAACTCCGGGCTCAGGACCACCAGATTCAACACATAAAACGTTGTTGTAACCAGGAATTACTACTTCGTCAAGTTCAATATCTTCTACAGTTCCTCTTTCTGCAGCTAAATGTATAACAGTGGTTTGTGCTTTACAAT	Bacteria	Cyanobacteria	Cyanophyceae	Chroococcales	Aphanothecaceae	Candidatus Atelocyanobacterium	oligo3_A2_ATTCTATTTTCTT	100	100	100	100	100	100	100
ASV-322	CGAAACCCCCACAAACACCGTCTCCTAATACATCGTAAGATACGAAATCTAGATTTTCGTAAGCACCTTCTTCTTCAAGAAAGTTGATAGCAGTCATAATACCACGACCAGCACATCCAACTCCGGGCTCAGGACCACCAGATTCAACACATAAAACGTTGTTGTAACCAGGAATTACTACTTCGTCAAGTTCAATATCTTCTACAGTTCCTCTTTCTGCAGCTAAATGTAAAACAGTGGTTTGTGCTTTACAAT	Bacteria	Cyanobacteria	Cyanophyceae	Chroococcales	Aphanothecaceae	Candidatus Atelocyanobacterium	oligo3_A2_ATTCTATTTTCTT	100	100	100	100	100	100	99
ASV-323	AACCACTGTTTTACATTTAGCTGCAGAAAGAGGAACTGTAGAAGATATTGAATTTGACGAAGTAGTAATTCCTGGTTACAACAACGTTTTATGTGTTGAATCTGGTGGTCCTGAGCCCGGAGTTGGATGTGCTGGTCGTGGTATTATTACTGCTATCAACTTTCTTGAAGAAGAAGGTGCTTACGAAAATCTAGATTTCGTATCTTACGATGTATTAGGAGACGTTGTTTGTGGTGGTTTCGCTATGCCTATCCG	Bacteria	Cyanobacteria	Cyanophyceae	Chroococcales	Aphanothecaceae	Candidatus Atelocyanobacterium	oligo3_A2_ATTCTATTTTCTT	100	100	100	100	100	100	99
ASV-324	AACCACTGTTTTACATTTAGCTGCAGAAAGAGGAACTGTAGAAGATATTGAACTTGACGAAGTAGTAATTCCTAGTTACAACAACGTTTTATGTGTTGAATCTGGTGGTCCTGAGCCCGGAGTTGGATGTGCTGGTCGTGGTATTATTACTGCTATCAACTTTCTTGAAGAAGAAGGTGCTTACGAAAATCTAGATTTCGTATCTTACGATGTATTAGGAGACGTTGTTTGTGGTGGTTTCGCTATGCCTATCCG	Bacteria	Cyanobacteria	Cyanophyceae	Chroococcales	Aphanothecaceae	Candidatus Atelocyanobacterium	oligo3_A2_ATTCTATTTTCTT	100	100	100	100	100	100	99
ASV-325	CGAAACCACCACAAACAACGTCTCCTAATACATCGTAAGATACGAAATCTAGATTTTCGTAAGCACCTTCTTCTTCAAGAAAGTTGATAGCAGTAATAATACCACGACCAGCACATCCAACTCCGGGCTCAGGACCACCAGATTCAACACATAAAACGTTGTTGTAACCAGGAATTACTACTTCGTCAAGTTCAATATCTTCTACAGTTCCTCTTTCTGCAGCTAGATGTAAAACAGTGGTTTGTGCTTTACAAT	Bacteria	Cyanobacteria	Cyanophyceae	Chroococcales	Aphanothecaceae	Candidatus Atelocyanobacterium	oligo3_A2_ATTCTATTTTCTT	100	100	100	100	100	100	100
ASV-326	CGAAACCACCACAAACAACGTCTCCTAATACATCGTAAGATACGAAATCTAGATTTTCGTAAGCACCTTCTTCTTCAAGAAAGTTGATAGCAGTAATAATACCACGACCAGCACATCCAACTCCGGGCTCAGGACCACCAGATTCAACACATAAAACGTTGTTGTAACCAGGAATTACTACTTCGTCAAGTTCAATATCTTCCACAGTTCCCCTCTCTGCAGCTAAATGTAAAACAGTGGTTTGTGCTTTACAAT	Bacteria	Cyanobacteria	Cyanophyceae	Chroococcales	Aphanothecaceae	Candidatus Atelocyanobacterium	oligo3_A2_ATTCTATTTTCTT	100	100	100	100	100	100	100
ASV-327	AACCACTGTTTTACATTTAGCTGCAGAAAGAGGAACTGTAGAAGATATTGAACTTGACGAAGTAGTAATTCCGGGTTACAACAACGTTTTATGTGTTGAATCTGGTGGTCCTGAGCCCGGAGTTGGATGTGCTGGTCGTGGTATTATTACTGCTATCAACTTTCTTGAAGAAGAAGGTGCTTACGAAAATCTAGATTTCGTATCTTACGATGTATTAGGAGACGTTGTTTGTGGTGGTTTCGCTATGCCTATCCG	Bacteria	Cyanobacteria	Cyanophyceae	Chroococcales	Aphanothecaceae	Candidatus Atelocyanobacterium	oligo3_A2_ATTCTATTTTCTT	100	100	100	100	100	100	99
ASV-328	AACCACTGTTTTACATTTAGCTGCAGAAAGAGGAACTGTAGAAGATATTGAACTTGACGAAGTAGTAATTCCTGGTTACAACAACGTTTTATGTGTTGAATCTGGTGGTCCTGAGCCCGGAGTTGGATGTGCTGGTCGTGGTATTATTACTGCTATCAGCTTTCTTGAAGAAGAAGGTGCTTACGAAAATCTAGATTTCGTATCTTACGATGTATTAGGAGACGTTGTTTGTGGTGGTTTCGCTATGCCTATCCG	Bacteria	Cyanobacteria	Cyanophyceae	Chroococcales	Aphanothecaceae	Candidatus Atelocyanobacterium	oligo3_A2_ATTCTATTTTCTT	100	100	100	100	100	100	100
ASV-329	CGAAACCACCACAAACAACGTCTCCTAATACATCGTAAGATACGAAATCTAGATTTTCGTAAGCACCTTCTTCTTCAAGAAAGTTGATAGCAGTAATAATGCCACGACCAGCACATCCAACTCCGGGCTCAGGACCACCAGATTCAACACATAAAACGTTGTTGTAACCAGGAATTACTACTTCGTCAAGTTCAATATCTTCTACAGTTCCTCTTTCTGCAGCTAAATGTAAAACAGTGGTTTGTGCTTTACAAT	Bacteria	Cyanobacteria	Cyanophyceae	Chroococcales	Aphanothecaceae	Candidatus Atelocyanobacterium	oligo3_A2_ATTCTATTTTCTT	100	100	100	100	100	100	99
ASV-330	CGAAACCACCACAAACAACGTCTCCTAATACATCGTAAGATACGAAATCTAGATTTTCGTAAGCACCTTCTTCTTCAAGAAAGTTGATAGCAGTAATAATACCACGACCAGCACATCCAACTCCGGGCTCAGGACCACCAGATTCAACACATAAAACGTTGTTGTAACCAGGAATTACTACTCCGTCAAGTTCAATATCTTCTACAGTTCCTCTTTCTGCAGCTAAATGTAAAACAGTGGTTTGTGCTTTACAAT	Bacteria	Cyanobacteria	Cyanophyceae	Chroococcales	Aphanothecaceae	Candidatus Atelocyanobacterium	oligo3_A2_ATTCTATTTTCTT	100	100	100	100	100	100	97
ASV-331	AACCACTGTTTTACATTTAGCTGCAGAAAGAGGAACTGTAGAAGATATTGAACTTGACGAAGTAGTAATTCCTGGTTACAACAACGTTTTATGTGTTGAATCTGGTGGTCCTGAGCCCGGAGTTGGATGTGCTGGTCGTGGTATTATTACTGCTATCAACTTTCTTGAAGAAGAAGGTGCTTACGAAAATCTAGATTTCGTATCTTACGATGTATTAGGAGACGTTATTTGTGGTGGTTTCGCTATGCCTATCCG	Bacteria	Cyanobacteria	Cyanophyceae	Chroococcales	Aphanothecaceae	Candidatus Atelocyanobacterium	oligo3_A2_ATTCTATTTTCTT	100	100	100	100	100	100	100
ASV-332	AACCACTGTTTTACATTTAGCTGCAGAAAGAGGAACTGTAGAAGATATTGAACTTGACGAAGTAATAATTCCTGGTTACAACAACGTTTTATGTGTTGAATCTGGTGGTCCTGAGCCCGGAGTTGGATGTGCTGGTCGTGGTATTATTACTGCTATCAACTTTCTTGAAGAAGAAGGTGCTTACGAAAATCTAGATTTCGTATCTTACGATGTATTAGGAGACGTTGTTTGTGGTGGTTTCGCTATGCCTATCCG	Bacteria	Cyanobacteria	Cyanophyceae	Chroococcales	Aphanothecaceae	Candidatus Atelocyanobacterium	oligo3_A2_ATTCTATTTTCTT	100	100	100	100	100	100	100
ASV-333	CGAAACCACCACAAACAACGTCTCCTAATACATCGTAAGATACGAAATCTAGATTTTCGTAAGCACCTTCTTCTTCAAGAAAGTTGATAGCAGTAATAATACCACGACCAGCACATCCAACTCCGGGTTCAGGACCACCAGATTCAACACATAAAACGTTGTTGTAACCAGGAATTACTACTTCGTCAAGTTCAATATCTTCTACAGTTCCTCTTTCTGCAGCTAAATGTAAAACAGTGGTTTGTGCTTTACAAT	Bacteria	Cyanobacteria	Cyanophyceae	Chroococcales	Aphanothecaceae	Candidatus Atelocyanobacterium	oligo3_A2_ATTCTATTTTCTT	100	100	100	100	100	100	97
ASV-334	AACCACTGTTTTACATTTAGCTGCAGAAAGAGGAACTGTAGAAGATATTGAACTTGACGAAGTAGTAATTCCTGGATACAACAACGTTTTATGTGTTGAATCTGGTGGTCCTGAGCCCGGAGTTGGATGTGCTGGTCGTGGTATTATTACTGCTATCAACTTTCTTGAAGAAGAAGGTGCTTACGAAAATCTAGATTTCGTATCTTACGATGTATTAGGAGACGTTGTTTGTGGTGGTTTCGCTATGCCTATCCG	Bacteria	Cyanobacteria	Cyanophyceae	Chroococcales	Aphanothecaceae	Candidatus Atelocyanobacterium	oligo3_A2_ATTCTATTTTCTT	100	100	100	100	100	100	97
ASV-335	CGAAACCACCACAAACAACGTCTCCTAATACATCGTAAGATACGAAATCTAGATTTTCGTAAGCACCTTTTTCTTCAAGAAAGTTGATAGCAGTAATAATACCACGACCAGCACATCCAACTCCGGGCTCAGGACCACCAGATTCAACACATAAAACGTTGTTGTAACCAGGAATTACTACTTCGTCAAGTTCAATATCTTCTACAGTTCCTCTTTCTGCAGCTAAATGTAAAACAGTGGTTTGTGCTTTACAAT	Bacteria	Cyanobacteria	Cyanophyceae	Chroococcales	Aphanothecaceae	Candidatus Atelocyanobacterium	oligo3_A2_ATTCTATTTTCTT	100	100	100	100	100	100	100
ASV-336	AACCACTGTTTTACATTTAGCTGCAGAAAGAGGAACTGTAGAAGATATTGAACTTGACGAAGTAGTAATTCCTGGTTACAACAACGTTTTATGTGTTGAATCTGGTGGTCCTGAGCCCGAAGTTGGATGTGCTGGTCGTGGTATTATTACTGCTATCAACTTTCTTGAAGAAGAAGGTGCTTACGAAAATCTAGATTTCGTATCTTACGATGTATTAGGAGACGTTGTTTGTGGTGGTTTCGCTATGCCTATCCG	Bacteria	Cyanobacteria	Cyanophyceae	Chroococcales	Aphanothecaceae	Candidatus Atelocyanobacterium	oligo3_A2_ATTCTATTTTCTT	100	100	100	100	100	100	100
ASV-337	CGAAACCACCACAAACAACGTCTCCTAATACATCGTAAGATACGAAATCTAGATTTTCGTAAGCACCTTCTTCTTCAAGAAAGTTGATAGCAGTAATAATACTACGACCAGCACATCCAACTCCGGGCTCAGGACCACCAGATTCAACACATAAAACGTTGTTGTAACCAGGAATTACTACTTCGTCAAGTTCAATATCTTCTACAGTTCCTCTTTCTGCAGCTAAATGTAAAACAGTGGTTTGTGCTTTACAAT	Bacteria	Cyanobacteria	Cyanophyceae	Chroococcales	Aphanothecaceae	Candidatus Atelocyanobacterium	oligo3_A2_ATTCTATTTTCTT	100	100	100	100	100	100	98
ASV-338	AACCACTGTTTTACATTTAGCTGCAGAAAGAGGAACTGTAGAAGATATTGAACTTGACGAAGTAGTAATTCCTGGTTACAACAACGTTTTATGTGTTGAATCTGGTGGTCCTGAGCCCGGAGTTGGATGTGCTGGTCGTGGTATTATTACTGCTATCAACTTTCTTGAAGAAGAAGGTACTTACGAAAATCTAGATTTCGTATCTTACGATGTATTAGGAGACGTTGTTTGTGGTGGTTTCGCTATGCCTATCCG	Bacteria	Cyanobacteria	Cyanophyceae	Chroococcales	Aphanothecaceae	Candidatus Atelocyanobacterium	oligo3_A2_ATTCTATTTTCTT	100	100	100	100	100	100	100
ASV-339	AACCACTGTTTTACATTTAGCTGCAGAAAGAGGAACTGTAGAAGATATTGAACTTGACGAAGTAGTAATTCCTGGTTACAACAACGTTTTATGTGTTGAATCTGGTGGTCCTGAGCCCGGAGTTGGATGTACTGGTCGTGGTATTATTACTGCTATCAACTTTCTTGAAGAAGAAGGTGCTTACGAAAATCTAGATTTCGTATCTTACGATGTATTAGGAGACGTTGTTTGTGGTGGTTTCGCTATGCCTATCCG	Bacteria	Cyanobacteria	Cyanophyceae	Chroococcales	Aphanothecaceae	Candidatus Atelocyanobacterium	oligo3_A2_ATTCTATTTTCTT	100	100	100	100	100	100	100
ASV-340	AACCACTGTTTTACATTTAGCTGCAGAAAGAGGAACTGTAGAAGATATTGAACTTGACGAAGTAGTAATTCCTGGTTACAACAACGTTTTATGTGTTGACTCTGGTGGTCCTGAGCCCGGAGTTGGATGTGCTGGTCGTGGTATTATTACTGCTATCAACTTTCTTGAAGAAGAAGGTGCTTACGAAAATCTAGATTTCGTATCTTACGATGTATTAGGAGACGTTGTTTGTGGTGGTTTCGCTATGCCTATCCG	Bacteria	Cyanobacteria	Cyanophyceae	Chroococcales	Aphanothecaceae	Candidatus Atelocyanobacterium	oligo3_A2_ATTCTATTTTCTT	100	100	100	100	100	100	99
ASV-341	CGAAACCACCACAAACAACGTCTCCTAATACATCGTAAGATACGAAATCTAGATTTTCGTAAGCACCTTCTTCTTCAAGAAAGTTGATAGCAGTAATAATACCACGACCAGCACATCCAACTCCGGGCTCAGGACCACCAGATTCAACACATAAAACGTTGTTGTAACCAGGAATTACTACTTCGTCAAGTTCAATATCTTCTACAGTTCCTCTTTCTGCAGCCAAATGTAAAACAGTGGTTTGTGCTTTACAAT	Bacteria	Cyanobacteria	Cyanophyceae	Chroococcales	Aphanothecaceae	Candidatus Atelocyanobacterium	oligo3_A2_ATTCTATTTTCTT	100	100	100	100	100	100	100
ASV-342	CGAAACCACCACAAACAACGTCTCCTAATACATCGTAAGATACGAAATCTAGATTTTCGTAAGCACCTTCTTCTTCAAGAAAGTTGATAGCAGTAATAATACCACAACCAGCACATCCAACTCCGGGCTCAGGACCACCAGATTCAACACATAAAACGTTGTTGTAACCAGGAATTACTACTTCGTCAAGTTCAATATCTTCTACAGTTCCTCTTTCTGCAGCTAAATGTAAAACAGTGGTTTGTGCTTTACAAT	Bacteria	Cyanobacteria	Cyanophyceae	Chroococcales	Aphanothecaceae	Candidatus Atelocyanobacterium	oligo3_A2_ATTCTATTTTCTT	100	100	100	100	100	100	99
ASV-343	AACCACTGTTTTACATTTAGCTGCAGAAAGAGGAACTGTAGAAGATATTGAACTTGACGAAGTAGTAATTCCTGGTTACAACAACGTTTTATGTGTTGAATCTGGTGGTCCTGGGCCCGGAGTTGGATGTGCTGGTCGTGGTATTATTACTGCTATCAACTTTCTTGAAGAAGAAGGTGCTTACGAAAATCTAGATTTCGTGTCTTACGATGTATTAGGAGACGTTGTTTGTGGTGGTTTCGCTATGCCTATCCG	Bacteria	Cyanobacteria	Cyanophyceae	Chroococcales	Aphanothecaceae	Candidatus Atelocyanobacterium	oligo3_A2_ATTCTATTTTCTT	100	100	100	100	100	100	98
ASV-344	AACCACTGTTTTACATTTAGCTGCAGAAAGAGGAACTGTAGAAGATATTGAACTTGACGAAGTAGTAATTCCTGGTTACAACAACGTTTTATGTGTTGAATCTGGTGGTCTTGAGCCCGGAGTTGGATGTGCTGGTCGTGGTATTATTACTGCTATCAACTTTCTTGAAGAAGAAGGTGCTTACGAAAATCTAGATTTCGTATCTTACGATGTATTAGGAGACGTTGTTTGTGGTGGTTTCGCTATGCCTATCCG	Bacteria	Cyanobacteria	Cyanophyceae	Chroococcales	Aphanothecaceae	Candidatus Atelocyanobacterium	oligo3_A2_ATTCTATTTTCTT	100	100	100	100	100	100	100
ASV-345	AACCACTGTTTTACATTTAGCTGCAGAAAGAGGAACTGTAGAAGATATTGAACTTGACGAAGTAGTAATTCCTGGTTACAACAACGTTTTATGTGTTGAATCTGGTGGTCCTGAGCCCAGAGTTGGATGTGCTGGTCGTGGTATTATTACTGCTATCAACTTTCTTGAAGATGAAGGTGCTTACGAAAATCTAGATTTCGTATCTTACGATGTATTAGGAGACGTTGTTTGTGGTGGTTTCGCTATGCCTATCCG	Bacteria	Cyanobacteria	Cyanophyceae	Chroococcales	Aphanothecaceae	Candidatus Atelocyanobacterium	oligo3_A2_ATTCTATTTTCTT	100	100	100	100	100	100	100
ASV-346	AACCACTGTTTTACATTTAGCTGCAGAAAGAGGAACTGTAGAAGATATTGAACTTGACGAAGTAGTAATTCCTGGTTACAACAACGTTTTATGTGTTGAATCTGGTGGTCCTGAGCCCGGAGTTGGATGTGCTGGTCGTGGTATTATTACTGCTATCAACTTTCTTGAAGAAGAAGGTGCTTACGAAAATCTAAATTTCGTATCTTACGATGTATTAGGAGACGTTGTTTGTGGTGGTTTCGCTATGCCTATCCG	Bacteria	Cyanobacteria	Cyanophyceae	Chroococcales	Aphanothecaceae	Candidatus Atelocyanobacterium	oligo3_A2_ATTCTATTTTCTT	100	100	100	100	100	100	100
ASV-347	CGAAACCACCACAAACAACGTCTCCTAATACATCGTAAGACACGAAATCTAGATTTTCGTAAGCACCTTCTTCTTCAAGAAAGTTGATAGCAGTAATAATACCACGACCAGCACATCCAACTCCGGGCCCAGGACCACCAGATTCAACACATAAAACGTTGTTGTAACCAGGAATTACTACTTCGTCAAGTTCAATATCTTCTACAGTTCCTCTTTCTGCAGCTAAATGTAAAACAGTGGTTTGTGCTTTACAAT	Bacteria	Cyanobacteria	Cyanophyceae	Chroococcales	Aphanothecaceae	Candidatus Atelocyanobacterium	oligo3_A2_ATTCTATTTTCTT	100	100	100	100	100	100	100
ASV-348	AACCACTGTTTTACATTTAGCTGCAGAAAGAGGAACTGTAGAAAATATTGAACTTGACGAAGTAGTAATTCCTGGTTACAACAACGTTTTATGTGTTGAATCTGGTGGTCCTGAGCCCGGAGTTGGATGTGCTGGTCGTGGTATTATTACTGCTATCAACTTTCTTGAAGAAGAAGGTGCTTACGAAAATCTAGATTTCGTATCTTACGATGTATTAGGAGACGTTGTTTGTGGTGGTTTCGCTATGCCTATCCG	Bacteria	Cyanobacteria	Cyanophyceae	Chroococcales	Aphanothecaceae	Candidatus Atelocyanobacterium	oligo3_A2_ATTCTATTTTCTT	100	100	100	100	100	100	100
ASV-349	CGAAACCACCACAAACAACGTCTCCTAATACATCGTAAGATACGAAATCTAGATTTTCGTAAGCACCTTCTTCTTCAAGAAAGTTGATAGCAGTAATAATACCACGACCAGCACATCCAACTCCGGGCTCAAGACCACCAGATTCAACACATAAAACGTTGTTGTAACCAGGAATTACTACTTCGTCAAGTTCAATATCTTCTACAGTTCCTCTTTCTGCAGCTAAATGTAAAACAGTGGTTTGTGCTTTACAAT	Bacteria	Cyanobacteria	Cyanophyceae	Chroococcales	Aphanothecaceae	Candidatus Atelocyanobacterium	oligo3_A2_ATTCTATTTTCTT	100	100	100	100	100	100	100
ASV-350	AACCACTGTTTTACATTTAGCTGCAGAAAGAGGAACTGTAGAAGATATTGAACTTGACGAAGTAGTAATTCCTGGTTACAACAACGTTTTATGTGTTGAATCTGGTGGTCCTGAGCCCGGAGTTAGATGTGCTGGTCGTGGTATTATTACTGCTATCAACTTTCTTGAAGAAGAAGGTGCTTACGAAAATCTAGATTTCGTATCTTACGATGTATTAGGAGACGTTGTTTGTGGTGGTTTCGCTATGCCTATCCG	Bacteria	Cyanobacteria	Cyanophyceae	Chroococcales	Aphanothecaceae	Candidatus Atelocyanobacterium	oligo3_A2_ATTCTATTTTCTT	100	100	100	100	100	100	100
ASV-351	AACCACTGTTTTACGTTTAGCTGCAGAAAGAGGAACTGTAGAAGATATTGAACTTGACGAAGTAGTAATTCCTGGTTACAACAACGTTTTATGTGTTGAATCTGATGGTCCTGAGCCCGGAGTTGGATGTGCTGGTCGTGGTATTATTACTGCTATCAACTTTCTTGAAGAAGAAGGTGCTTACGAAAATCTAGATTTCGTATCTTACGATGTATTAGGAGACGTTGTTTGTGGTGGTTTCGCTATGCCTATCCG	Bacteria	Cyanobacteria	Cyanophyceae	Chroococcales	Aphanothecaceae	Candidatus Atelocyanobacterium	oligo3_A2_ATTCTATTTTCTT	100	100	100	100	100	100	99
ASV-352	GACCACTGTTTTACATTTAGCTGCAGAAAGAGGAACTGTAGAAGATATTGAACTTGACGAAGTAGTAATTCCTGGTTACAACAACGTTTTATGTGTTGAATCTGGTGGTCCTGAGCCCGGAGTTGGATGTGCTGGTCGTGGCATTATTACTGCTATCAACTTTCTTGAAGAAGAAGGTGCTTACGAAAATCTAGATTTCGTATCTTACGACGTATTAGGAGACGTTGTTTGTGGTGGTTTCGCTATGCCTATCCG	Bacteria	Cyanobacteria	Cyanophyceae	Chroococcales	Aphanothecaceae	Candidatus Atelocyanobacterium	oligo33_A2_ATTCTATTTTCCT	100	100	100	100	100	100	70
ASV-353	AACCACTGTTTTACATTTAGCTGCAGAAAGAGGAACTGTAGAAGATATTGAACTTGACGAAGTAGTAATTCCTGGTTACAACAACGTTTTATGTGTTGAATCTGGTGGTCCTGAGCCCGGAGTTGGATGTGCTGGTCATGGTATTATTACTGCTATCAACTTTCTTGAAGAAGAAGGTGCTTACGAAAATCTAGATTTCGTATCTTACGATGTATTAGGAGACGTTGTTTGTGGTGGTTTCGCTATGCCTATCCG	Bacteria	Cyanobacteria	Cyanophyceae	Chroococcales	Aphanothecaceae	Candidatus Atelocyanobacterium	oligo3_A2_ATTCTATTTTCTT	100	100	100	100	100	100	100
ASV-354	AACCACTGTTTTACATTTAGCTGCAGAAAGAGGAACTGTAGAAGATATTGAACTTGACGAAGTAGTAATTCCTGGTTACAACAACGTTTTATGTGTTGAATCTGGTGGTCCTGAGCCCGGAGTTGGATGTGCTGGTCGTGGTATTATTACTGCTATCAACTTTCTTGAAGAAGAAGGTGCTTACGAAAGTCTAGATTTCGTATCTTACGATGTATTAGGAGACGTTGTTTGTGGTGGTTTCGCTATGCCTATCCG	Bacteria	Cyanobacteria	Cyanophyceae	Chroococcales	Aphanothecaceae	Candidatus Atelocyanobacterium	oligo3_A2_ATTCTATTTTCTT	100	100	100	100	100	100	99
ASV-355	CGAAACCACCACAAACAACGTCTCCTAATACATCGTAAGATACGAAATCTAGATTTTCGTAAGCACCTTCTTCTTCAAGAAAGTTGATAGCAGTAATAATACCACGACCAGCACATCCAACTCCGGGCTCAGGACCACCAGATTCAACACATAAAACGTTGTTGTATCCAGGAATTACTACTTCGTCAAGTTCAATATCTTCTACAGTTCCTCTTTCTGCAGCTAAATGTAAAACAGTGGTTTGTGCTTTACAAT	Bacteria	Cyanobacteria	Cyanophyceae	Chroococcales	Aphanothecaceae	Candidatus Atelocyanobacterium	oligo3_A2_ATTCTATTTTCTT	100	100	100	100	100	100	100
ASV-356	AACCACTGTTTTACATTTAGCTGCAGAAAGAGGAACTGTAGAAGATATTGAACTTGACGAAGTCGTAATTCCTGGTTACAACAACGTTTTATGTGTTGAATCTGGTGGTCCTGAGCCCGGAGTTGGATGTGCTGGTCGTGGTATTATTACTGCTATCAACTTTCTTGAAGAAGAAGGTGCTTACGAAAATCTAGATTTCGTATCTTACGATGTATTAGGAGACGTTGTTTGTGGTGGTTTCGCTATGCCTATCCG	Bacteria	Cyanobacteria	Cyanophyceae	Chroococcales	Aphanothecaceae	Candidatus Atelocyanobacterium	oligo3_A2_ATTCTATTTTCTT	100	100	100	100	100	100	100
ASV-357	AACCACTGTTTTACATTTAGCTGCAGTAAGAGGAACTGTAGAAGATATTGAACTTGACGAAGTAGTAATTCCTGGTTACAACAACGTTTTATGTGTTGAATCTGGTGGTCCTGAGCCCGGAGTTGGATGTGCTGGTCGTGGTATTATTACTGCTATCAACTTTCTTGAAGAAGAAGGTGCTTACGAAAATCTAGATTTCGTATCTTACGATGTATTAGGAGACGTTGTTTGTGGTGGTTTCGCTATGCCTATCCG	Bacteria	Cyanobacteria	Cyanophyceae	Chroococcales	Aphanothecaceae	Candidatus Atelocyanobacterium	oligo3_A2_ATTCTATTTTCTT	100	100	100	100	100	100	100
ASV-358	CGAAACCACCACAAACAACGTCTCCTAATACATCGTAAGATACGAAATCTAGATTTTCGTAAGCACCTTCTTCTTCAAGAAAGTTAATAGCAGTAATAATACCACGACCAGCACATCCAACTCCGGGCTCAGGACCACCAGATTCAACACATAAAACGTTGTTGTAACCAGGAATTACTACTTCGTCAAGTTCAATATCTTCTACAGTTCCTCTTTCTGCAGCTAAATGTAAAACAGTGGTTTGTGCTTTACAAT	Bacteria	Cyanobacteria	Cyanophyceae	Chroococcales	Aphanothecaceae	Candidatus Atelocyanobacterium	oligo3_A2_ATTCTATTTTCTT	100	100	100	100	100	100	100
ASV-359	CGAAACCACCACAAACAACGTCTCCTAATACATCGTAAGATACGAAATCTAGATTTTCGTAAGCACCTTCTTCTTCAAGAAAGTTGATAGCAGTAATAATACCACGACCAGCACATCCAACTTCGGGCTCAGGACCACCAGATTCAACACATAAAACGTTGTTGTAACCAGGAATTACTACTTCGTCAAGTTCAATATCTTCTACAGTTCCTCTTTCTGCAGCTAAATGTAAAACAGTGGTTTGTGCTTTACAAT	Bacteria	Cyanobacteria	Cyanophyceae	Chroococcales	Aphanothecaceae	Candidatus Atelocyanobacterium	oligo3_A2_ATTCTATTTTCTT	100	100	100	100	100	100	100
ASV-360	AACCACTGTTTTACATTTAGCTGCAGAAAGAGGAACTGTAGAAGATATTGAACTTGACGAAGTAGTAATTCCTGGTTACAACAACGTTTTATGTGTTGAAGCTGGTGGTCCTGAGCCCGGAGTTGGATGTGCTGGTCGTGGTATTATTACTGCTATCAACTTTCTTGAAGAAGAAGGTGCTTACGAAAATCTAGATTTCGTATCTTACGATGTATTAGGAGACGTTGTTTGTGGTGGTTTCGCTATGCCTATCCG	Bacteria	Cyanobacteria	Cyanophyceae	Chroococcales	Aphanothecaceae	Candidatus Atelocyanobacterium	oligo3_A2_ATTCTATTTTCTT	100	100	100	100	100	100	99
ASV-361	AACCACTGTTTTACATTTAGCTGCAGAAAGAGGAACTGTAGAAGATATTGAACTTGACGAAGTAGTAATTCCTGGTTACAACAACGTTTTATGTGTTGAATCTGGTGGTCCTGAGCCCGGAGTTGGATGTGCTGGTCGTGGTATTATTACTGCTATCAACTTTCTTGAAGAAGAAGGTGCTTACGAAAATCTAGATTTCGTATCTTACGATGTATTAGGAGACGTTGTTTGTGGCGGTTTCGCTATGCCTATCCG	Bacteria	Cyanobacteria	Cyanophyceae	Chroococcales	Aphanothecaceae	Candidatus Atelocyanobacterium	oligo3_A2_ATTCTATTTTCTT	100	100	100	100	100	100	100
ASV-362	AACCACTGTTTTACATTTAGCTGCAGAAAGAGGAACTGTAGAAGATATTGAACTTGACGAAGTTGTAATTCCTGGTTACAACAACGTTTTATGTGTTGAATCTGGTGGTCCTGAGCCCGGAGTTGGATGTGCTGGTCGTGGTATTATTACTGCTATCAACTTTCTTGAAGAAGAAGGTGCTTACGAAAATCTAGATTTCGTATCTTACGATGTATTAGGAGACGTTGTTTGTGGTGGTTTCGCTATGCCTATCCG	Bacteria	Cyanobacteria	Cyanophyceae	Chroococcales	Aphanothecaceae	Candidatus Atelocyanobacterium	oligo3_A2_ATTCTATTTTCTT	100	100	100	100	100	100	99
ASV-363	AACCACTGTTTTACATTTAGCTGCAGAAAGAGGAACTGTAGAAGATATTGAACTTGACGAAGTAGTAATTCCTGGTTACAACAACGTTTTATGTGTTGAATCTGGTGGTCCTGAGCCCGGGGTTGGATGTGCTGGTCGTGGTATTATTACTGCTATCAACTTTCTTGAAGAGGAAGGTGCTTACGAAAATCTAGATTTCGTATCTTACGATGTATTAGGAGACGTTGTTTGTGGTGGTTTCGCTATGCCTATCCG	Bacteria	Cyanobacteria	Cyanophyceae	Chroococcales	Aphanothecaceae	Candidatus Atelocyanobacterium	oligo3_A2_ATTCTATTTTCTT	100	100	100	100	100	100	99
ASV-364	AACCACTGTTTTACATTTAGCTGCAGAAAGAGGAACTGTAGAAGATATTGAACTTGACGAAGTAGTAATTCCTGGTTACAACAACGTTTTATGTGTTGAATCTGGTGGTCCTGAGCCCGGAGTTGGATGTGCTGGTCGTGGTATTATTACTGCTATCAACTTTCTTGAAGAAGAAGGTGCTTACGAAAATCTAGATTTCGTATCTTACGATGTATTAGGAGACGTTGTTTGTGGTGATTTCGCTATGCCTATCCG	Bacteria	Cyanobacteria	Cyanophyceae	Chroococcales	Aphanothecaceae	Candidatus Atelocyanobacterium	oligo3_A2_ATTCTATTTTCTT	100	100	100	100	100	100	99
ASV-365	AACCACTGTTTTACATTTAGCTGCAGAAAGAGGAACTGTAGAAGATATTGAACTTGACGAAGTAGTAATTCCTGGTTACAACAACGTTTTATGTGTTGAATCTGGTGGTCCTGAGCCCGGAGTTGGATGTGCTGGTCGTGGTATTATTACTGCTATCAACTTTCTTGAAGAAGAAGGTGCTTACGAAAATCGAGATTTCGTATCTTACGATGTATTAGGAGACGTTGTTTGTGGTGGTTTCGCTATGCCTATCCG	Bacteria	Cyanobacteria	Cyanophyceae	Chroococcales	Aphanothecaceae	Candidatus Atelocyanobacterium	oligo3_A2_ATTCTATTTTCTT	100	100	100	100	100	100	100
ASV-366	AACCACTGTTTTACATTTAGCCGCAGAAAGAGGAACTGTAGAAGATGTTGAACTTGACGAAGTAGTAATCCCTGGTTACAACAACGTTTTATGTGTTGAATCTGGTGGTCCTGAGCCCGGAGTTGGATGTGCTGGTCGTGGTATTATTACTGCTATCAACTTTCTTGAAGAAGAAGGTGCTTACGAAAATCTAGATTTCGTATCTTACGATGTATTAGGAGACGTTGTTTGTGGTGGTTTCGCTATGCCTATCCG	Bacteria	Cyanobacteria	Cyanophyceae	Chroococcales	Aphanothecaceae	Candidatus Atelocyanobacterium	oligo3_A2_ATTCTATTTTCTT	100	100	100	100	100	100	98
ASV-367	AACCACTGTTTTACATTTAGCTGCAGAAAGAGGAACTGTAGAAGATATTGAACTTGACGAAGTAGTAATTCCTGGTTACAACAACGTTTTATGTGTTGAATCTGGTGGTCCTGAGCCCGGAGTTGGATGTGCTGGTCGTGGTATTATTACTGCTATCAACTTTCTTGAAGAAGAAGGTGCTTACGAAAATCTAGATTTCGTATCTTACGATGTATTAGGAGACGTTGATTGTGGTGGTTTCGCTATGCCTATCCG	Bacteria	Cyanobacteria	Cyanophyceae	Chroococcales	Aphanothecaceae	Candidatus Atelocyanobacterium	oligo3_A2_ATTCTATTTTCTT	100	100	100	100	100	100	99
ASV-368	CGAAACCACCTCAAACAACGTCTCCTAATACATCGTAAGATACGAAATCTAGATTTTCGTAAGCACCTTCTTCTTCAAGAAAGTTGATAGCAGTAATAATACCACGACCAGCACATCCAACTCCGGGCTCAGGACCACCAGATTCAACACATAAAACGTTGTTGTAACCAGGAATTACTACTTCGTCAAGTTCAATATCTTCTACAGTTCCTCTTTCTGCAGCTAAATGTAAAACAGTGGTTTGTGCTTTACAAT	Bacteria	Cyanobacteria	Cyanophyceae	Chroococcales	Aphanothecaceae	Candidatus Atelocyanobacterium	oligo3_A2_ATTCTATTTTCTT	100	100	100	100	100	100	100
ASV-369	CGAAACCACCACAAACAACGTCTCCTAATACATCGTAAGATACGAAATCTAGATTTTCGTAAGCACCTTCATCTTCAAGAAAGTTGATAGCAGTAATAATACCACGACCAGCACATCCAACTCTGGGCTCAGGACCACCAGATTCAACACATAAAACGTTGTTGTAACCAGGAATTACTACTTCGTCAAGTTCAATATCTTCTACAGTTCCTCTTTCTGCAGCTAAATGTAAAACAGTGGTTTGTGCTTTACAAT	Bacteria	Cyanobacteria	Cyanophyceae	Chroococcales	Aphanothecaceae	Candidatus Atelocyanobacterium	oligo3_A2_ATTCTATTTTCTT	100	100	100	100	100	100	99
ASV-370	AACCACTGTTTTACATTTAGCTGCAGAAAGAGGAACTGTAGAAGATATTGAACTTGACGAAGCAGTAATTCCTGGTTACAACAACGTTTTATGTGTTGAATCTGGTGGTCCTGAGCCCGGAGTTGGATGTGCTGGTCGTGGTATTATTACTGCTATCAACTTTCTTGAAGAAGAAGGTGCTTACGAAAATCTAGATTTCGTATCTTACGATGTATTAGGAGACGTTGTTTGTGGTGGTTTCGCTATGCCTATCCG	Bacteria	Cyanobacteria	Cyanophyceae	Chroococcales	Aphanothecaceae	Candidatus Atelocyanobacterium	oligo3_A2_ATTCTATTTTCTT	100	100	100	100	100	100	100
ASV-371	AACCACTGTTTTACATTTAGCTGCAGAAAGAGGAACTGTAGAAGATATTGAACTTGACAAAGTAGTAATTCCTGGTTACAACAACGTTTTATGTGTTGAATCTGGTGGTCCTGAGCCCGGAGTTGGATGTGCTGGTCGTGGTATTATTACTGCTATCAACTTTCTTGAAGAAGAAGGTGCTTACGAAAATCTAGATTTCGTATCTTACGATGTATTAGGAGACGTTGTTTGTGGTGGTTTCGCTATGCCTATCCG	Bacteria	Cyanobacteria	Cyanophyceae	Chroococcales	Aphanothecaceae	Candidatus Atelocyanobacterium	oligo3_A2_ATTCTATTTTCTT	100	100	100	100	100	100	100
ASV-372	AACCACTGTTTTACATTTAGCTGCAGAAAGAGGAACTGTAGAAGATATTGAACTTGACGAAGTAGTAATTCCTGGTTACAACAACGTTTTATGTGTTGAATCTGGTGGTCCTGAGCCCGGAGTTGGATGTGCTGGTCGTGGTATTATTACTGCTATCAACTTTCTTGAAGAAGAAGGTGCTTACGAAAATCTAGATTTCGTATCTTACGATGTATTCGGAGACGTTGTTTGTGGTGGTTTCGCTATGCCTATCCG	Bacteria	Cyanobacteria	Cyanophyceae	Chroococcales	Aphanothecaceae	Candidatus Atelocyanobacterium	oligo3_A2_ATTCTATTTTCTT	100	100	100	100	100	100	100
ASV-373	CGAAACCACCACAAACAACGTCTCCTAATACATCGTAAGATACGAAATCTAGATTTTCGTAAGCACCTTCTTCTTCAAGAAAGTTGATAGCAGTAATAATACCACGACCAACACATCCAACTCCGGGCTCAGGACCACCAGATTCAACACATAAAACGTTGTTGTAACCAGGAATTACTACTTCGTCAAGTTCAATATCTTCTACAGTTCCTCTTTCTGCAGCTAAATGTAAAACAGTGGTTTGTGCTTTACAAT	Bacteria	Cyanobacteria	Cyanophyceae	Chroococcales	Aphanothecaceae	Candidatus Atelocyanobacterium	oligo3_A2_ATTCTATTTTCTT	100	100	100	100	100	100	98
ASV-374	CGAAACCACCACAAACAACGTCTCCTAATACATCGTAAGATACGAAATCTAGATTTTCGTAAGCACCTTCTTCTTCAAGAAAGTTGATAGCAGTAATAATACCACGACCAGCACATCCAACTCCGGGCTCAGGACCACCAGAGTCAACACATAAAACGTTGTTGTAACCAGGAATTACTACTTCGTCAAGTTCAATATCTTCTACAGTTCCTCTTTCTGCAGCTAAATGTAAAACAGTGGTTTGTGCTTTACAAT	Bacteria	Cyanobacteria	Cyanophyceae	Chroococcales	Aphanothecaceae	Candidatus Atelocyanobacterium	oligo3_A2_ATTCTATTTTCTT	100	100	100	100	100	100	98
ASV-375	CGAAACCACCACAAACAACGTCTCCTAATACATCGTAAGATACGAAATCTAGATTTTCGTAAGCACCTTCTTCTTCAAGAAAGTTGATAGCAGTAATAATACCACGACCAGCACATCCAACTCCGGGCTCAGGACCACCAGATTCAACACATAAAACGTTGTTGTAACCAGGAATTACTACTTCGTCAAGTTCAATATCTTCTACAGTTCCTCTTTCTGTAGCTAAATGTAAAACAGTGGTTTGTGCTTTACAAT	Bacteria	Cyanobacteria	Cyanophyceae	Chroococcales	Aphanothecaceae	Candidatus Atelocyanobacterium	oligo3_A2_ATTCTATTTTCTT	100	100	100	100	100	100	98
ASV-376	CGAAACCACCACAAACAACGTCTCCTAATACATCGTAAGATACGAAATCTAGATTTTCGTAAGCACCTTCTTCTTCAAGAAAGTTGATAGCAGTAATAATACCATGACCAGCACATCCAACTCCGGGCTCAGGACCACCAGATTCAACACATAAAACGTTGTTGTAACCAGGAATTACTACTTCGTCAAGTTCAATATCTTCTACAGTTCCTCTTTCTGCAGCTAAATGTAAAACAGTGGTTTGTGCTTTACAAT	Bacteria	Cyanobacteria	Cyanophyceae	Chroococcales	Aphanothecaceae	Candidatus Atelocyanobacterium	oligo3_A2_ATTCTATTTTCTT	100	100	100	100	100	100	100
ASV-377	CGAAACCACCACAAACAACGTCTCCTAATACATCGTAAGATACGAAATCTAGATTTTCGTAAGCACCTTCTTCTTCAAGAAAGTTGATAGCAGTAATAATACCACGACCAGCACATCCAACTCCGGGCTCAGGACCACCAGATTCAACACATAAAACGTTGTTGTAACCAGGAATTACTACTTCGTCAAGTTCAATATCTTCTACAGTTCCTCTTTCTGCAGCTAAATGTAAACCAGTGGTTTGTGCTTTACAAT	Bacteria	Cyanobacteria	Cyanophyceae	Chroococcales	Aphanothecaceae	Candidatus Atelocyanobacterium	oligo3_A2_ATTCTATTTTCTT	100	100	100	100	100	100	99
ASV-378	CGAAACCACCACAAACAACGTCTCCTAATACATCGTAAGATACGAAATCTAGATTTTTGTAAGCACCTTCTTCTTCAAGAAAGTTGATAGCAGTAATAATACCACGACCAGCACATCCAACTCCGGGCTCAGGACCACCAGATTCAACACATAAAACGTTGTTGTAACCAGGAATTACTACTTCGTCAAGTTCAATATCTTCTACAGTTCCTCTTTCTGCAGCTAAATGTAAAACAGTGGTTTGTGCTTTACAAT	Bacteria	Cyanobacteria	Cyanophyceae	Chroococcales	Aphanothecaceae	Candidatus Atelocyanobacterium	oligo3_A2_ATTCTATTTTCTT	100	100	100	100	100	100	100
ASV-379	CGAAACCACCACAAACAACGTCTCCTAATACATCGTAAGATACGAAATCTAGATTTTCGTAAGCACCTTCTTCTTCAAGAAAGTTGATAGCAGTAATAATACCACGACCAGCACATCCAACTCCGGGCTCAGGACCACCAGATTCAACACATAAAACGTTGTTGTAACCAGGAATTACTACTTCGTCAAGTTCAATATTTTCTACAGTTCCTCTTTCTGCAGCTAAATGTAAAACAGTGGTTTGTGCTTTACAAT	Bacteria	Cyanobacteria	Cyanophyceae	Chroococcales	Aphanothecaceae	Candidatus Atelocyanobacterium	oligo3_A2_ATTCTATTTTCTT	100	100	100	100	100	100	98
ASV-380	AACCACTGTTTTACATTTAGCTGCAGAAAGAGGAACTGTAGAAGATATTGAACTTGACGAAGTAGTAATTCCTGGTTACAATAACGTTTTATGTGTTGAATCTGGTGGTCCTGAGCCCGGAGTTGGATGTGCTGGTCGTGGTATTATTACTGCTATCAACTTTCTTGAAGAAGAAGGTGCTTACGAAAATCTAGATTTCGTATCTTACGATGTATTAGGAGACGTTGTTTGTGGTGGTTTCGCTATGCCTATCCG	Bacteria	Cyanobacteria	Cyanophyceae	Chroococcales	Aphanothecaceae	Candidatus Atelocyanobacterium	oligo3_A2_ATTCTATTTTCTT	100	100	100	100	100	100	99
ASV-381	AACCACTGTTTTACATTTAGCTGCAGAAAGAGGAACTGTAGAAGATATTGAACTTGACGAAGTAGTAATTCCTGGTTACAACAACGTTTTATGTGTTGAATTTGGTGGTCCTGAGCCCGGAGTTGGATGTGCTGGTCGTGGTATTATTACTGCTATCAACTTTCTTGAAGAAGAAGGTGCTTACGAAAATCTAGATTTCGTATCTTACGATGTATTAGGAGACGTTGTTTGTGGTGGTTTCGCTATGCCTATCCG	Bacteria	Cyanobacteria	Cyanophyceae	Chroococcales	Aphanothecaceae	Candidatus Atelocyanobacterium	oligo3_A2_ATTCTATTTTCTT	100	100	100	100	100	100	99
ASV-382	AACCACTGTTTTACATTTAGCTGCAGAAAGAGGAACTGTAGAAGATATTGAACTTGACGAAGTAGTAATTCCCGGTTACAACAACGTTTTATGTGTTGAATCTGGTGGTCCTGAGCCCGGAGTTGGATGTGCTGGTCGTGGTATTATCGCTGCTATCAACTTTCTTGAAGAAGAAGGTGCTTACGAAAATCTAGATTTCGTATCTTACGATGTATTAGGAGACGTTGTTTGTGGTGGTTTCGCTATGCCTATCCG	Bacteria	Cyanobacteria	Cyanophyceae	Chroococcales	Aphanothecaceae	Candidatus Atelocyanobacterium	oligo3_A2_ATTCTATTTTCTT	100	100	100	100	100	100	97
ASV-383	CGAAACCACCACAAACAACGTCTCCTAATACATCGTAAGATACGAAATCTAGATTTTCGTAAGCACCTTCTTCTTCAAGAAAGTTGATAGCAGTAATAATACCACGACCAGCACATCCAACTCCGGGCTCAGGACCACCAGATTCAACACATAAAACGTTGTTGTAACCAGGGATTACTACTTCGTCAAGTTCAACATCTTCTACAGTTCCTCTTTCTGCGGCTAAATGTAAAACAGTGGTTTGTGCTTTACAAT	Bacteria	Cyanobacteria	Cyanophyceae	Chroococcales	Aphanothecaceae	Candidatus Atelocyanobacterium	oligo3_A2_ATTCTATTTTCTT	100	100	100	100	100	100	100
ASV-384	AACCACTGTTTTACATTTAGCTGCAGAAAGAGGAACTGTAGAAGATATTGAACTTGACGAAGTAGTAATTCCTGGTTACAACAACGTTTTATGTGTTGAATCTGGTGGTCCTGAGCCCGGAGTTGGATGTGCTGGTCGTGGTATTATTACTGCTATCAACTTTCTTGAAGAAGAAGGTGCTTACGAAAATCTAGATTTCGTATCTTACGATGTATTAGGAGTCGTTGTTTGTGGTGGTTTCGCTATGCCTATCCG	Bacteria	Cyanobacteria	Cyanophyceae	Chroococcales	Aphanothecaceae	Candidatus Atelocyanobacterium	oligo3_A2_ATTCTATTTTCTT	100	100	100	100	100	100	100
ASV-385	CGAAACCACCACAAACAACGTCTCCTAATACATCGTAAGATACGAAATCTAGATTTTCGTAAGCACCTTCCTCTTCAAGAAAGTTGATAGCAGTAATAATACCACGACCAGCACATCCAACCCCGGGCTCAGGACCACCAGATTCAACACATAAAACGTTGTTGTAACCAGGAATTACTACTTCGTCAAGTTCAATATCTTCTACAGTTCCTCTTTCTGCAGCTAAATGTAAAACAGTGGTTTGTGCTTTACAAT	Bacteria	Cyanobacteria	Cyanophyceae	Chroococcales	Aphanothecaceae	Candidatus Atelocyanobacterium	oligo3_A2_ATTCTATTTTCTT	100	100	100	100	100	100	100
ASV-386	AACCACTGTTTTACATTTAGCTGCAGAAAGAGGAACTGTAGAAGATATTGAACTTGACGAAGTAGTAATTCCTGGTTACAACAACGTTTTATGTGTTGAATCTGGTGGTCCTGAGTCCGGAGTTGGATGTGCTGGTCGTGGTATTATTACTGCTATCAACTTTCTTGAAGAAGAAGGTGCTTACGAAAATCTAGATTTCGTATCTTACGATGTATTAGGAGACGTTGTTTGTGGTGGTTTCGCTATGCCTATCCG	Bacteria	Cyanobacteria	Cyanophyceae	Chroococcales	Aphanothecaceae	Candidatus Atelocyanobacterium	oligo3_A2_ATTCTATTTTCTT	100	100	100	100	100	100	100
ASV-387	CGAAACCACCACAAACAACGTCTCCTAACACATCGTAAGATACGAAATCTAGATTTTCGTAAGCACCTTCTTCTTCAAGAAAGTTGATAGCAGTAATAATACCACGACCAGCACATCCGACTCCGGGCTCAGGACCACCAGATTCAACACATAAAACGTTGTTGTAACCAGGAATTACTACTTCGTCAAGTTCAATATCTTCTACAGTTCCTCTTTCTGCAGCTAAATGTAAAACAGTGGTTTGTGCTTTACAAT	Bacteria	Cyanobacteria	Cyanophyceae	Chroococcales	Aphanothecaceae	Candidatus Atelocyanobacterium	oligo3_A2_ATTCTATTTTCTT	100	100	100	100	100	100	94
ASV-388	AACCACTGTTTTACATTTAGCTGCAGAAAGAGGAACTGTAGAAGATATTGAACTTGACGAAGTAGTAATTCCTGGTTACAACAACGTTTTATGTGTTGAATCTGGTGGTCCTGAGCCCGGAGTTGGATGTGCTGGTCGTGGTATTATTACTGCTATCAACTTTCTTGAAGAAGAAGGTGTTTACGAAAATCTAGATTTCGTATCTTACGATGTATTAGGAGACGTTGTTTGTGGTGGTTTCGCTATGCCTATCCG	Bacteria	Cyanobacteria	Cyanophyceae	Chroococcales	Aphanothecaceae	Candidatus Atelocyanobacterium	oligo3_A2_ATTCTATTTTCTT	100	100	100	100	100	100	100
ASV-389	AACCACTGTTTTACATTTAGCTGCAGAAAGAGGAACTGTAGAAGATATTAAACTTGACGAAGTAGTAATTCCTGGTTACAACAACGTTTTATGTGTTGAATCTGGTGGTCCTGAGCCCGGAGTTGGATGTGCTGGTCGTGGTATTATTACTGCTATCAACTTTCTTGAAGAAGAAGGTGCTTACGAAAATCTAGATTTCGTATCTTACGATGTATTAGGAGACGTTGTTTGTGGTGGTTTCGCTATGCCTATCCG	Bacteria	Cyanobacteria	Cyanophyceae	Chroococcales	Aphanothecaceae	Candidatus Atelocyanobacterium	oligo3_A2_ATTCTATTTTCTT	100	100	100	100	100	100	100
ASV-390	CGAAACCACCACAAACAACGTCTCCTAATACATCGTAAGATACGAAATCTAGATTTTCGTAAGCACCTTCTTCTTCAAGAAAGTTGATAGCAGTAATAATACCACGACCAGCACATCCAACTCCGGGCTCAGGACCACCAGATTCAACACATAAAACGTTGTTGTAACCAGAAATTACTACTTCGTCAAGTTCAATATCTTCTACAGTTCCTCTTTCTGCAGCTAAATGTAAAACAGTGGTTTGTGCTTTACAAT	Bacteria	Cyanobacteria	Cyanophyceae	Chroococcales	Aphanothecaceae	Candidatus Atelocyanobacterium	oligo3_A2_ATTCTATTTTCTT	100	100	100	100	100	100	99
ASV-391	AACCACTGTTTTACATTTAGCTGCAGAAAGAGGAACTGTAGAAGATATTGAACTTGACGAAGTAGTAATTCCTGCTTACAACAACGTTTTATGTGTTGAATCTGGTGGTCCTGAGCCCGGAGTTGGATGTGCTGGTCGTGGTATTATTACTGCTATCAACTTTCTTGAAGAAGAAGGTGCTTACGAAAATCTAGATTTCGTATCTTACGATGTATTAGGAGACGTTGTTTGTGGTGGTTTCGCTATGCCTATCCG	Bacteria	Cyanobacteria	Cyanophyceae	Chroococcales	Aphanothecaceae	Candidatus Atelocyanobacterium	oligo3_A2_ATTCTATTTTCTT	100	100	100	100	100	100	96
ASV-392	CGAAACCACCACAAACAACGTCTCCTAATACATCGTAAGATACGAAATCTAGATTTTCGTAAGCACCTTCTTCTTCAAGAAAGTTGATAGCAGTAATAATACCACGACCAGCACATCCAACTCCGGGCTCAGGACCACCAGATTCAACACATAAAACATTGTTGTAACCAGGAATTACTACTTCGTCAAGTTCAATATCTTCTACAGTTCCTCTTTCTGCAGCTAAATGTAAAACAGTGGTTTGTGCTTTACAAT	Bacteria	Cyanobacteria	Cyanophyceae	Chroococcales	Aphanothecaceae	Candidatus Atelocyanobacterium	oligo3_A2_ATTCTATTTTCTT	100	100	100	100	100	100	100
ASV-393	AACCACTGTTTTACATTTAGCTGCAGAAAGAGGAACTGTAGAAGATATTGAACTTGACGAAGTAGTAATTCCTGGTTACAACAACGTTTTATGTATTGAATCTGGTGGTCCTGAGCCCGGAGTTGGATGTGCTGGTCGTGGTATTATTACTGCTATCAACTTTCTTGAAGAAGAAGGTGCTTACGAAAATCTAGATTTCGTATCTTACGATGTATTAGGAGACGTTGTTTGTGGTGGTTTCGCTATGCCTATCCG	Bacteria	Cyanobacteria	Cyanophyceae	Chroococcales	Aphanothecaceae	Candidatus Atelocyanobacterium	oligo3_A2_ATTCTATTTTCTT	100	100	100	100	100	100	98
ASV-394	AACCACTGTTTTACATTTAGCTGCAGAAAGAGGAACTGTTGAAGATATTGAACTTGACGAAGTAGTAATTCCTGGTTACAACAACGTTTTATGTGTTGAATCTGGTGGTCCTGAGCCCGGAGTTGGATGTGCTGGTCGTGGTATTATTACTGCTATCAACTTTCTTGAAGAAGAAGGTGCTTACGAAAATCTAGATTTCGTATCTTACGATGTATTAGGAGACGTTGTTTGTGGTGGTTTCGCTATGCCTATCCG	Bacteria	Cyanobacteria	Cyanophyceae	Chroococcales	Aphanothecaceae	Candidatus Atelocyanobacterium	oligo3_A2_ATTCTATTTTCTT	100	100	100	100	100	100	96
ASV-395	AACCACTGTTTTACATTTAGCTGCAGAAAGAGGAACTGTAGAAGATATTGAACTTGACGAAGTAGTAATTCCTGGTTACAACAACGTTTTATGTGTTGAATCTGGTGGTCCTGAGCCCGGAGTTGGATGTGCTGGTCGTGGTATTATTACTGCTATCAACTTTCTTGAAGAAGAAGGTGCTTACGAAAATCTAGATTTCGTATCTTACGATGTATTAGGAGACGTTGTTGGTGGTGGTTTCGCTATGCCTATCCG	Bacteria	Cyanobacteria	Cyanophyceae	Chroococcales	Aphanothecaceae	Candidatus Atelocyanobacterium	oligo3_A2_ATTCTATTTTCTT	100	100	100	100	100	100	97
ASV-396	CGAAACCACCACAAACAACGTCTCCTAATACATCGTAAGATACGAAATCTAGATTTTCGTAAGCACCGTCTTCTTCAAGAAAGTTGATAGCAGTAATAATACCACGACCAGCACATCCAACTCCGGGCTCAGGACCACCAGATTCAACACATAAAACGTTGTTGTAACCAGGAATTACTACTTCGTCAAGTTCAATATCTTCTACAGTTCCTCTTTCTGCAGCTAAATGTAAAACAGTGGTTTGTGCTTTACAAT	Bacteria	Cyanobacteria	Cyanophyceae	Chroococcales	Aphanothecaceae	Candidatus Atelocyanobacterium	oligo3_A2_ATTCTATTTTCTT	100	100	100	100	100	100	98
ASV-397	CGAAACCACCACAAACAACGTCTCCTAATACATCGTAAGATACGAAATCTAGATTTTCGTAAGCACCTTCTTCTTCAAGAAAGTTGATAGCAGTAATAATACCACGACCAGCACATCCAACTCCGGGCTCAGGACCACCAGATTCAACACATAAAACGTTGTTATAACCAGGAATTACTACTTCGTCAAGTTCAATATCTTCTACAGTTCCTCTTTCTGCAGCTAAATGTAAAACAGTGGTTTGTGCTTTACAAT	Bacteria	Cyanobacteria	Cyanophyceae	Chroococcales	Aphanothecaceae	Candidatus Atelocyanobacterium	oligo43_A2_ATTTTATTTTCTT	100	100	100	100	100	100	70
ASV-398	AACCACTGTTTTACATTTAGCTGCAGAAAGAGGAACTGTAGATGATATTGAACTTGACGAAGTAGTAATTCCTGGTTACAACAACGTTTTATGTGTTGAATTTGGTGGTCCTGAGCCCGGAGTTGGATGTGCTGGTCGTGGTATTATTACTGCTATCAACTTTCTTGAAGAAGAAGGTGCTTACGAAAATCTAGATTTCGTATCTTACGATGTATTAGGAGACGTTGTTTGTGGTGGTTTCGCTATGCCTATCCG	Bacteria	Cyanobacteria	Cyanophyceae	Chroococcales	Aphanothecaceae	Candidatus Atelocyanobacterium	oligo3_A2_ATTCTATTTTCTT	100	100	100	100	100	100	83
ASV-399	AACCACTGTTTTACATTTAGCTGCAGAAAGAGGAACTGTAGAAGATATTGAACTTGACGAAGTAGTAATTCCTGGTTACAACAACGTTTTATGTGTTGAATCTGGTGGTCCTGAGCCCGGAGTTGGATGTGCTGGTCGTGGTATTATTACTGCTATCAACTTTCTTGAAGAAGAAGGTGCTTACGAAAATCTAGATTTCGTATCTTACGATGTATCAGGAGACGTTGTTTGTGGTGGTTTCGCTATGCCTATCCG	Bacteria	Cyanobacteria	Cyanophyceae	Chroococcales	Aphanothecaceae	Candidatus Atelocyanobacterium	oligo3_A2_ATTCTATTTTCTT	100	100	100	100	100	100	99
ASV-400	CGAAACCACCACAAACAACGTCTCCTAATACATCGTAAGATACGAAATCTAGATTTTCGTAAGCACCTTCTTCTTCAAGAAAGTTGATAGCAGTAATAATACCACGACCAGCACATCCAACTCCGGGCTCAGGACCACCAGATTCAACACATAAAACGTTGTTGTAACCAGGAATTACTACTTCGTCAAGTTCAATATCTTCTACAGTTCCTCTTTCTGCAGCTAAATGTAACACAGTGGTTTGTGCTTTACAAT	Bacteria	Cyanobacteria	Cyanophyceae	Chroococcales	Aphanothecaceae	Candidatus Atelocyanobacterium	oligo3_A2_ATTCTATTTTCTT	100	100	100	100	100	100	100
ASV-401	CGAAACCACCACAAACAACGTCTCCTGATACATCGTAAGATACGAAATCTAGATTTTCGTAAGCACCTTCTTCTTCAAGAAAGTTGATAGCAGTAATAATACCACGACCAGCACATCCAACTCCGGGCTCAGGACCACCAGATTCAACACATAAAACGTTGTTGTAACCAGGAATTACTACTTCGTCAAGTTCAATATCTTCTACAGTTCCTCTTTCTGCAGCTAAATGTAAAACAGTGGTTTGTGCTTTACAAT	Bacteria	Cyanobacteria	Cyanophyceae	Chroococcales	Aphanothecaceae	Candidatus Atelocyanobacterium	oligo3_A2_ATTCTATTTTCTT	100	100	100	100	100	100	100
ASV-402	AACCACTGTTTTACATTTAGCTGCAGAAAGTGGAACTGTAGAAGATATTGAACTTGACGAAGTAGTAATTCCTGGTTACAACAACGTTTTATGTGTTGAATCTGGTGGTCCTGAGCCCGGAGTTGGATGTGCTGGTCGTGGTATTATTACTGCTATCAACTTTCTTGAAGAAGAAGGTGCTTACGAAAATCTAGATTTCGTATCTTACGATGTATTAGGAGACGTTGTTTGTGGTGGTTTCGCTATGCCTATCCG	Bacteria	Cyanobacteria	Cyanophyceae	Chroococcales	Aphanothecaceae	Candidatus Atelocyanobacterium	oligo3_A2_ATTCTATTTTCTT	100	100	100	100	100	100	100
ASV-403	AACCACTGTTTTACATTTAGCTGCAGAAAGAGGAACTGTAGAAGATATTGAACTTGATGAAGTAGTAATTCCTGGTTACAACAACGTTTTATGTGTTGAATCTGGTGGTCCTGAGCCCGGAGTTGGATGTGCTGGTCGTGGTATTATTACTGCTATCAACTTTCTTGAAGAAGAAGGTGCTTACGAAAATCTAGATTTCGTATCTTACGATGTATTAGGAGACGTTGTTTGTGGTGGTTTCGCTATGCCTATCCG	Bacteria	Cyanobacteria	Cyanophyceae	Chroococcales	Aphanothecaceae	Candidatus Atelocyanobacterium	oligo3_A2_ATTCTATTTTCTT	100	100	100	100	100	100	100
ASV-404	AACCACTGTTTTACATTTAGCTGCAGAAAGAGGAACTGTAGAAGATATTGAATTTGACGAAGTAGTAATTCCTGGTTACGACAACGTTTTATGTGTTGAATCTGGTGGTCCTGAGCCCGGAGTTGGATGTGCTGGTCGTGGTATTATTACTGCTATCAACTTTCTTGAAGAAGAAGGTGCTTACGAAAATCTAGATTTCGTATCTTACGATGTATTAGGAGACGTTGTTTGTGGTGGTTTCGCTATGCCTATCCG	Bacteria	Cyanobacteria	Cyanophyceae	Chroococcales	Aphanothecaceae	Candidatus Atelocyanobacterium	oligo3_A2_ATTCTATTTTCTT	100	100	100	100	100	100	100
ASV-405	CGAAACCACCACAAACAACGTCTCCTAATACATCGTAAGATATGAAATCTAGATTTTCGTAAGCACCTTCTTCTTCAAGAAAGTTGATAGCAGTAATAATACCACGACCAGCACATCCAACTCCGGGCTCAGGACCACCAGATTCAACACATAAAACGTTGTTGTAACCAGGAATTACTACTTCGTCAAGTTCAATATCTTCTACAGTTCCTCTTTCTGCAGCTAAATGTAAAACAGTGGTTTGTGCTTTACAAT	Bacteria	Cyanobacteria	Cyanophyceae	Chroococcales	Aphanothecaceae	Candidatus Atelocyanobacterium	oligo3_A2_ATTCTATTTTCTT	100	100	100	100	100	100	99
ASV-406	AACCACTGTTTTACATTTAGCTGCAGAAAGAGGAGCTGTAGAAGATATCGAACTTGACGAAGTAGTAATTCCTGGTTACAACAACGTTTTATGTGTTGAATCTGGTGGTCCTGAGCCCGGAGTTGGATGTGCTGGTCGCGGTATTATTACTGCTATCAACTTTCTTGAAGAAGAAGGTGCTTACGAAAATCTAGATTTCGTATCTTACGATGTATTAGGAGACGTTGTTTGTGGTGGTTTCGCTATGCCTATCCG	Bacteria	Cyanobacteria	Cyanophyceae	Chroococcales	Aphanothecaceae	Candidatus Atelocyanobacterium	oligo37_A2_ACTCTATTTTCTT	100	100	100	100	100	100	66
ASV-407	CGAAACCACCACAATCAACGTCTCCTAATACATCGTAAGATACGAAATCTAGATTTTCGTAAGCACCTTCTTCTTCAAGAAAGTTGATAGCAGTAATAATACCACGACCAGCACATCCAACTCCGGGCTCAGGACCACCAGATTCAACACATAAAACGTTGTTGTAACCAGGAATTACTACTTCGTCAAGTTCAATATCTTCTACAGTTCCTCTTTCTGCAGCTAAATGTAAAACAGTGGTTTGTGCTTTACAAT	Bacteria	Cyanobacteria	Cyanophyceae	Chroococcales	Aphanothecaceae	Candidatus Atelocyanobacterium	oligo3_A2_ATTCTATTTTCTT	100	100	100	100	100	100	99
ASV-408	AACCACTGTTTTACATTTAGCTGCAGAAAGAGGAACTGTAGAAGATATTGAACTTGACGAAGTAGTAATTCCTGGTTACAACAACGTTTTAAGTGTTGAATCTGGTGGTCCTGAGCCCGGAGTTGGATGTGCTGGTCGTGGTATTATTACTGCTATCAACTTTCTTGAAGAAGAAGGTGCTTACGAAAATCTAGATTTCGTATCTTACGATGTATTAGGAGACGTTGTTTGTGGTGGTTTCGCTATGCCTATCCG	Bacteria	Cyanobacteria	Cyanophyceae	Chroococcales	Aphanothecaceae	Candidatus Atelocyanobacterium	oligo3_A2_ATTCTATTTTCTT	100	100	100	100	100	100	99
ASV-409	AACCACTGTTTTACATTTAGCTGTAGAAAGAGGAACTGTAGAAGATATTGAACTTGACGAAGTAGTAATTCCTGGTTACAACAACGTTTTATGTGTTGAATCTGGTGGTCCTGAGCCCGGAGTTGGATGTGCTGGTCGTGGTATTATTACTGCTATCAACTTTCTTGAAGAAGAAGGTGCTTACGAAAATCTAGATTTCGTATCTTACGATGTATTAGGAGACGTTGTTTGTGGTGGTTTCGCTATGCCTATCCG	Bacteria	Cyanobacteria	Cyanophyceae	Chroococcales	Aphanothecaceae	Candidatus Atelocyanobacterium	oligo3_A2_ATTCTATTTTCTT	100	100	100	100	100	100	98
ASV-410	AACCACTGTTTTACATTTAGCTGCAGAAAGAGGAACTGTAGAAGATATTGAACTTGACGAAGTAGTAATTCCTGGTTACAACAACGTTTTATGTGTTGAATCTGGTGGTCCTGAGCCCGGAGTTGGATGTGCTGGTCGTGATATTATTACTGCTATCAACTTTCTTGAAGAAGAAGGTGCTTACGAAAATCTAGATTTCGTATCTTACGATGTATTAGGAGACGTTGTTTGTGGTGGTTTCGCTATGCCTATCCG	Bacteria	Cyanobacteria	Cyanophyceae	Chroococcales	Aphanothecaceae	Candidatus Atelocyanobacterium	oligo3_A2_ATTCTATTTTCTT	100	100	100	100	100	100	100
ASV-411	CGAAACCACCACAAACAACGTCTCCTAATACATCGTAAGATACGAAATCTAGATTTTCGTAAGCACCTTCTTCTTCAAGAAAGTTGATAGCAGCGATAATACCACGACCAGCACATCCAACTCCGGGCTCAGGACCACCAGATTCAACACATAAAACGTTGTTGTAACCGGGAATTACTACTTCGTCAAGTTCAATATCTTCTACAGTTCCTCTTTCTGCAGCTAAATGTAAAACAGTGGTTTGTGCTTTACAAT	Bacteria	Cyanobacteria	Cyanophyceae	Chroococcales	Aphanothecaceae	Candidatus Atelocyanobacterium	oligo3_A2_ATTCTATTTTCTT	100	100	100	100	100	100	99
ASV-412	CGAAACCACCACAAACAACGTCTCCTAATACATCGTAAGATACGAAATCTAGATTTTCGTAAGCACCTTCTTCTTCAAGAAAGTTGATAGCAGTAATAATACCACGACCAGCACATCCAACTCCGGGCTCAGGACCACCAGATTCAACACATAAAACGTTGTTGTAACCAGGAATTACGACTTCGTCAAGTTCAATATCTTCTACAGTTCCTCTTTCTGCAGCTAAATGTAAAACAGTGGTTTGTGCTTTACAAT	Bacteria	Cyanobacteria	Cyanophyceae	Chroococcales	Aphanothecaceae	Candidatus Atelocyanobacterium	oligo3_A2_ATTCTATTTTCTT	100	100	100	100	100	100	99
ASV-413	AACCACTGTTTTACATTTAGCTGCAGAAAGAAGAACTGTAGAAGATATTGAACTTGACGAAGTAGTAATTCCTGGTTACAACAACGTTTTATGTGTTGAATCTGGTGGTCCTGAGCCCGGAGTTGGATGTGCTGGTCGTGGTATTATTACTGCTATCAACTTTCTTGAAGAAGAAGGTGCTTACGAAAATCTAGATTTCGTATCTTACGATGTATTAGGAGACGTTGTTTGTGGTGGTTTCGCTATGCCTATCCG	Bacteria	Cyanobacteria	Cyanophyceae	Chroococcales	Aphanothecaceae	Candidatus Atelocyanobacterium	oligo3_A2_ATTCTATTTTCTT	100	100	100	100	100	100	98
ASV-414	AACCACTGTTTTACATTTAGCTGCAGAAAGAGGAACTGTAGAAGATATTGAACTTGACGAAGTAGTAATTCCTGGTTACAACAACGTTTTATGTGTTGAATCTGGTGGTCCTGAGCCCGGAGTTGGATGTGCTGGTCGTGGTATTATTACTGCTATCAACTTTCTTGAAGAAGAAGGTGCTTACGAAAATCTAGATTTCGTATCTTACGATGTATTAGGAGACGTTGTTTGTGGTAGTTTCGCTATGCCTATCCG	Bacteria	Cyanobacteria	Cyanophyceae	Chroococcales	Aphanothecaceae	Candidatus Atelocyanobacterium	oligo3_A2_ATTCTATTTTCTT	100	100	100	100	100	100	100
ASV-415	AACCACTGTTTTACATTTAGCTGCAGAAAGAGGAACTGTAGAAGATATTGAACTTGACGAAGTAGTAATTCCTGGTTACAACAACGTTTTATGTGTTGAATCTGGTGGCCCTGAGCCCGGAGTTGGATGTGCTGGTCGTGGTGTCATTACTGCTATCAACTTTCTTGAAGAAGAAGGTGCTTACGAAAATCTAGATTTCGTATCTTACGATGTATTAGGAGACGTTGTTTGTGGTGGTTTCGCTATGCCTATCCG	Bacteria	Cyanobacteria	Cyanophyceae	Chroococcales	Aphanothecaceae	Candidatus Atelocyanobacterium	oligo3_A2_ATTCTATTTTCTT	100	100	100	100	100	100	99
ASV-416	CGAAACCACCACAAACAACGTCTCCTAATACATCGTAAGATACGAAATCTAGATTTTCGTAAGCACCTTCTTCTTCAAGAAAGTTGATAGCAGTAATAATACCACGACCAGCACATCCAACTCCGGGCTCAGGACCACCAGATTCAACACATAAAACGTTGTTGTAACCAGGAATTACAACTTCGTCAAGTTCAATATCTTCTACAGTTCCTCTTTCTGCAGCTAAATGTAAAACAGTGGTTTGTGCTTTACAAT	Bacteria	Cyanobacteria	Cyanophyceae	Chroococcales	Aphanothecaceae	Candidatus Atelocyanobacterium	oligo3_A2_ATTCTATTTTCTT	100	100	100	100	100	100	99
ASV-417	AACCACTGTTTTACATTTAGCTGCAGAAAGAGGAACTGTAGAAGATATTGAACTTGACGAAGTAGTAATTCCTGGTTACAACAACGTCTTATGCGTTGAATCTGGTGGTCCTGAGCCCGGAGTTGGATGTGCTGGTCGTGGTATTATTACTGCTATCAACTTTCTTGAAGAAGAAGGTGCTTACGAAAATCTAGATTTCGTATCTTACGATGTATTAGGAGACGTTGTTTGTGGTGGTTTCGCTATGCCTATCCG	Bacteria	Cyanobacteria	Cyanophyceae	Chroococcales	Aphanothecaceae	Candidatus Atelocyanobacterium	oligo32_A2_ATTCCATTTTCTT	100	100	100	100	100	100	53
ASV-418	AACCACTGTTTTACATTTAGCTGCAGAAAGAGGAACTGTAGAAGATATTGAACTTGACGAAGTAGTAATTCCTGGTTACAACAACGTTTTATGTGTTGAATCTGGTGGTCCTGAGCCCGGAGTTGGATGTGCTGGTCGTGGTATTATTACTGATATCAACTTTCTTGAAGAAGAAGGTGCTTACGAAAATCTAGATTTCGTATCTTACGATGTATTAGGAGACGTTGTTTGTGGTGGTTTCGCTATGCCTATCCG	Bacteria	Cyanobacteria	Cyanophyceae	Chroococcales	Aphanothecaceae	Candidatus Atelocyanobacterium	oligo3_A2_ATTCTATTTTCTT	100	100	100	100	100	100	98
ASV-419	CGAAACCACCACAAACAACGTCTCCTAATACATCGTAAGATACGAAATCTAGATTTTCGTAAACACCTTCTTCTTCAAGAAAGTTGATAGCAGTAATAATACCACGACCAGCACATCCAACTCCGGGCTCAGGACCACCAGATTCAACACATAAAACGTTGTTGTAACCAGGAATTACTACTTCGTCAAGTTCAATATCTTCTACAGTTCCTCTTTCTGCAGCTAAATGTAAAACAGTGGTTTGTGCTTTACAAT	Bacteria	Cyanobacteria	Cyanophyceae	Chroococcales	Aphanothecaceae	Candidatus Atelocyanobacterium	oligo3_A2_ATTCTATTTTCTT	100	100	100	100	100	100	100
ASV-420	CGAAACCACCACAAACAACGTCTCCTAATACATCGTAAGATACGAAATCTAGATTTTCGTAAGCACCTTCTTCTTCAAGAAAGTTGATAGCAGTAATAATACCACGACCAGCACATCCAACTCCGGGCTCAGGACCATCAGATTCAACACATAAAACGTTGTTGTAACCAGGAATTACTACTTCGTCAAGTTCAATATCTTCTACAGTTCCTCTTTCTGCAGCTAAACGTAAAACAGTGGTTTGTGCTTTACAAT	Bacteria	Cyanobacteria	Cyanophyceae	Chroococcales	Aphanothecaceae	Candidatus Atelocyanobacterium	oligo3_A2_ATTCTATTTTCTT	100	100	100	100	100	100	98
ASV-421	AACCACTGTTTTACATTTAGCTGCAGAAAGAGGAACTGTAGAAGATATTGAACTTGACGAAGTAGTAATTCCTGGTTACAACAACGTTTTATGTGTTGAATCTGGTGGTCCTGAGCCCGGAGTTGGATGTGCTGGTCGTGGTATTATTACTGCTATCAACTTTCTTGAAGAAGAAGGTGCTTATGAAAATCTAGATTTCGTATCTTACGATGTATTAGGAGACGTTGTTTGTGGTGGTTTCGCTATGCCTATCCG	Bacteria	Cyanobacteria	Cyanophyceae	Chroococcales	Aphanothecaceae	Candidatus Atelocyanobacterium	oligo3_A2_ATTCTATTTTCTT	100	100	100	100	100	100	99
ASV-422	AACCACTGTTTTACATTTAGCTGCAGAAAGAGGAACTGTAGAAGATATTGAACTTGACGAAGTAGTAATTCCTGGTTACAACAACGTTTTATGTGTTGAATCTGGTGGTCCTGAGCCGGGAGTTGGATGTGCTGGTCGTGGTATTATTACTGCTATCAACTTTCTTGAAGAAGAAGGTGCTTACGAAAATCTAGATTTCGTATCTTACGATGTATTAGGAGACGTTGTTTGTGGTGGTTTCGCTATGCCTATCCG	Bacteria	Cyanobacteria	Cyanophyceae	Chroococcales	Aphanothecaceae	Candidatus Atelocyanobacterium	oligo3_A2_ATTCTATTTTCTT	100	100	100	100	100	100	96
ASV-423	AACCACTGTTTTACATTTAGCTGCAGAAAGAGGAACTGTAGAAGATATTGAACTTGACGAAGTAGTAATTCCTGGTTACAACAACGTTTTATGTGTTAAATCTGGTGGTCCTGAGCCCGGAGTTGGATGTGCTGGTCGTGGTATTATTACTGCTATCAACTTTCTTGAAGAAGAAGGTGCTTACGAAAATCTAGATTTCGTATCTTACGATGTATTAGGAGACGTTGTTTGTGGTGGTTTCGCTATGCCTATCCG	Bacteria	Cyanobacteria	Cyanophyceae	Chroococcales	Aphanothecaceae	Candidatus Atelocyanobacterium	oligo3_A2_ATTCTATTTTCTT	100	100	100	100	100	100	100
ASV-424	CGAAACCACCACAAACAACGTCTCCTAATACATCGTAAGATACGAAATCTAGACTTTCGTAAGCACCTTCTTCTTCAAGAAAGTTGATAGCAGTAATAATACCACGACCAGCACATCCAACTCCGGGCTCAGGACCACCAGATTCAACACATAAAACGTTGTTGTAACCAGGAATTACTACTTCGTCAAGTTCAATATCTTCTACAGTTCCTCTTTCTGCAGCTAAATGTAAAACAGTGGTTTGTGCTTTACAAT	Bacteria	Cyanobacteria	Cyanophyceae	Chroococcales	Aphanothecaceae	Candidatus Atelocyanobacterium	oligo3_A2_ATTCTATTTTCTT	100	100	100	100	100	100	99
ASV-425	CGAAACCACCACAAACAACGTCTCCTAATACGTCGTAAGATACGAAATCTAGATTTTCGTAAGCACCTTCTTCTTCAAGAAAGTTGATAGCAGTAATAATGCCACGACCAGCACATCCAACTCCGGGCTCAGGACCACCAGATTCAACACATAAAACGTTGTTGTAACCAGGAATTACTACTTCGTCAAGTTCAATATCTTCTACAGTTCCTCTTTCTGCAGCTAAATGTAAAACAGTGGTCTGTGCTTTACAAT	Bacteria	Cyanobacteria	Cyanophyceae	Chroococcales	Aphanothecaceae	Candidatus Atelocyanobacterium	oligo33_A2_ATTCTATTTTCCT	100	100	100	100	100	100	64
ASV-426	AACCACTGTTTTACATTTAGCTGCAGAAAGAGGAACTGTAGAAGATATTGAACTTGACGAAGTAGTAATTCCTGGTTACAACAACGTTTTATGTGTTGAATCTGGTGGTCCGGAGCCCGGAGTTGGATGTGCTGGCCGTGGTATTATTACTGCTATCAACTTTCTTGAAGAAGAAGGTGCTTACGAAAATCTAGATTTCGTATCTTACGATGTATTAGGAGACGTTGTTTGTGGTGGTTTCGCTATGCCTATCCG	Bacteria	Cyanobacteria	Cyanophyceae	Chroococcales	Aphanothecaceae	Candidatus Atelocyanobacterium	oligo3_A2_ATTCTATTTTCTT	100	100	100	100	100	100	97
ASV-427	AACCACTGTTTTACATTTAGCTGCAGAAAGAGGAACTGTAGAAGATATTGAACTTGACGAAGTAGTAATTCCTGGTTACAACAACGTTTTATGTGTTGAATCTGGTGGTCCTGAGCCCGGAGTTGGATGTGCTGGTCGTGGTATTGTTACTGCTATCAACTTTCTTGAAGAAGAAGGTGCTTACGAAAATCTAGATTTCGTATCTTACGATGTATTAGGAGACGTTGTTTGTGGTGGTTTCGCTATGCCTATCCG	Bacteria	Cyanobacteria	Cyanophyceae	Chroococcales	Aphanothecaceae	Candidatus Atelocyanobacterium	oligo3_A2_ATTCTATTTTCTT	100	100	100	100	100	100	99
ASV-428	CGAAACCACCACAAACAACGTCTCCTAATACATCGTAAGATACGAAATCTAGATTTTCGTAAGCACCTTCTTCTTCAAGAAAGTTGATATCAGTAATAATACCACGACCAGCACATCCAACTCCGGGCTCAGGACCACCAGATTCAACACATAAAACGTTGTTGTAACCAGGAATTACTACTTCGTCAAGTTCAATATCTTCTACAGTTCCTCTTTCTGCAGCTAAATGTAAAACAGTGGTTTGTGCTTTACAAT	Bacteria	Cyanobacteria	Cyanophyceae	Chroococcales	Aphanothecaceae	Candidatus Atelocyanobacterium	oligo3_A2_ATTCTATTTTCTT	100	100	100	100	100	100	99
ASV-429	CGAAACCACCACAAACAACGTCTCCTAATACATCGTAAGATACGAAATCTAGATTTTCGTAAGCACCTTCTTCTTCAAGAAAGTTGATAGCAGTAATAATACCACGACCAGCACATCCAACTCCGGGCTCAGGACCACCAGATTCAACACATAAAACGTTGTTGTAACCCGGAATTACTACTTCGTCAAGTTCAATATCTTCTACAGTTCCTCTTTCTGCAGCTAAATGTAAAACAGTGGTTTGTGCTTTACAAT	Bacteria	Cyanobacteria	Cyanophyceae	Chroococcales	Aphanothecaceae	Candidatus Atelocyanobacterium	oligo3_A2_ATTCTATTTTCTT	100	100	100	100	100	100	99
ASV-430	AACCACTGTTTTACATTTAGCTGCAGAAAGAGGAACTGTAGAAGATATTGAACTTGACGAAGTAGTAATTCCTGGTTACAACAACGTTTTATGTGTTGAATCTGGTGGTCCTGAGCCCGGAGTTGGATGTGCGGGTCGTGGTATTATTACTGCTATCAACTTTCTTGAAGAAGAAGGTGCTTACGAAAATCTAGATTTCGTATCTTACGATGTATTAGGAGACGTTGTTTGTGGTGGTTTCGCTATGCCTATCCG	Bacteria	Cyanobacteria	Cyanophyceae	Chroococcales	Aphanothecaceae	Candidatus Atelocyanobacterium	oligo3_A2_ATTCTATTTTCTT	100	100	100	100	100	100	100
ASV-431	CGAAACCACCACAAACAACGTCTCCTAATACATCGTAAGATACGAAATCTAGATTTTCGTAAGCACCTTCTTCTTCAAGAAAGTTGATAGCAGTAATAATACCACGACCAGCACATCCAACTCCGGGCTCAGGACCACCAAATTCAACACATAAAACGTTGTTGTAACCAGGAATTACTACTTCGTCAAGTTCAATATCTTCTACAGTTCCTCTTTCTGCAGCTAAATGTAAAACAGTGGTTTGTGCTTTACAAT	Bacteria	Cyanobacteria	Cyanophyceae	Chroococcales	Aphanothecaceae	Candidatus Atelocyanobacterium	oligo3_A2_ATTCTATTTTCTT	100	100	100	100	100	100	98
ASV-432	AACCACTGTTTTACATTTAGCTGCAGAAAGAGGAACTGTAGAAGATATTGAACTTGACGAAGTAGTAATTCCTGGTTACAACAACGTTTTATGTGTTGAATCTGGTGGTCCTGAGCCCGGAGTTGGATGTGCTGGTCGTGGTATTATTACTGCTATCAACTTTCTTGAAGAAGACGGTGCTTACGAAAATCTAGATTTCGTATCTTACGATGTATTAGGAGACGTTGTTTGTGGTGGTTTCGCTATGCCTATCCG	Bacteria	Cyanobacteria	Cyanophyceae	Chroococcales	Aphanothecaceae	Candidatus Atelocyanobacterium	oligo3_A2_ATTCTATTTTCTT	100	100	100	100	100	100	100
ASV-433	AACCACTGTTTTACATTTAGCTGCAGAAAGAGGAACTGTAGAAGATATTGAACTTGACGAAGTAGTAATTCCTGGTTACAACAACGTTTTATGTGTTGAATCTGGTGGTCCTGAGCCCGGAGTTGGATATGCTGGTCGTGGTATTATTACTGCTATCAACTTTCTTGAAGAAGAAGGTGCTTACGAAAATTTAGATTTCGTATCTTACGATGTATTAGGAGACGTTGTTTGTGGTGGTTTCGCTATGCCTATCCG	Bacteria	Cyanobacteria	Cyanophyceae	Chroococcales	Aphanothecaceae	Candidatus Atelocyanobacterium	oligo3_A2_ATTCTATTTTCTT	100	100	100	100	100	100	97
ASV-434	CGAAACCACCACAAACAACGTCTCCTAATACATCGTAAGATACGAAATCTAGATTTTCGTAAGCACCTTCTTCTTCAAGAAAGTTGATAGCAGTAATAATACCACGACCAGCACATCCAACTCCGGGCTCAGGACCACCAGATTCAACACATAAAACGTTATTGTAACCAGGAATTACTACTTCGTCAAGTTCAATATCTTCTACAGTTCCTCTTTCTGCAGCTAAATGTAAAACAGTGGTTTGTGCTTTACAAT	Bacteria	Cyanobacteria	Cyanophyceae	Chroococcales	Aphanothecaceae	Candidatus Atelocyanobacterium	oligo3_A2_ATTCTATTTTCTT	100	100	100	100	100	100	100
ASV-435	CGAAACCACCACAAACAACGTCTCCTAATACATCATAAGATACGAAATCTAGATTTTCGTAAGCACCTTCTTCTTCAAGAAAGTTGATAGCAGTAATAATACCACGACCAGCACATCCAACTCCGGGCTCAGGACCACCAGATTCAACACATAAAACGTTGTTGTAACCAGGAATTACTACTTCGTCAAGTTCAATATCTTCTACAGTTCCTCTTTCTGCAGCTAAATGTAAAACAGTGGTTTGTGCTTTACAAT	Bacteria	Cyanobacteria	Cyanophyceae	Chroococcales	Aphanothecaceae	Candidatus Atelocyanobacterium	oligo40_A2_ATTCTATTTTTTT	100	100	100	100	100	100	55
ASV-436	AACCACTGTTTTACATTTAGCTGCAGAAAGAGGAACTGTAGAAGATATTGAACTTGACGAAGTAGTAATTCCTGGTTACAACAACGTTTTATGTGTTGAATCTGGTGGTTCTGAGCCCGGAGTTGGATGTGCTGGTCGTGGTATTATTACTGCTATCAACTTTCTTGAAGAAGAAGGTGCTTACGAAAATCTAGATTTCGTATCTTACGATGTATTAGGAGACGTTGTTTGTGGTGGTTTCGCTATGCCTATCCG	Bacteria	Cyanobacteria	Cyanophyceae	Chroococcales	Aphanothecaceae	Candidatus Atelocyanobacterium	oligo3_A2_ATTCTATTTTCTT	100	100	100	100	100	100	100
ASV-437	CGAAACCACCACAAACAACGTCTCCTAATACATCGTAAGATACGAAATCTAGATTTTCGTAAGCACCTTCTTCTTCAAGAAAGTTGATAGCAGTAATAATACCACGACCAGCACATCCAACTCCGGGCTCAGGACCACCAGCTTCAACACATAAAACGTTGTTGTAACCAGGAATTACTACTTCGTCAAGTTCAATATCTTCTACAGTTCCTCTTTCTGCAGCTAAATGTAAAACAGTGGTTTGTGCTTTACAAT	Bacteria	Cyanobacteria	Cyanophyceae	Chroococcales	Aphanothecaceae	Candidatus Atelocyanobacterium	oligo3_A2_ATTCTATTTTCTT	100	100	100	100	100	100	99
ASV-438	AACCACTGTTTTACATTTAACTGCAGAAAGAGGAACTGTAGAAGATATTGAACTTGACGAAGTAGTAATTCCCGGTTACAACAACGTTTTATGTGTTGAATCTGGTGGTCCTGAGCCCGGAGTTGGATGTGCTGGTCGTGGTATTATTACTGCTATCAACTTTCTTGAAGAAGAAGGTGCTTACGAAAATCTAGATTTCGTATCTTACGATGTATTAGGAGACGTTGTTTGTGGTGGTTTCGCTATGCCTATCCG	Bacteria	Cyanobacteria	Cyanophyceae	Chroococcales	Aphanothecaceae	Candidatus Atelocyanobacterium	oligo3_A2_ATTCTATTTTCTT	100	100	100	100	100	100	99
ASV-439	CGAAACCACCACAAACAACGTCTCCTAATACATCGTAAGATACGAAATCTAGATTTTCATAAGCACCTTCTTCTTCAAGAAAGTTGATAGCAGTAATAATACCACGACCAGCACATCCAACTCCGGGCTCAGGACCACCAGATTCAACACATAAAACGTTGTTGTAACCAGGAATTACTACTTCGTCAAGTTCAATATCTTCTACAGTTCCTCTTTCTGCAGCTAAATGTAAAACAGTGGTTTGTGCTTTACAAT	Bacteria	Cyanobacteria	Cyanophyceae	Chroococcales	Aphanothecaceae	Candidatus Atelocyanobacterium	oligo3_A2_ATTCTATTTTCTT	100	100	100	100	100	100	99
ASV-440	AACCACTGTTTTACATTTAGCTGCAGAAAGAGGAACTGTAGAAGATATTGAACTTGACGAAGTAGTAATTCCTGGTTACAACAACGTTTTATGTGTTGAATCTGGTGGTCCTGAGCCCGGAGTTGGATGTGCTGGTCGAGGTATTATTACTGCTATCAACTTTCTTGAAGAAGAAGGTGCTTACGAAAATCTAGATTTCGTATCTTACGATGTATTAGGAGACGTTGTTTGTGGTGGTTTCGCTATGCCTATCCG	Bacteria	Cyanobacteria	Cyanophyceae	Chroococcales	Aphanothecaceae	Candidatus Atelocyanobacterium	oligo3_A2_ATTCTATTTTCTT	100	100	100	100	100	100	100
ASV-441	AACCACTGTTTTACATTTAGCTGCAGAAAGAGGAACTGTAGAAGATATTGAACTTGACGAAGTAGTAATTCCTGGTTACAACAACGTTTTATGTGTTGAATCTGGTGGTCCTGAGCCCGGAGTTGGATGTGCTGGTCGTGGTATTATTACTGCTATCAACTTTCTTGAAGAAGAAGGTGCTTACGAAAATCTAGATTTCGTATCTTACGATGTATTAGGAGACGTTGTTTGTAGTGGTTTCGCTATGCCTATCCG	Bacteria	Cyanobacteria	Cyanophyceae	Chroococcales	Aphanothecaceae	Candidatus Atelocyanobacterium	oligo3_A2_ATTCTATTTTCTT	100	100	100	100	100	100	100
ASV-442	CGAAACCACCACAAACAACGTCTCCTAATACATCGTAAGATACGAAATCTAGATTTTCGTAAGCACCTTCTTCTTCAAGAAAGTTGATAGCAGTAATAATACCACGACCAGCACATCCAACTCCGGGCTCAGGACCACCAGATTCAACACATAAAACGTTGTCGTAACCAGGAATTACTACTTCGTCAAATTCAATATCTTCTACAGTTCCTCTTTCTGCAGCTAAATGTAAAACAGTGGTTTGTGCTTTACAAT	Bacteria	Cyanobacteria	Cyanophyceae	Chroococcales	Aphanothecaceae	Candidatus Atelocyanobacterium	oligo3_A2_ATTCTATTTTCTT	100	100	100	100	100	100	99
ASV-443	AACCACTGTTTTACATTTAGCTGCAGAAAGAGGAACTGTAGAAGATATTGAACTTGACGAAGTAGTAATTCCTGGTTACAACAACGTTTTATGTGTTGAATCTGGTGGTCCTGAGCCCGGAGTTGGATGTGCTGGTCGTGGTATAATTACTGCTATCAACTTTCTTGAAGAAGAAGGTGCTTACGAAAATCTAGATTTCGTATCTTACGATGTATTAGGAGACGTTGTTTGTGGTGGTTTCGCTATGCCTATCCG	Bacteria	Cyanobacteria	Cyanophyceae	Chroococcales	Aphanothecaceae	Candidatus Atelocyanobacterium	oligo3_A2_ATTCTATTTTCTT	100	100	100	100	100	100	100
ASV-444	AACCACTGTTTTACATTTAGCTGCAGAAAGAGGAACTGTAGAAGATATTGAACTTGACGAAGTAGTAATTCCTGGTTACAACAACGTTTTATGTGTTGAATCTGGTGGTCCTGAGCCCGGAGGTGGATGTGCTGGTCGTGGTATTATTACTGCTATCAACTTTCTTGAAGAAGAAGGTGCTTACGAAAATCTAGATTTCGTATCTTACGATGTATTAGGGGACGTTGTTTGTGGTGGTTTCGCTATGCCTATCCG	Bacteria	Cyanobacteria	Cyanophyceae	Chroococcales	Aphanothecaceae	Candidatus Atelocyanobacterium	oligo3_A2_ATTCTATTTTCTT	100	100	100	100	100	100	100
ASV-445	CGAAACCACCACAAACAACGTCTCCGAATACATCGTAAGATACGAAATCTAGATTTTCGTAAGCACCTTCTTCTTCAAGAAAGTTGATAGCAGTAATAATACCACGACCAGCACATCCAACTCCGGGCTCAGGACCACCAGATTCAACACATAAAACGTTGTTGTAACCAGGAATTACTACTTCGTCAAGTTCAATATCTTCTACAGTTCCTCTTTCTGCAGCTAAATGTAAAACAGTGGTTTGTGCTTTACAAT	Bacteria	Cyanobacteria	Cyanophyceae	Chroococcales	Aphanothecaceae	Candidatus Atelocyanobacterium	oligo3_A2_ATTCTATTTTCTT	100	100	100	100	100	100	97
ASV-446	AACCACTGTTTTACATTTAGCTGCAGAAAGAGGAACTGTAGAAGATATTGAACTTGACGAAGTAGTAATTCCTGGTTACAACAACGTTTTATGTGTTGAATCTGGTGGTCCTGAGCCCGGAGTTGGATGTGCTGGTCGTGGTATTATTACTGCTATCAACTTTCTTGAAGAAGAAGGTGCTTACGAAGATCTAGATTTCGTATCTTACGATGTATTAGGAGATGTTGTTTGTGGTGGTTTCGCTATGCCTATCCG	Bacteria	Cyanobacteria	Cyanophyceae	Chroococcales	Aphanothecaceae	Candidatus Atelocyanobacterium	oligo3_A2_ATTCTATTTTCTT	100	100	100	100	100	100	98
ASV-447	AACCACTGTTTTACATTTAGCTGCAGAAAGAGGAACTGTAGAAGATATTGAACTTGACGAAGTAGTAATTCCTGGTTACAACAACGTTTTATGTGTTGAATCTGGTGGTCCTGAGCCCGGAGTTGGATGTGCTGGTCGTGGTATTATTACTGCTATCAACTTTCTTGATGAAGAAGGTGCTTACGAAAATCTAGATTTCGTATCTTACGATGTATTAGGAGACGTTGTTTGTGGTGGTTTCGCTATGCCTATCCG	Bacteria	Cyanobacteria	Cyanophyceae	Chroococcales	Aphanothecaceae	Candidatus Atelocyanobacterium	oligo3_A2_ATTCTATTTTCTT	100	100	100	100	100	100	100
ASV-448	CGAAACCACCACAAACAACGTCTCCTAATACATCGTAAGATACGAAATCTAGATTTTCGTAAGCACCTTCTTCTTCAAGAAAGTTGATAGCAGTAATAATACCGCGACCAGCACATCCAACTCCGGGCTCAGGACCACCAGATTCAACACATAAAACGTTGTTGTAACCAGGAATTACTACTTCGTCAAGTTCGATATCTTCTACAGCTCCTCTTTCTGCAGCTAAATGTAAAACAGTGGTTTGTGCTTTACAAT	Bacteria	Cyanobacteria	Cyanophyceae	Chroococcales	Aphanothecaceae	Candidatus Atelocyanobacterium	oligo37_A2_ACTCTATTTTCTT	100	100	100	100	100	100	72
ASV-449	CGAAACCACCACAAACAACGTCTCCTAATACATCGTAAGATACGAAATCTCGATTTTCGTAAGCACCTTCTTCTTCAAGAAAGTTGATAGCAGTAATAATACCACGACCAGCACATCCAACTCCGGGCTCAGGACCACCAGATTCAACACATAAAACGTTGTTGTAACCAGGAATTACTACTTCGTCAAGTTCAATATCTTCTACAGTTCCTCTTTCTGCAGCTAAATGTAAAACAGTGGTTTGTGCTTTACAAT	Bacteria	Cyanobacteria	Cyanophyceae	Chroococcales	Aphanothecaceae	Candidatus Atelocyanobacterium	oligo3_A2_ATTCTATTTTCTT	100	100	100	100	100	100	99
ASV-450	CGAAACCACCACAAACAACGTCTCCTAATACATCGTAAGATACGAAATCTAGATTTTCGTAAGCACCTTCTTCTTCAAGAAAGTTGATAGCAGTAATAATACCACGACCAGCACATCCAACTCCGGGCTCAGGACCACCAGATTCAACACATAAAACGTTGTTGTAACCAGGAATTACTACTTCGTCAAGTTCAATATCTTCTACAGTTCCTCTTTCTGCAGCTGAATGTAAAACAGTGGTTTGTGCTTTACAAT	Bacteria	Cyanobacteria	Cyanophyceae	Chroococcales	Aphanothecaceae	Candidatus Atelocyanobacterium	oligo3_A2_ATTCTATTTTCTT	100	100	100	100	100	100	99
ASV-451	CGAAACCACCACAAACAACGTCTCCTAATACATCGTAAGATACGAAATCTAGATTTTCGTAAGCACCTTCTTCTTCAAGAAAGTTGATAGCAGTAATAATACCACGACCAGCACATCCAACTCCGGGCTCAGGACCACCAGATTCAACACATAAAACGTTGTTGTAACCAGGAATTACTACTTCGTCAAGTTTAATATCTTCTACAGTTCCTCTTTCTGCAGCTAAATGTAAAACAGTGGTTTGTGCTTTACAAT	Bacteria	Cyanobacteria	Cyanophyceae	Chroococcales	Aphanothecaceae	Candidatus Atelocyanobacterium	oligo3_A2_ATTCTATTTTCTT	100	100	100	100	100	100	100
ASV-452	CGAAACCACCACAAACAACATCTCCTAATACATCGTAAGATACGAAATCTAGATCTTCGTAAGCACCTTCTTCTTCAAGAAAGTTGATAGCAGTAATAATACCACGACCAGCACATCCAACTCCGGGCTCAGGACCACCAGATTCAACACATAAAACGTTGTTGTAACCAGGAATTACTACTTCGTCAAGTTCAATATCTTCTACAGTTCCTCTTTCTGCAGCTAAATGTAAAACAGTGGTTTGTGCTTTACAAT	Bacteria	Cyanobacteria	Cyanophyceae	Chroococcales	Aphanothecaceae	Candidatus Atelocyanobacterium	oligo3_A2_ATTCTATTTTCTT	100	100	100	100	100	100	98
ASV-453	CGAAACCACCACAAACAACGTCTCCTAATACATCGTAAGATACGAAATCTAGATTTTCGTAAGCACCTTCTTCTTCAAGAAAGTTGATAGCAGTAATAATACCACGACCAGCACATCCAACTCCGGGCTCAGGACCACCAGATTCAACACATAAAACGTTGTTGTAACCAGGAATTACTACTTCGTCAAGTTCAATATCTTCTACAGTTCCTCTTTCTGCAACTAAATGTAAAACAGTGGTTTGTGCTTTACAAT	Bacteria	Cyanobacteria	Cyanophyceae	Chroococcales	Aphanothecaceae	Candidatus Atelocyanobacterium	oligo3_A2_ATTCTATTTTCTT	100	100	100	100	100	100	98
ASV-454	AACCACTGTTTTACACTTAGCTGCAGAAAGAGGAACTGTAGAAGATATTGAACTTGACGAAGTAGTAATTCCTGGATACAACAACGTTTTATGTGTTGAATCTGGTGGTCCTGAGCCCGGAGTTGGATGTGCTGGTCGTGGTATTATTACTGCTATCAACTTTCTTGAAGAAGAAGGTGCTTACGAAAATCTAGATTTCGTATCTTACGATGTATTAGGAGACGTTGTTTGTGGTGGTTTCGCTATGCCTATCCG	Bacteria	Cyanobacteria	Cyanophyceae	Chroococcales	Aphanothecaceae	Candidatus Atelocyanobacterium	oligo3_A2_ATTCTATTTTCTT	100	100	100	100	100	100	87
ASV-455	AACCACTGTTTTACATTTAGCTGCAGAAAGAGGAACTGTAGAAGATATTGAACTTGACGAAGTAGTAATTCCTGGTTACAACAACGTTTTATGTGTTGAATCTGGTGGTCCTGAGCCCGGAGTTGGATGTGCTGGTCGTGGTATTATTACTGCAATCAACTTTCTTGAAGAAGAAGGTGCTTACGAAAATCTAGATTTCGTATCTTACGATGTATTAGGAGACGTTGTTTGTGGTGGTTTCGCTATGCCTATCCG	Bacteria	Cyanobacteria	Cyanophyceae	Chroococcales	Aphanothecaceae	Candidatus Atelocyanobacterium	oligo3_A2_ATTCTATTTTCTT	100	100	100	100	100	100	99
ASV-456	CGAAACCACCACAAACAACGTCCCCTAATACATCGTAAGATACGAAATCTAGATTTTCGTAAGCACCTTCTTCTTCAAGAAAGTTGATAGCAGTAATAATACCACGACCAGCACATCCACCTCCGGGCTCAGGACCACCAGATTCAACACATAAAACGTTGTTGTAACCAGGAATTACTACTTCGTCAAGTTCAATATCTTCTACAGTTCCTCTTTCTGCAGCTAAATGTAAAACAGTGGTTTGTGCTTTACAAT	Bacteria	Cyanobacteria	Cyanophyceae	Chroococcales	Aphanothecaceae	Candidatus Atelocyanobacterium	oligo3_A2_ATTCTATTTTCTT	100	100	100	100	100	100	100
ASV-457	AACCACTGTTTTACATTTAGCTGCAGAAAGAGAAACTGTAGAAGATATTGAACTTGACGAAGTAGTAATTCCTGGTTACAACAACGTTTTATGTGTTGAATCTGGTGGTCCTGAGCCCGGAGTTGGATGTGCTGGTCGTGGTATTATTACTGCTATCAACTTTCTTGAAGAAGAAGGTGCTTACGAAAATCTAGATTTCGTATCTTACGATGTATTAGGAGACGTTGTTTGTGGTGGTTTCGCTATGCCTATCCG	Bacteria	Cyanobacteria	Cyanophyceae	Chroococcales	Aphanothecaceae	Candidatus Atelocyanobacterium	oligo3_A2_ATTCTATTTTCTT	100	100	100	100	100	100	98
ASV-458	AACCACTGTTTTACATTTAGCTGCAGAAAGAGGAACTGTAGAAGATATTGAACTTAACGAAGTAGTAATTCCTGGTTACAACAACGTTTTATGTGTTGAATCTGGTGGTCCTGAGCCCGGAGTTGGATGTGCTGGTCGTGGTATTATTACTGCTATCAACTTTCTTGAAGAAGAAGGTGCTTACGAAAATCTAGATTTCGTATCTTACGATGTATTAGGAGACGTTGTTTGTGGTGGTTTCGCTATGCCTATCCG	Bacteria	Cyanobacteria	Cyanophyceae	Chroococcales	Aphanothecaceae	Candidatus Atelocyanobacterium	oligo3_A2_ATTCTATTTTCTT	100	100	100	100	100	100	98
ASV-459	CGAAACCACCACAAACAACGTCTCCTATTACATCGTAAGATACGAAATCTAGATTTTCGTAAGCACCTTCCTCTTCAAGAAAGTTGATAGCAGTAATAATACCACGACCAGCACATCCAACTCCGGGCTCAGGACCACCAGATTCAACACATAAAACGTTGTTGTAACCAGGAATTACTACTTCGTCAAGTTCAATATCTTCTACAGTTCCTCTTTCTGCAGCTAAATGTAAAACAGTGGTTTGTGCTTTACAAT	Bacteria	Cyanobacteria	Cyanophyceae	Chroococcales	Aphanothecaceae	Candidatus Atelocyanobacterium	oligo3_A2_ATTCTATTTTCTT	100	100	100	100	100	100	100
ASV-460	AACCACTGTTTTACATTTAGCTGCAGAAAGAGGAACTGTAGAAGATATTGAACTTGACGAAGTAGTAATTCCTGGTTACAACAACGTTTTGTGTGTTGAATCTGGTGGTCCTGAGCCCGGAGTTGGATGTGCTGGTCGTGGTATTATTACTGCCATCAACTTTCTTGAAGAAGAAGGTGCTTACGAAAATCTAGATTTCGTATCTTACGATGTATTAGGAGACGTTGTTTGTGGTGGTTTCGCTATGCCTATCCG	Bacteria	Cyanobacteria	Cyanophyceae	Chroococcales	Aphanothecaceae	Candidatus Atelocyanobacterium	oligo3_A2_ATTCTATTTTCTT	100	100	100	100	100	100	100
ASV-461	CGAAACCACCACAAACAACGTCTCCTAATACATCGTAAGATACGAAATCTAGATTTTCGTAAGCACCTTCTTCTTCAAGAAAGTTGATAGCAGTAATAATACCACGACCAGCACATCCAACTCCGGGCTCAGGACCACCAGATTCAACGCATAAGACGTTGTTGTAACCAGGAATTACTACTTCGTCAAGTTCAATATCTTCTACAGTTCCTCTTTCTGCAGCTAAATGTAAAACAGTGGTTTGTGCTTTACAAT	Bacteria	Cyanobacteria	Cyanophyceae	Chroococcales	Aphanothecaceae	Candidatus Atelocyanobacterium	oligo32_A2_ATTCCATTTTCTT	100	100	100	100	100	100	64
ASV-462	AACCACTGTTTTACATTTAGCTGCAGAAAGAGGAACTGTAGAAGATATTGAACTTGACGAAGTAGTAATTCCTGGTTACAACAACGTTTTATGTGTTGAATCTGGTGGTCCTGAGCCCGGAGTTGGATGTGCTGGTCGTGGTATTATTACTGCTATCAACTTTCTTGAAGAAGAAGGTGCTTACGAAAATCTAGATTTCGTATCTTACGATACATTAGGAGACGTTGTTTGTGGTGGTTTCGCTATGCCTATCCG	Bacteria	Cyanobacteria	Cyanophyceae	Chroococcales	Aphanothecaceae	Candidatus Atelocyanobacterium	oligo3_A2_ATTCTATTTTCTT	100	100	100	100	100	100	98
ASV-463	CGAAACCACCACAAACAACGTCTCCTAATACATCGTAAGATACGAAATCTAGATTTTCGTAAGCACCTTCTTCTTCAAGAAAGTTGATAGCAGTAATAATACCACGACCAGCACATCCAACTCCGGGCTCAGGACTACCAGATTCAACACATAAAACGTTGTTGTAACCAGGAATTACTACTTCGTCAAGTTCAATATCTTCTACAGTTCCTCTTTCTGCAGCTAAATGTAAAACAGTGGTTTGTGCTTTACAAT	Bacteria	Cyanobacteria	Cyanophyceae	Chroococcales	Aphanothecaceae	Candidatus Atelocyanobacterium	oligo3_A2_ATTCTATTTTCTT	100	100	100	100	100	100	98
ASV-464	CGAAACCACCACAAACAACGTCTCCTAATACATCGTAAGATACGAAATCTAGATTTTCGTAAGCACCTTCTTCTTCAAGAAAGTTGATAGCAGTAATAATACCACGACCAGCACATCCAACTCCGGGCTCAGGACCACCAGATTCAACACATAAAACGTTGTTGTAACCAGGAATTACTACTTCGTCAAGTTCAATATCTTCTACAGTTCCTCTTTCTGCAGCTAAATGTAAAGCAGTGGTTTGTGCTTTACAAT	Bacteria	Cyanobacteria	Cyanophyceae	Chroococcales	Aphanothecaceae	Candidatus Atelocyanobacterium	oligo3_A2_ATTCTATTTTCTT	100	100	100	100	100	100	99
ASV-465	CGAAACCACCACAAACAACGTCTCCTAATACATCGTAAGATACGAAATCTAGATTTTCGTAAGCACCTTCTTCTTCAAGAAAGTTGATAGCAGTAATAATACCACGACCAGCACATCTAACTCCGGGCTCAGGACCACCAGATTCAACACATAAAACGTTGTTGTAACCAGGAATTACTACTTCGTCAAGTTCAATATCTTCTACAGTTCCTCTTTCTGCAGCTAAATGTAAAACAGTGGTTTGTGCTTTACAAT	Bacteria	Cyanobacteria	Cyanophyceae	Chroococcales	Aphanothecaceae	Candidatus Atelocyanobacterium	oligo3_A2_ATTCTATTTTCTT	100	100	100	100	100	100	98
ASV-466	AACCACTGTTTTACATTTAGCTGCAGAAAGAGGAACTATAGAAGATATTGAACTTGACGAAGTAGTAATTCCTGGTTACAACAACGTTTTATGTGTTGAATCTGGTGGTCCTGAGCCCGGAGTTGGATGTGCTGGTCGTGGTATTATTACTGCTATCAACTTTCTTGAAGAAGAAGGTGCTTACGAAAATCTAGATTTCGTATCTTACGATGTATTAGGAGACGTTGTTTGTGGTGGTTTCGCTATGCCTATCCG	Bacteria	Cyanobacteria	Cyanophyceae	Chroococcales	Aphanothecaceae	Candidatus Atelocyanobacterium	oligo3_A2_ATTCTATTTTCTT	100	100	100	100	100	100	100
ASV-467	AACCACTGTTTTACATTTAGCTGCAGAAAGAGGAACTGTAGAAGATATTGAACTTGACGAAGTAGTAATTCCTGGTTACAACAACGTTTTATGTGTTGAATCTGGTGGTCCTGAGCCCGGAGTTGGATGTGCTGGTCGTGGTATTATTACTGCTATCAACTTTCTTGAAGAGGAAGGTGCTTACGAAAATCTAGATTTCGTATCTTACGATGTAATAGGAGACGTTGTTTGTGGTGGTTTCGCTATGCCTATCCG	Bacteria	Cyanobacteria	Cyanophyceae	Chroococcales	Aphanothecaceae	Candidatus Atelocyanobacterium	oligo3_A2_ATTCTATTTTCTT	100	100	100	100	100	100	99
ASV-468	CGAAACCACCACAAACAACGTCTCCTAATACATCGTAAGATACGAAATCTAGATTTTCGTAAGCACCTTCTTCTTCAAGAAAGTTGATAGCAGTAATAATACCACGACCAGCACATCCAACTCCCGGCTCAGGACCACCAGATTCAACACATAAAACGTTGTTGTAACCAGGAATTACTACTTCGTCAAGTTCAATATCTTCTACAGTTCCTCTTTCTGCAGCTAAATGTAAAACAGTGGTTTGTGCTTTACAAT	Bacteria	Cyanobacteria	Cyanophyceae	Chroococcales	Aphanothecaceae	Candidatus Atelocyanobacterium	oligo3_A2_ATTCTATTTTCTT	100	100	100	100	100	100	100
ASV-469	CGAAACCACCACAAACAACGTCTCCTAATACATCGTAAGATACGAAATCTAGATTTTCGTAAGCACCTTCTTCTTCAAGAAAGTTGATAGCAGTAATAATACCACGACCAGCACATCCAACTCCGGGCTTAGGACCACCAGATTCAACACATAAAACGTTGTTGTAACCAGGAATTACTACTTCGTCAAGTTCAATATCTTCTACAGTTCCTCTTTCTGCAGCTAAATGTAAAACAGTGGTTTGTGCTTTACAAT	Bacteria	Cyanobacteria	Cyanophyceae	Chroococcales	Aphanothecaceae	Candidatus Atelocyanobacterium	oligo3_A2_ATTCTATTTTCTT	100	100	100	100	100	100	99
ASV-470	AACCACTGTTTTACATTTAGCTGCAGAAAGAGGAACTGTAGAAGATATTGAACTTGACGAAGTAGTAATTCCTGGTTACAACAACGTTTTATGTGTTGAATCTGGTGGTCCTGAGCCCGGAGTTGGATGTGCTGGTCGTGGTATTATTACTGCTATCAACTTTCTTGAAGAAGAAGGTGCTTACGCAAATCTAGATTTCGTATCTTACGATGTATTAGGAGACGTTGTTTGTGGTGGTTTCGCTATGCCTATCCG	Bacteria	Cyanobacteria	Cyanophyceae	Chroococcales	Aphanothecaceae	Candidatus Atelocyanobacterium	oligo3_A2_ATTCTATTTTCTT	100	100	100	100	100	100	100
ASV-471	AACCACTGTTTTACGTTTAGCTGCAGAAAGAGGAACTGTAGAAGATATGGAACTTGACGAAGTAGTAATTCCTGGTTACAACAACGTTTTATGTGTTGAATCTGATGGTCCTGAGCCCGGAGTTGGATGTGCTGGTCGTGGTATTATTACTGCTATCAACTTTCTTGAAGAAGAAGGTGCTTACGAAAATCTAGATTTCGTATCTTACGATGTATTAGGAGACGTTGTTTGTGGTGGTTTCGCTATGCCTATCCG	Bacteria	Cyanobacteria	Cyanophyceae	Chroococcales	Aphanothecaceae	Candidatus Atelocyanobacterium	oligo3_A2_ATTCTATTTTCTT	100	100	100	100	100	100	96
ASV-472	CGAAACCACCACAAACAACGTTTCCTAATACGTCGTAAGATACGAAATCTAGATTTTCGTAAGCACCTTCTTCTTCAAGAAAGTTGATAGCAGTAATAATACCACGACCAGCACATCTAACTCCGGGCTCAGGACCACCAGATTCAACACATAAAACGTTGTTGTAACCAGGAATTACTACTTCGTCAAGTTCAATATCTTCTACAGTTCCTCTTTCTGCAGCTAAATGTAAAACAGTGGTTTGTGCTTTACAAT	Bacteria	Cyanobacteria	Cyanophyceae	Chroococcales	Aphanothecaceae	Candidatus Atelocyanobacterium	oligo33_A2_ATTCTATTTTCCT	100	100	100	100	100	100	71
ASV-473	CGAAACCACCACAAACAACGTCTCCTAATACATCGTAAGATACGAAATCTAGATTTTCGTAAGCACCTTCTTCTTCAAGAAAGTTGATAGCAGTAATGACACCACGACCAGCACATCCAACTCCGGGCTCAGGGCCACCAGATTCAACACATAAAACGTTGTTGTAACCAGGAATTACTACTTCGTCAAGTTCAATATCTTCTACAGTTCCTCTTTCTGCAGCTAAATGTAAAACAGTGGTTTGTGCTTTACAAT	Bacteria	Cyanobacteria	Cyanophyceae	Chroococcales	Aphanothecaceae	Candidatus Atelocyanobacterium	oligo3_A2_ATTCTATTTTCTT	100	100	100	100	100	100	97
ASV-474	CGAAACCACCACAAACAACGTCTCCTAATACATCGTAAGATACGAAATCTAGATTTTCGTAAGCACCTTCTTCTTCAAGAAAGTTGATAGCAGTAATAATACCACGACCAGCACATCCAACTCCGGGCTCAGGACCACCAAATTCAACACATAAAACGTTGTTGTAACCAGGAATTACTACTTCGTCAAGTTCAATATCATCTACAGTTCCTCTTTCTGCAGCTAAATGTAAAACAGTGGTTTGTGCTTTACAAT	Bacteria	Cyanobacteria	Cyanophyceae	Chroococcales	Aphanothecaceae	Candidatus Atelocyanobacterium	oligo3_A2_ATTCTATTTTCTT	100	100	100	100	100	100	93
ASV-475	CGAAACCACCACAAACAACGTCTCCTAATACATCGTAAGATACGAAATCTAGATTTTCGTAAGCACCTTCTTCTTCAAGAAAGTTGATAGCAGTAATAATACCACGACCAGCACATCCAACTCCGGGCTCAGGACCACCAGATTCAACACATAAAACGTTGTTGTAACCAGGAATTACTACTTCGTCAAGTTCAATATCTTCTACAGTTCCTCTTTTTGCAGCTAAATGTAAAACAGTGGTTTGTGCTTTACAAT	Bacteria	Cyanobacteria	Cyanophyceae	Chroococcales	Aphanothecaceae	Candidatus Atelocyanobacterium	oligo3_A2_ATTCTATTTTCTT	100	100	100	100	100	100	100
ASV-476	AACCACTGTTTTACATTTAGCTGCAGAAAGAGGAACTGTAGAAGATATTGAACTTGACGAAGTAGTAATTCCTGGTTACAACAACGTTTTATGTGTTGAATCTGGCGGTCCTGAGCCCGGAGTTGGATGTGCTGGTCGTGGTATTATTACTGCTATCAACTTTCTTGAAGAAGAAGGTGCTTACGAAAATCTAGATCTCGTATCTTACGATGTATTAGGAGACGTTGTTTGTGGTGGTTTCGCTATGCCTATCCG	Bacteria	Cyanobacteria	Cyanophyceae	Chroococcales	Aphanothecaceae	Candidatus Atelocyanobacterium	oligo3_A2_ATTCTATTTTCTT	100	100	100	100	100	100	93
ASV-477	AACCACTGTTTTACATTTAGCTGCAGAAAGAGGAACTGTAGAAGATATTGAACTTGACGAAGTAGTAATTCCTGGTTACAACAACGTTTTATGTGTTGAATCTGGTGGTCCTGAGCCCGGAGTTGGATGTGCTGGTCGTGGTATTATTACTGCTATCAACTTTCTTGAAGAAGAAGGTGCTTACGAAAATCTAGATTTCGTATCATACGATGTATTAGGAGACGTTGTTTGTGGTGGTTTCGCTATGCCTATCCG	Bacteria	Cyanobacteria	Cyanophyceae	Chroococcales	Aphanothecaceae	Candidatus Atelocyanobacterium	oligo3_A2_ATTCTATTTTCTT	100	100	100	100	100	100	100
ASV-478	AACCACTGTTTTACATTTAGCTGCAGAAAGAGGAACTGTAGAAGATATTGAACTTGACGAAGTAGTAATTCCTGGTTACAACAACGTTTTATGTGTTGAATCTGGTGGTCCTGAGCCCGGAGTTGGATGTGCTGGTCGTGGTATTATTACTACTATCAACTTTCTTGATGAAGAAGGTGCTTACGAAAATCTAGATTTCGTATCTTACGATGTATTAGGAGACGTTGTTTGTGGTGGTTTCGCTATGCCTATCCG	Bacteria	Cyanobacteria	Cyanophyceae	Chroococcales	Aphanothecaceae	Candidatus Atelocyanobacterium	oligo3_A2_ATTCTATTTTCTT	100	100	100	100	100	100	99
ASV-479	CGAAACCACCACAAACAACGTCTCCTAATACATCGTAAGATACGAAATCTAGATTTTCGTAAGCACCTTCTTCTTCAAGAAAGTTGATAGCAGTAATAATACCACGACCAGCACATCCAACTCCGGGCTCAGGACCACCAGATTCAACACATAAAACGTTGTTGTAACCAGGAATTACTACTTCGTCAAGTTCAATATCTTCTACAGTTCCTCTTTCTACAGCTAAATGTAAAACAGTGGTTTGTGCTTTACAAT	Bacteria	Cyanobacteria	Cyanophyceae	Chroococcales	Aphanothecaceae	Candidatus Atelocyanobacterium	oligo3_A2_ATTCTATTTTCTT	100	100	100	100	100	100	98
ASV-480	CGAAACCACCACAAACAACGTCTCCTAATACATCGTAAGATACGAAATCTAGATTTTCGTAAGCACCCTCTTCTTCGAGAAAGTTGATAGCAGTAATAATACCACGACCAGCACATCCAACTCCGGGCTCAGGACCACCAGATTCAACACATAAAACGTTGTTGTAACCAGGAATTACTACTTCGTCAAGTTCAATATCTTCTACAGTTCCTCTTTCTGCAGCTAAATGTAAAACAGTGGTTTGTGCTTTACAAT	Bacteria	Cyanobacteria	Cyanophyceae	Chroococcales	Aphanothecaceae	Candidatus Atelocyanobacterium	oligo3_A2_ATTCTATTTTCTT	100	100	100	100	100	100	100
ASV-481	CGAAACCACCACAAACAACGTCTCCTAATGTATCGTAAGATACGAAATCTAGATTTTCGTAAGCACCTTCTTCTTCAAGAAAGTTGATAGCAGTAATAATACCACGACCAGCACATCCAACTCCGGGCTCAGGACCACCAGATTCAACACATAAAACGTTGTTGTAACCAGGAATTACTACTTCGTCAAGTTCAATATCTTCTACAGTTCCTCTTTCTGCAGCTAAATGTAAAACAGTGGTTTGTGCTTTACAAT	Bacteria	Cyanobacteria	Cyanophyceae	Chroococcales	Aphanothecaceae	Candidatus Atelocyanobacterium	oligo3_A2_ATTCTATTTTCTT	100	100	100	100	100	100	97
ASV-482	AACCACTGTTTTACATTTAGCTGCAGAAAGAGGAACTGTAGAAGATATTGAACTTGACGAAGTAGTAATTCCTGGTTACAACAACGTTTTATGTGTTGAATCTGGTGGTCCTGAGCCCGGAGTTGGATGTGCTGGTCGTGGTATTATTACTGCTATCAACTTTCTTGAAGAAGAAGGTGCTTACGAAAATCTAGAATTCGTATCTTACGATGTATTAGGAGACGTTGTTTGTGGTGGTTTCGCTATGCCTATCCG	Bacteria	Cyanobacteria	Cyanophyceae	Chroococcales	Aphanothecaceae	Candidatus Atelocyanobacterium	oligo3_A2_ATTCTATTTTCTT	100	100	100	100	100	100	100
ASV-483	CGAAACCACCACAAACAACGTCTCCTAATACATCGTAAGATACGAAATCTAGATTTTCGTAAGCACCTTCTTCTTCAAGAAAGTTGATAGCAGTAATAATACCACGACCAGCACATCCAACTCCGGGCTCAGGACCACCAGATTCAACACATAAAACGTTGTTGTAAGCAGGAATTACTACTTCGTCAAGTTCAATATCTTCTACAGTTCCTCTTTCTGCAGCTAAATGTAAAACAGTGGTTTGTGCTTTACAAT	Bacteria	Cyanobacteria	Cyanophyceae	Chroococcales	Aphanothecaceae	Candidatus Atelocyanobacterium	oligo3_A2_ATTCTATTTTCTT	100	100	100	100	100	100	100
ASV-484	AACCACTGTTTTACATTTAGCTGCAGAAAGAGGAACTGTAGAAGATATTGAACTTGACGAAGTAGTAATTCCTGGTTACAACAACGTTTTATGTGTTGAATCTGGTGGTCCTGAGCCCGGAGTTGGATGTGCTGGTCGTGGTATTGTTACTGCTATCAACTTTCTTGAAGAAGAAGGTGCTTACGAAAATCTAGGTTTCGTATCTTACGATGTATTAGGAGACGTTGTTTGTGGTGGTTTCGCTATGCCTATCCG	Bacteria	Cyanobacteria	Cyanophyceae	Chroococcales	Aphanothecaceae	Candidatus Atelocyanobacterium	oligo3_A2_ATTCTATTTTCTT	100	100	100	100	100	100	99
ASV-485	CGAAACCACCACAAACAACGTCTCCTAATACATCGTAAGATACGAAATCTAGATTTTCGTAAGCACCTTCTTCTTCAAGAAAGTTGATAGCAGTAATAATACCACGACCAGCACATCCAACTCCGGGCTCAGGACCACCAGATTCAACACATAAAACGTTGTTGTAACCAGGAATTACTACTTTGTCAAGTTCAATATCTTCTACAGTTCCTCTTTCTGCAGCTAAATGTAAAACAGTGGTTTGTGCTTTACAAT	Bacteria	Cyanobacteria	Cyanophyceae	Chroococcales	Aphanothecaceae	Candidatus Atelocyanobacterium	oligo3_A2_ATTCTATTTTCTT	100	100	100	100	100	100	100
ASV-486	CGAAACCACCACAAACAACGTCTCCTAATACATCGTAAGATACGAAATCTAGATTTTCGTAAGCACCTTCTTCATCAAGAAAGTTGATAGCAGTAATAATACCACGACCAGCACATCCAACTCCGGGCTCAGGACCACCAGATTCAACACATAAAACGTTGTTGTAACCAGGAATTACTACTTCGTCAAGTTCAATATCTTCTACAGTTCCTCTTTCTGCAGCTAAATGTAAAACAGTGGTTTGTGCTTTACAAT	Bacteria	Cyanobacteria	Cyanophyceae	Chroococcales	Aphanothecaceae	Candidatus Atelocyanobacterium	oligo3_A2_ATTCTATTTTCTT	100	100	100	100	100	100	100
ASV-487	AACCACTGTTTTACATTTAGCTGCAGAAAGAGGAACTGTAGAAGATATTGAACTTAACGAAGTAGTAATTCCTGGTTACAACAACGTTTTATGTGTTGAATCTGGTGGTCCTGAGCCCGGAGTTGGATGTGCTGGTCGTGGTATTATTACTGCTATCAACTTTCTTGAAGAAGAAGGTGCTTACGAAAATCTAGATTTCGTATCTTACGATGTATTAGAAGACGTTGTTTGTGGTGGTTTCGCTATGCCTATCCG	Bacteria	Cyanobacteria	Cyanophyceae	Chroococcales	Aphanothecaceae	Candidatus Atelocyanobacterium	oligo3_A2_ATTCTATTTTCTT	100	100	100	100	100	100	100
ASV-488	AACCACTGTTTTACATTTAGCTGCAGAAAGAGGAACTGTAGAAGATATTGAACTTGACGAAGTAGTAATTCCTGGTTACAACAACGTTTTATGTGTTGAATCTGGTGGTCCTGAGCCCGGAGTTGGATGTGCTGGTCGTGGTATTATTACTGCTATCAACTTTCTTGAAGAAGAAGGTGCTTACGAAAATCTAGATTTCGTATCTAACGATGTATTAGGAGACGTTGTTTGTGGTGGTTTCGCTATGCCTATCCG	Bacteria	Cyanobacteria	Cyanophyceae	Chroococcales	Aphanothecaceae	Candidatus Atelocyanobacterium	oligo3_A2_ATTCTATTTTCTT	100	100	100	100	100	100	100
ASV-489	AACCACTGTTTTACATTTAGCTGCAGAAAGAGGAACTGTAGAAGATATTGAACTTGACAAAGTAGTAATTCCTGGTTACAACAACGTTTTATGTGTTGAATCTGGTGGTCCTGAGCCCGGAGTTGGATGTGCTGGTCGTGGTATTATTACTGCTATCAACTTTCTTGAAGAAGAAGGTGCTTACGAAAATCTAGATCTCGTATCTTACGATGTATTAGGAGACGTTGTTTGTGGTGGTTTCGCTATGCCTATCCG	Bacteria	Cyanobacteria	Cyanophyceae	Chroococcales	Aphanothecaceae	Candidatus Atelocyanobacterium	oligo3_A2_ATTCTATTTTCTT	100	100	100	100	100	100	99
ASV-490	AACCACTGTTTTACATTTAGCTGCAGAAAGAGGAACTGTAGAAGATATTGAACTTGACGAAGTAGTAATTCCTGGTTACAACAGCGTTTTATGTGTTGAATCTGGTGGTCCTGAGCCCGGAGTTGGATGTGCTGGTCGTGGTATTATTACTGCTATCAACTTTCTTGAAGAAGAAGGTGCTTACGAAAATCTAGATTTCGTATCTTACGATGCATTAGGAGACGTTGTTTGTGGTGGTTTCGCTATGCCTATCCG	Bacteria	Cyanobacteria	Cyanophyceae	Chroococcales	Aphanothecaceae	Candidatus Atelocyanobacterium	oligo3_A2_ATTCTATTTTCTT	100	100	100	100	100	100	99
ASV-491	CGAAACCACCACAAACAACGTCTCCTAATACATCGTAAGATACGAGATCTAGATTTTCGTAAGCACCTTCTTCTTCAAGAAAGTTGATAGCAGTAATAATACCACGACCAGCACATCCAACTCCGGGCTCAGGACCGCCAGATTCAACACATAAAACGTTGTTGTAACCAGGAATTACTACTTCGTCAAGTTCAATATCTTCTACAGTTCCTCTTTCTGCAGCTAAATGTAAAACAGTGGTTTGTGCTTTACAAT	Bacteria	Cyanobacteria	Cyanophyceae	Chroococcales	Aphanothecaceae	Candidatus Atelocyanobacterium	oligo3_A2_ATTCTATTTTCTT	100	100	100	100	100	100	91
ASV-492	AACCACTGTTTTACATTTAGCTGCAGAAAGAGGAACTGTAGAAGATATTGAACTTGACGAAGTAGTAATTCCTGGTTACAACAACGTTTTATGTGTTGAATCTGGAGGTCCTGAGCCCGGAGTTGGATGTGCTGGTCGTGGTATTATTACTGCTATCAACTTTCTTGAAGAAGAAGGTGCTTACGAAAATCTAGATTTCGTATCTTACGATGTATTAGGAGACGTTGTTTGTGGTGGTTTCGCTATGCCTATCCG	Bacteria	Cyanobacteria	Cyanophyceae	Chroococcales	Aphanothecaceae	Candidatus Atelocyanobacterium	oligo3_A2_ATTCTATTTTCTT	100	100	100	100	100	100	100
ASV-493	AACCACTGTTTTACATTTAGCTGCAGAAAGAGGAACTGTAGAAGATATTGAACTTGACGAAGTAGTAATTCCTGGTTACAACAACGTTTTATGTGTTGAATCTGGTGGTCCTGAGCCCGGAGTTGAATGTGCTGGTCGTGGTATTATTACTGCTATCAACTTCCTTGAAGAAGAAGGTGCTTACGAAAATCTAGATTTCGTATCTTACGATGTATTAGGAGACGTTGTTTGTGGTGGTTTCGCTATGCCTATCCG	Bacteria	Cyanobacteria	Cyanophyceae	Chroococcales	Aphanothecaceae	Candidatus Atelocyanobacterium	oligo3_A2_ATTCTATTTTCTT	100	100	100	100	100	100	97
ASV-494	CGAAACCACCACAAACAACGTCTCCTAATACATTGTAAGATACGAAATCTAGATTTTCGTAAGCACCTTCTTCTTCAAGAAAGTTGATAGCAGTAATAATACCACGACCAGCACATCCAACTCCGGGCTCAGGACCACCAGATTCAACACATAAAACGTTGTTGTAACCAGGAATTACTACTTCGTCAAGTTCAATATCTTCTACAGTTCCTCTTTCTGCAGCTAAATGTAAAACAGTGGTTTGTGCTTTACAAT	Bacteria	Cyanobacteria	Cyanophyceae	Chroococcales	Aphanothecaceae	Candidatus Atelocyanobacterium	oligo3_A2_ATTCTATTTTCTT	100	100	100	100	100	100	100
ASV-495	AACCACTGTTTTACATTTAGCTGCAGAAAGAGGAACTGTAGAAGATATTGAACTTGACGAAGTAGTAATTCCTGGTTACAACAACGTTTTATGTGTTGAATCTGGTGGTCCTGAGCCCGGAGTTGGATGTGCTGGTCGTGGTATTATTACTGCTATCAACTTTCTTGAAGAAGAAGATGCTTACGAAAATCTAGATTTCGTATCTTACGATGTATTAGGAGACGTTGTTTGTGGTGGTTTCGCTATGCCTATCCG	Bacteria	Cyanobacteria	Cyanophyceae	Chroococcales	Aphanothecaceae	Candidatus Atelocyanobacterium	oligo3_A2_ATTCTATTTTCTT	100	100	100	100	100	100	100
ASV-496	CGAAACCACCACAAACAACGTCTCCTAATACATCGTAAGATACGAAATCTAGATTTTCGTAAGCACCTTCTTCTTCAAGAAAGTTGATAGCAGTAATAATACCTCGACCAGCACATCCAACTCCGGGCTCAGGACCACCAGATTCAACACATAAAACGTTGTTGTAACCAGGAATTACTACTTCGTCAAGTTCAATATCTTCTACAGTTCCTCTTTCTGCAGCTAAATGTAAAACAGTGGTTTGTGCTTTACAAT	Bacteria	Cyanobacteria	Cyanophyceae	Chroococcales	Aphanothecaceae	Candidatus Atelocyanobacterium	oligo3_A2_ATTCTATTTTCTT	100	100	100	100	100	100	99
ASV-497	CGAAACCACCACGAACAACGTCTCCTAATACATCGTAAGATACGAAATCTAGATTTTCGTAAGCACCTTCTTCTTCAAGAAAGTTGATAGCAGTAATAATACCACGACCAGCACATCCAACTCCGGGCTCAGGACCACCAGATTCAACACATAAAACGTTGTTGTAACCAGGAATTACTACCTCGTCAAGTTCAATATCTTCTACAGTTCCTCTTTCTGCAGCTAAATGTAAAACAGTGGTTTGTGCTTTACAAT	Bacteria	Cyanobacteria	Cyanophyceae	Chroococcales	Aphanothecaceae	Candidatus Atelocyanobacterium	oligo3_A2_ATTCTATTTTCTT	100	100	100	100	100	100	98
ASV-498	CGAAACCACCACAAACAACGTCTCCTAATACATCGTAAGATACGAAATCTAGATTTTCGTAAGCACCTTCTTCTTCAAGAAAGTTGATTGCAGTAATAATACCACGACCAGCACATCCAACTCCGGGCTCAGGACCACCAGATTCAACACATAAAACGTTGTTGTAACCAGGAATTACTACTTCGTCAAGTTCAATATCTTCTACAGTTCCTCTTTCTGCAGCTAAATGTAAAACAGTGGTTTGTGCTTTACAAT	Bacteria	Cyanobacteria	Cyanophyceae	Chroococcales	Aphanothecaceae	Candidatus Atelocyanobacterium	oligo3_A2_ATTCTATTTTCTT	100	100	100	100	100	100	99
ASV-499	CGAAACCACCACAAACAACGTCTCCTAATACATCGTAAGATACGAAATCTAGATTTTCGTAAGCACCTTCTTCTTCAAGAAAGTTGATGGCAGTAATAATACCACGACCAGCACATCCAACTCCGGGCTCAGGACCACCAGATTCAACACATAAAACGTTGTTGTAACCAGGAATTACTACTTCGTCAAGTTCAATATCTTCTACAGTTCCTCTTTCTGCAGCTAAATGTAAAACAGTGGTTTGTGCTTTACAAT	Bacteria	Cyanobacteria	Cyanophyceae	Chroococcales	Aphanothecaceae	Candidatus Atelocyanobacterium	oligo3_A2_ATTCTATTTTCTT	100	100	100	100	100	100	100
ASV-500	CGAAACCACCACAAACAACGTCTCCTAATACATCGTAAGATACGAAATCTAGATTTTCGTAAGCACCTTCTTCTTCAAGAAAGTTGATAGCAGTAATAATACCACGACCAGCACATCCAACTCCGGGCTCAGGACCACCAGATTCAACACATAAAACGTTGTTGTAACCAGGAATTACTACTTCGTCAAATTCAATATCTTCTACAGTTCCTCTTTCTGCAGCTAAATGTAAAACAGTGGTTTGTGCTTTACAAT	Bacteria	Cyanobacteria	Cyanophyceae	Chroococcales	Aphanothecaceae	Candidatus Atelocyanobacterium	oligo3_A2_ATTCTATTTTCTT	100	100	100	100	100	100	98
ASV-501	AACCACTGTTTTACATTTAGCTGCAGAAAGAGGAACTGTAGAAGATATTGAACTTGACGAAGTAGTAATTCCTGGTTACAACAACGTTTTATGTGTTGAATCTGGTGGTCCTGAGCCCGGAGTTGGATGTGCTGGTCGTGGTATTATTACTGCCATCAACTTTCTTGAAGAAGAAGGTGCTTACGAAAATCTAGATTTCGTATCTTACGACGTATTAGGAGACGTTGTTTGTGGTGGTTTCGCTATGCCTATCCG	Bacteria	Cyanobacteria	Cyanophyceae	Chroococcales	Aphanothecaceae	Candidatus Atelocyanobacterium	oligo33_A2_ATTCTATTTTCCT	100	100	100	100	100	100	63
ASV-502	CGAAACCACCACAAACAACGTCTCCTAATACATCGTAAGATACGAAATCTAGATTTTCGTAAGCACCTTCTTCTTCAAGAAAGTTGATAGCAGTAATAATACCACGACCAGCACATCCAACTCCGGGCTCAGGACCACCAGATTCAACACTTAAAACGTTGTTGTAACCAGGAATTACTACTTCGTCAAGTTCAATATCTTCTACAGTTCCTCTTTCTGCAGCTAAATGTAAAACAGTGGTTTGTGCTTTACAAT	Bacteria	Cyanobacteria	Cyanophyceae	Chroococcales	Aphanothecaceae	Candidatus Atelocyanobacterium	oligo3_A2_ATTCTATTTTCTT	100	100	100	100	100	100	98
ASV-503	AACCACTGTTTTACATTTAGCTGCAGAATGAGGAACTGTAGAAGATATTGAACTTGACGAAGTAGTAATTCCTGGTTACAACAACGTTTTATGTGTTGAATCTGGTGGTCCTGAGCCCGGAGTTGGATGTGCTGGTCGTGGTATTATTACTGCTATCAACTTTCTTGAAGAAGAAGGTGCTTACGAAAATCTAGATTTCGTATCTTACGATGTATTAGGAGACGTTGTTTGTGGTGGTTTCGCTATGCCTATCCG	Bacteria	Cyanobacteria	Cyanophyceae	Chroococcales	Aphanothecaceae	Candidatus Atelocyanobacterium	oligo3_A2_ATTCTATTTTCTT	100	100	100	100	100	100	99
ASV-504	AACCACTGTTTTACATTTAGCTGCAGAAAGAGGAACTGTAGAAGATATTGAACTTGACGAAGTAGTAATTCCTGGTTACAACAACGTTTTATGTGTTGAATCTGGTGGTCCTGAGCCCGGAGTTGGATGTGCTGGTCGTGGTATTATTACCGCTATCAACTTTCTTGAAGAAGAAGGTGCTTACGAAAATCTAGATTTCGTATCTTACGATGTATTAGGAGACGTTGTTTGTGGTGGTTACGCTATGCCTATCCG	Bacteria	Cyanobacteria	Cyanophyceae	Chroococcales	Aphanothecaceae	Candidatus Atelocyanobacterium	oligo3_A2_ATTCTATTTTCTT	100	100	100	100	100	100	93
ASV-505	AACCACTGTTTTACACTTAGCTGCAGAAAGAGGAACTGTAGAAGATATTGAACTCGACGAAGTAGTAATTCCTGGTTACAACAACGTTTTATGTGTTGAATCTGGTGGTCCTGAGCCCGGAGTTGGATGTGCTGGTCGTGGTATTATTACTGCTATCAACTTTCTTGAAGAAGAAGGTGCTTACGAAAATCTAGATTTCGTATCTTACGATGTATTAGGAGACGTTGTTTGTGGTGGTTTCGCTATGCCTATCCG	Bacteria	Cyanobacteria	Cyanophyceae	Chroococcales	Aphanothecaceae	Candidatus Atelocyanobacterium	oligo3_A2_ATTCTATTTTCTT	100	100	100	100	100	100	90
ASV-506	AACCACTGTTTTACATTTAGCTGCAGAAAGAGGAACTGTAGAAGATATTGAACTTGACGGAGTAGTAATTCCTGGTTACAACAACGTTTTATGTGTTGAATCTGGTGGTCCTGAGCCCGGAGTTGGATGTGCTGGTCGTGGTATCATTACTGCTATCAACTTTCTTGAAGAAGAAGGTGCTTACGAAAATCTAGATTTCGTATCTTACGATGTATTAGGAGACGTTGTTTGTGGTGGTTTCGCTATGCCTATCCG	Bacteria	Cyanobacteria	Cyanophyceae	Chroococcales	Aphanothecaceae	Candidatus Atelocyanobacterium	oligo3_A2_ATTCTATTTTCTT	100	100	100	100	100	100	100
ASV-507	CGAAACCACCACAAACAACGTCTCCTAATACATCGTAAGATACGAAATCTAGATTTTCGTAAGCACCTTCTTCATCAAGAAAGTTGATAGTAGTAATAATACCACGACCAGCACATCCAACTCCGGGCTCAGGACCACCAGATTCAACACATAAAACGTTGTTGTAACCAGGAATTACTACTTCGTCAAGTTCAATATCTTCTACAGTTCCTCTTTCTGCAGCTAAATGTAAAACAGTGGTTTGTGCTTTACAAT	Bacteria	Cyanobacteria	Cyanophyceae	Chroococcales	Aphanothecaceae	Candidatus Atelocyanobacterium	oligo3_A2_ATTCTATTTTCTT	100	100	100	100	100	100	97
ASV-508	CGAAACCACCACAAACAACGTCTCCTAATACATCGTAAGATACGAAATCTAGATTTTCGTAAGCACCTTCTTCTTCAAGAAAGTTGATAGCAGTAACAATACCACGACCAGCACATCCAACTCCGGGCTCAGGACCACCAGATTCAACACATAAAACGTTGTTGTAACCAGGAATTACTACTTCGTCAAGTTCAATATCTTCTACAGTTCCTCTTTCTGCAGCTAAATGTAAAACAGTGGTTTGTGCTTTACAAT	Bacteria	Cyanobacteria	Cyanophyceae	Chroococcales	Aphanothecaceae	Candidatus Atelocyanobacterium	oligo3_A2_ATTCTATTTTCTT	100	100	100	100	100	100	100
ASV-509	AACCACTGTTTTACATTTAGCTGCAGAAAAGGGGAACTGTAGAAGATATTGAACTTGACAAAGTAGTAATTCCTGGTTACAACAACGTTTTATGTGTTGAATCTGGTGGCCCTGAGCCCGGAGTTGGATGTGCTGGTCGTGGTATTATTACTGCTATCAACTTTCTTGAAGAAGAAGGTGCTTACGAAAATCTAGATTTCGTATCTTACGATGTATTAGGAGACGTTGTTTGTGGTGGTTTCGCTATGCCTATCC	Bacteria	Cyanobacteria	Cyanophyceae	Chroococcales	Aphanothecaceae	Candidatus Atelocyanobacterium	oligo3_A2_ATTCTATTTTCTT	100	100	100	100	100	100	99
ASV-510	AACCACTGTTTTACATTTAGCTGCAGAAAGAGGAACTGCAGAAGATATTGAACTTGACGAAGTAGTAATTCCTGGTTACAACAACGTTTTATGTGTTGAATCTGATGGTCCTGAGCCCGGAGTTGGATGTGCTGGTCGTGGTATTATTACTGCTATCAACTTTCTTGAAGAAGAAGGTGCTTACGAAAATCTAGATTTCGTATCTTACGATGTATTAGGAGACGTTGTTTGTGGTGGTTTCGCTATGCCTATCCG	Bacteria	Cyanobacteria	Cyanophyceae	Chroococcales	Aphanothecaceae	Candidatus Atelocyanobacterium	oligo3_A2_ATTCTATTTTCTT	100	100	100	100	100	100	97
ASV-511	CGAAACCACCACAAACAACGTCTCCTAATACATCGTAAGATACGAAATCTAGATTTTCGTAAGCACCTTCTTCTTCAAGAAAGTTGATAGCAGTAATAATACCACGACCAGCACATCCAACTCCGGGCTCAGGACCACCAGATTTAACACATAAAACGTTGTTGTAACCAGGAATTACTACTTCGTCAAGTTCAATATCTTCTACAGTTCCTCTTTCTGCAGCTAAATGTAAAACAGTGGTTTGTGCTTTACAAT	Bacteria	Cyanobacteria	Cyanophyceae	Chroococcales	Aphanothecaceae	Candidatus Atelocyanobacterium	oligo3_A2_ATTCTATTTTCTT	100	100	100	100	100	100	99
ASV-512	CGAAACCACCACAAACAACGTCTCCTAATACATCGTAAGATACGAAATCTAGATTTTCGTAAGCACCTTCTTCCTCAAGAGAGTTGATAGCAGTAATAATACCACGACCAGCACATCCAACTCCGGGCTCAGGACCACCAGATTCAACACATAAAACGTTGTTGTAACCAGGAATTACTACTTCGTCAAGTTCAATATCTTCTACAGTTCCTCTTTCTGCAGCTAAATGTAAAACAGTGGTTTGTGCTTTACAAT	Bacteria	Cyanobacteria	Cyanophyceae	Chroococcales	Aphanothecaceae	Candidatus Atelocyanobacterium	oligo3_A2_ATTCTATTTTCTT	100	100	100	100	100	100	100
ASV-513	CGAAACCACCACAAACAACGTCTCCTAATACGTCGTAAGATACGAAATCTAGATTTTCGTAAGCACCTTCTTCTTCAAGAAAGTTGATGGCAGTAATAATACCACGACCAGCACATCCAACTCCGGGCTCAGGACCACCAGATTCAACACATAAAACGTTGTTGTAACCAGGAATTACTACTTCGTCAAGTTCAATATCTTCTACAGTTCCTCTTTCTGCAGCTAAATGTAAAACAGTGGTTTGTGCTTTACAAT	Bacteria	Cyanobacteria	Cyanophyceae	Chroococcales	Aphanothecaceae	Candidatus Atelocyanobacterium	oligo33_A2_ATTCTATTTTCCT	100	100	100	100	100	100	66
ASV-514	CGAAACCACCACAAACAACGTCTCCTAATACATCGTAAGATACGAAATCTAGATTTTCGTAAGCACCTTCTTCTTCAAGAAAGTTGATAGCAGTAATAATACCACGACCAGCACATCCAACTCCGGGCTCAGGACCACCAGATTCAACACATAAAACGTTGTTGTAACCAGGAATTACTACTTCGTCAAGTTCAATACCTTCTACAGTTCCTCTTTCTGCAGCTAAATGTAAAACAGCGGTTTGTGCTTTACAAT	Bacteria	Cyanobacteria	Cyanophyceae	Chroococcales	Aphanothecaceae	Candidatus Atelocyanobacterium	oligo3_A2_ATTCTATTTTCTT	100	100	100	100	100	100	99
ASV-515	CGAAACCACCACAAACAACGTCTCCTAATACATCGTAAGATACGAAATCTAAATTTTCGTAAGCACCTTCTTCTTCAAGAAAGTTGATAGCAGTAATAATACCACGACCAGCATATCCAACTCCGGGCTCAGGACCACCAGATTCAACACATAAAACGTTGTTGTAACCAGGAATTACTACTTCGTCAAGTTCAATATCTTCTACAGTTCCTCTTTCTGCAGCTAAATGTAAAACAGTGGTTTGTGCTTTACAAT	Bacteria	Cyanobacteria	Cyanophyceae	Chroococcales	Aphanothecaceae	Candidatus Atelocyanobacterium	oligo3_A2_ATTCTATTTTCTT	100	100	100	100	100	100	98
ASV-516	AACCACTGTTTTACATTTAGCTGCAGAAAGAGGCACTGTAGAAGATATTGAACTTGACGAAGTAGTAATTCCTGGTTACAACAACGTTTTATGTGTTGAATCTGGTGGTCCTGAGCCCGGAGTTGGATGTGCTGGTCGTGGTATTATTACTGCTATCAACTTTCTTGAAGAAGAAGGTGCTTACGAAAATCTAGATTTCGTATCTTACGATGTATTAGGAGACGTTGTTTGTGGTGGTTTCGCTATGCCTATCCG	Bacteria	Cyanobacteria	Cyanophyceae	Chroococcales	Aphanothecaceae	Candidatus Atelocyanobacterium	oligo3_A2_ATTCTATTTTCTT	100	100	100	100	100	100	100
ASV-517	CGAAACCACCTCAAACAACGTCTCCTAATACATCGTAAGATACGAAATCTAGATTTTCGTAAGCACCTTCTTCTTCAAGAAAGTTGATAGCAGTAATAATACCACGACCAGCACATCCAACTCCGGGCTCAGGACCACCAGATTCAACACGTAAAACGTTGTTGTAACCAGGAATTACTACTTCGTCAAGTTCAATATCTTCTACGGTTCCTCTTTCTGCAGCTAAATGTAAAACAGTGGTTTGTGCTTTACAAT	Bacteria	Cyanobacteria	Cyanophyceae	Chroococcales	Aphanothecaceae	Candidatus Atelocyanobacterium	oligo3_A2_ATTCTATTTTCTT	100	100	100	100	100	100	99
ASV-518	AACCACTGTTTTACATTTAGCTGCAGATAGAGGAACTGTAGAAGATATTGAACTTGACGAAGTAGTAATTCCTGGCTACAACAACGTTTTATGTGTTGAATCTGGTGGTCCTGAGCCCGGAGTTGGATGTGCTGGTCGTGGTATTATTACTGCTATCAACTTTCTTGAAGAAGAAGGTGCTTACGAAAATCTAGATTTCGTATCTTACGATGTATTAGGAGACGTTGTTTGTGGTGGTTTCGCTATGCCTATCCG	Bacteria	Cyanobacteria	Cyanophyceae	Chroococcales	Aphanothecaceae	Candidatus Atelocyanobacterium	oligo34_A2_ATCCTATTTTCTT	100	100	100	100	100	100	65
ASV-519	CGAAACCACCACAAACAACGTCTCCTAATACATCGTAAGATACGAAACCTAGATTTTCGTAAGCACCTTCTTCTTCAAGAAAGTTGATAGCAGTAACAATACCACGACCAGCACATCCAACTCCGGGCTCAGGACCACCAGATTCAACACATAAAACGTTGTTGTAACCAGGAATTACTACTTCGTCAAGTTCAATATCTTCTACAGTTCCTCTTTCTGCAGCTAAATGTAAAACAGTGGTTTGTGCTTTACAAT	Bacteria	Cyanobacteria	Cyanophyceae	Chroococcales	Aphanothecaceae	Candidatus Atelocyanobacterium	oligo3_A2_ATTCTATTTTCTT	100	100	100	100	100	100	99
ASV-520	AACCACTGTTTTACATTTAGCTGCAAAAAGAGGAACTGTAGAAGATATTGAACTTGACGAAGTAGTAATTCCTGGTTACAACAACGTTTTATGTGTTGAATCTGGTGGTCCTGAGCCCGGAGTTGGGTGTGCTGGTCGTGGTATTATTACTGCTATCAACTTTCTTGAAGAAGAAGGTGCTTACGAAAATCTAGATTTCGTATCTTACGATGTATTAGGAGACGTTGTTTGTGGTGGTTTCGCTATGCCTATCCG	Bacteria	Cyanobacteria	Cyanophyceae	Chroococcales	Aphanothecaceae	Candidatus Atelocyanobacterium	oligo3_A2_ATTCTATTTTCTT	100	100	100	100	100	100	98
ASV-521	AACCACTGTTTTACATTTAGCTGCAGAAAGAGGAACTGTAGAAGATATTGAACTTGACGAAGTAGTAATTCCTGGTTACAACAACGTTGTATGTGTTGAATCTGGTGGTCCTGAGCCCGGAGTTGGATGTGCTGGTCGTGGTATTATTACTGCTATCAACTTTCTTGAAGAAGAAGGTGCTTACGAAAATCTAGATTTCGTATCTTACGATGTATTAGGAGACGTTGTTTGTGGTGGTTTCGCTATGCCTATCCG	Bacteria	Cyanobacteria	Cyanophyceae	Chroococcales	Aphanothecaceae	Candidatus Atelocyanobacterium	oligo3_A2_ATTCTATTTTCTT	100	100	100	100	100	100	99
ASV-522	AACCACTGTTTTACATTTAGCTGCAGAAAGAGGAACTGTAGAAGATATTGAACTTGACGAAGTAGTAATTCCTGGTTACAACAACGTTTTATGTGTTGAATCTGATGGTCCTGAACCCGGAGTTGGATGTGCTGGTCGTGGTATTATTACTGCTATCAACTTTCTTGAAGAAGAAGGTGCTTACGAAAATCTAGATTTCGTATCTTACGATGTATTAGGAGACGTTGTTTGTGGTGGTTTCGCTATGCCTATCCG	Bacteria	Cyanobacteria	Cyanophyceae	Chroococcales	Aphanothecaceae	Candidatus Atelocyanobacterium	oligo3_A2_ATTCTATTTTCTT	100	100	100	100	100	100	98
ASV-523	AACCACTGTTTTACATTTAGCTGCAGAAAGAGGAACCGTAGAAGATATTGAACTTGACGAAGTAGTAATTCCTGGTTACAACAACGTTTTACGTGTTGAATCTGGTGGTCCTGAGCCCGGAGTTGGATGTGCTGGTCGTGGTATTATTACTGCTATCAACTTTCTTGAAGAAGAAGGTGCTTACGAAAATCTAGATTTCGTATCTTACGATGTATTAGGAGACGTTGTTTGAGGTGGTTTCGCTATGCCTATCCG	Bacteria	Cyanobacteria	Cyanophyceae	Chroococcales	Aphanothecaceae	Candidatus Atelocyanobacterium	oligo3_A2_ATTCTATTTTCTT	100	100	100	100	100	100	99
ASV-524	CGAAACCACCACAAACAACGTCTCCTAATGCATCGTAAGATACGAAATCTAGATTTTCGTAAGCACCTTCTTCTTCAAGAAAGTTGATAGCAGTAATAATACCACGACCAGCACATCCAACTCCGGGCTCAGGACCACCAGATTCAACACATAAAACGCTGTTGTAACCAGGAATTACTACTTCGTCAAGTTCAATATCTTCTACAGTTCCTCTTTCTGCAGCTAAATGTAAAACAGTGGTTTGTGCTTTACAAT	Bacteria	Cyanobacteria	Cyanophyceae	Chroococcales	Aphanothecaceae	Candidatus Atelocyanobacterium	oligo3_A2_ATTCTATTTTCTT	100	100	100	100	100	100	98
ASV-525	CGAAACCACCACAAATAACGTCTCCTAATACATCGTAAGATACGAAATCTAGATTTTCGTAAGCACCTTCTTCTTCAAGAAAGTTGATAGCAGTAATAATACCACGACCAGCACATCCAACTCCGGGCTCAGGACCACCAGATTCAACACATAAAACGTTGTTGTAACCAGGAATTACTACTTCGTCAAGTTCAATATCTTCTACAGTTCCTCTTTCTGCAGCTAAATGTAAAACAGTGGTTTGTGCTTTACAAT	Bacteria	Cyanobacteria	Cyanophyceae	Chroococcales	Aphanothecaceae	Candidatus Atelocyanobacterium	oligo3_A2_ATTCTATTTTCTT	100	100	100	100	100	100	100
ASV-526	AACCACTGTTTTACACTTAGCTGCAGAAAGAGGAACTGTAGAAGATATTGAACTTGACGAAGTAGTAATTCCTGGTTACAACAACGTTTTATGTGTTGAATCTGGTGGTCCTGAGCCCGGAGCTGGATGTGCTGGCCGTGGTATTATTACTGCTATCAACTTTCTTGAAGAAGAAGGTGCTTACGAAAATCTAGATTTCGTATCTTACGATGTATTAGGAGACGTTGTTTGTGGTGGTTTCGCTATGCCTATCCG	Bacteria	Cyanobacteria	Cyanophyceae	Chroococcales	Aphanothecaceae	Candidatus Atelocyanobacterium	oligo3_A2_ATTCTATTTTCTT	100	100	100	100	100	100	94
ASV-527	CGAAACCACCACAAACAACGTCTCCTAATACATCGTAAGATACGAAATCTAGATTTTCGTAAGCACCTTCTTCTTCAAGAAAGTTGATAGCAGTAATGATACCACGACCAGCACATCCAACTCCGGGCTCAGGACCACCAGATTCAACACATAAAACGTTGTTGTAACCAGGAATTACTACTCCGTCAAGTTCAATATCTTCTACAGTTCCTCTTTCTGCAGCTAAATGTAAAACAGTGGTTTGTGCTTTACAAT	Bacteria	Cyanobacteria	Cyanophyceae	Chroococcales	Aphanothecaceae	Candidatus Atelocyanobacterium	oligo3_A2_ATTCTATTTTCTT	100	100	100	100	100	100	100
ASV-528	CGAAACCACCACAAACAACGTTTCCTAATACATCGTAAGATACGAAATCTAGATTTTCGTAAGCACCTTCTTCTTCAAGAAAGTTGATAGCAGTAATAATACCACGACCAGCACATCCAACTCCGGGCTCAGGACCACCAGATTCAACACATAAAACGTTGTTGTAACCAGGAATTACTACTTCGTCAAGTTCAATATCTTCTACAGTTCCTCTTTCTGCAGCTAAATGTAAAACAGTGGTTTGTGCTTTACAAT	Bacteria	Cyanobacteria	Cyanophyceae	Chroococcales	Aphanothecaceae	Candidatus Atelocyanobacterium	oligo3_A2_ATTCTATTTTCTT	100	100	100	100	100	100	100
ASV-529	AACCACTGTTTTACATTTAGCTGCAGAAAGAGGAACTGTAGAAGATATTGAACTTGACGAAGTAGTAATTCCTGGTTACAACAACGTTTTATGTGTTGAATCTGGTGGTCCTGAGCCCGGAGTTGGATGTGCTGGTCGTGGTATTATTACTGCTATCAACTTTCTTGAAGAAGAAGGTGCTTACGAAAATCTAGATTTCGTATCTTACGATGTATTAGGAGACGTTGGTTGTGGTGGTTTCGCTATGCCTATCCG	Bacteria	Cyanobacteria	Cyanophyceae	Chroococcales	Aphanothecaceae	Candidatus Atelocyanobacterium	oligo3_A2_ATTCTATTTTCTT	100	100	100	100	100	100	100
ASV-530	CGAAACCACCACAAACAACGTCTCCTAATACATCGTAAGATACGAAATCTAGATTTTCGTAAGCACCTTCTTCTTCAAGAAAGTTGATAGCAGTAATAATACCACGACCAGCACATCCAACTCCGGGCTCAGGACCTCCAGATTCAACACATAAAACGTTGTTGTAACCAGGAATTACTACTTCGTCAAGTTCAATATCTTCTACAGTTCCTCTTTCTGCAGCTAAATGTAAAACAGTGGTTTGTGCTTTACAAT	Bacteria	Cyanobacteria	Cyanophyceae	Chroococcales	Aphanothecaceae	Candidatus Atelocyanobacterium	oligo3_A2_ATTCTATTTTCTT	100	100	100	100	100	100	98
ASV-531	CGAAACCACCACAAACAACGTCTCCTAATACATCGTAAGATACGAAATCTAGATTTTCGTAAGCACCTTCTTCTTCAAGAAAGTTGATGGCAGTAATAATACCACGACCAGCACATCCAACTCCGGGCTCAGGACCACCAGATTCAACACACAAAACGTTGTTGTAACCAGGAATTACTACTTCGTCAAGTTCAATATCTTCTACAGTTCCTCTTTCTGCAGCTAAATGTAAAACAGTGGTTTGTGCTTTACAAT	Bacteria	Cyanobacteria	Cyanophyceae	Chroococcales	Aphanothecaceae	Candidatus Atelocyanobacterium	oligo3_A2_ATTCTATTTTCTT	100	100	100	100	100	100	97
ASV-532	AACCACTGTTTTACATTTAGCTGCAGAAAGAGGAACTGTAGAAAATATTGAACTTGACGAAGTAGTAATTCCTGGTTACAACAACGTTTTATGTGTTGAATCTAGTGGTCCTGAGCCCGGAGTTGGATGTGCTGGTCGTGGTATTATTACTGCTATCAACTTTCTTGAAGAAGAAGGTGCTTACGAAAATCTAGATTTCGTATCTTACGATGTATTAGGAGACGTTGTTTGTGGTGGTTTCGCTATGCCTATCCG	Bacteria	Cyanobacteria	Cyanophyceae	Chroococcales	Aphanothecaceae	Candidatus Atelocyanobacterium	oligo3_A2_ATTCTATTTTCTT	100	100	100	100	100	100	95
ASV-533	CGAAACCACCACAAACAACGTCTCCTAATACATCGTAAGATACGAAATCTAGATTTTCGTAAGCACCTTCTTCTTCAAGAAAGTTGATAGCAGTAATAATACCACGACCAGTACATCCAACTCCGGGCTCAGGACCACCAGATTCAACACATAAAACGTTGTTGTAACCAGGAATTACTACTTCGTCAAGTTCAATATCTTCTACAGTTCCTCTTTCTGCAGCTAAATGTAAAACAGTGGTTTGTGCTTTACAAT	Bacteria	Cyanobacteria	Cyanophyceae	Chroococcales	Aphanothecaceae	Candidatus Atelocyanobacterium	oligo3_A2_ATTCTATTTTCTT	100	100	100	100	100	100	100
ASV-534	AACCACTGTTTTACATTTAGCTGCAGAAAGAGGAACTGTAGAAGATATTGAACTTGACGAAGTAGTGATTCCTGGTTACAACAGCGTTTTATGTGTTGAATCTGGTGGTCCTGAGCCCGGAGTTGGATGTGCTGGTCGTGGTATTATTACTGCTATCAACTTTCTCGAAGAAGAAGGTGCTTACGAAAATCTAGATTTCGTATCTTACGATGTATTAGGAGACGTTGTTTGTGGTGGTTTCGCTATGCCTATCCG	Bacteria	Cyanobacteria	Cyanophyceae	Chroococcales	Aphanothecaceae	Candidatus Atelocyanobacterium	oligo3_A2_ATTCTATTTTCTT	100	100	100	100	100	100	100
ASV-535	CGAAACCACCACAAACAACGTCTCCTAATACATCGTAAGATACGAAATCTAGATTTTCGTAAGCACCTTCTTCTTCAAGAAAGTTGATAGCAGTAATAATACCACGACCAGCACATCCAACTCCGGGCTCAGGACCACCAGATTCAACACATAAAACGTTGTTGTAATCAGGAATTACTACTTCGTCAAGTTCAATATCTTCTACAGTTCCTCTTTCTGCAGCTAAATGTAAAACAGTGGTTTGTGCTTTACAAT	Bacteria	Cyanobacteria	Cyanophyceae	Chroococcales	Aphanothecaceae	Candidatus Atelocyanobacterium	oligo3_A2_ATTCTATTTTCTT	100	100	100	100	100	100	99
ASV-536	AACCACTGTTTTACATTTAGCTGCAGATAGAGGAACTGTAGAAGATATTGAACTTGACGAAGTAGTAATTCCTGGTTACAACAACGTTTTATGTGTTGAATCTGGTGGTCCTGAGCCCGGAGTTGGATGTGCTGGTCGTGGTATTATTACTGCTATCAACTTTCTTGAAGAAGAAGGTGCTTACGAAAATCTAGATTTCGTATCTTACGATGTATTAGGAGACGTTGTTTGTGGTGGTTTCGCTATGCCTATCCG	Bacteria	Cyanobacteria	Cyanophyceae	Chroococcales	Aphanothecaceae	Candidatus Atelocyanobacterium	oligo3_A2_ATTCTATTTTCTT	100	100	100	100	100	100	100
ASV-537	CGAAACCACCACAAACAACGACTCCTAATACATCGTAAGATACGAAATCTAGATTTTCGTAAGCACCTTCTTCTTCAAGAAAGTTGATAGCAGTAATAATACCACGACCAGCACATCCAACTCCGGGCTCAGGACCACCAGATTCAACACATAAAACGTTGTTGTAACCAGGAATTACTACTTCGTCAAGTTCAATATCTTCTACAGTTCCTCTTTCTGCAGCTAAATGTAAAACAGTGGTTTGTGCTTTACAAT	Bacteria	Cyanobacteria	Cyanophyceae	Chroococcales	Aphanothecaceae	Candidatus Atelocyanobacterium	oligo3_A2_ATTCTATTTTCTT	100	100	100	100	100	100	99
ASV-538	CGAAACCACCACAAACAACGTCTCCTAATACATCGTAAGATACGAAATCTAGATTTTCGTAAGCACCTTCTTCTTCAAGAAAGTTGATAGCAGTAATAATACCACGACCAGCACATCCAACTCTGGGCTCAGGACCACCAGATTCAACACATAAAACGTTGTTGTAACCAGGAATTACTACTTCGTCAAGTTCAATATCTTCTACAGTTCCTCTTTCTGCAGCTAAATGTAAAACAGTGGTTTGTGCTTTACAAT	Bacteria	Cyanobacteria	Cyanophyceae	Chroococcales	Aphanothecaceae	Candidatus Atelocyanobacterium	oligo3_A2_ATTCTATTTTCTT	100	100	100	100	100	100	100
ASV-539	AACCACTGTTTTACATTTAGCTGCAGAAAGAGGAACTGTAGAAGATATTGAACTTGACGAAGTAGTAATTCCTGGTTACAACAACGTTTTATGTGTTGAATCTGGTGGTCCTGAGCCCGGAGTTAGATGTGCTGGTCGTGGTATTATTACTGCTATCAACTTTCTTGAAGAAGAAGGTGCTTACGAAAATCTAGATTTCGTATCTTACGACGTATTAGGAAACGTTGTTTGTGGTGGTTTCGCTATGCCTATCCG	Bacteria	Cyanobacteria	Cyanophyceae	Chroococcales	Aphanothecaceae	Candidatus Atelocyanobacterium	oligo33_A2_ATTCTATTTTCCT	100	100	100	100	100	100	54
ASV-540	CGAAACCACCACAAACAACGTCTCCTAATACATCGTAAGATACGAAATCTAGATTTTCGTAAGCACCTTCTTCTTCAAGAAAGTTGATAGCAGTAATTATACCACGACCAGCACATCCAACTCCGGGCTCAGGACCACCAGATTCAACACATAAAACGTTGTTGTAACCAGGAATTACTACTTCGTCAAGTTCAATATCTTCTACAGTTCCTCTTTCTGCAGCTAAATGTAAAACAGTGGTTTGTGCTTTACAAT	Bacteria	Cyanobacteria	Cyanophyceae	Chroococcales	Aphanothecaceae	Candidatus Atelocyanobacterium	oligo3_A2_ATTCTATTTTCTT	100	100	100	100	100	100	100
ASV-541	AACCACTGTTTTACATTTAGCTGCAGAAAGAGGAACTGTAGAAGATCTTGAACTTGACGAAGTAGTAATTCCTGGTTACAACAACGTTTTATGTGTTGAATCTGGTGGTCCTGAGCCCGGAGTTGGATGTGCTGGTCGTGGTATTATTACTGCTATCAACTTTCTTGAAGAAGAAGGTGCTTACGAAAATCTAGATTTCGTATCTTACGATGTATTAGGAGACGTTGTTTGTGGTGGTTTCGCTATGCCTATCCG	Bacteria	Cyanobacteria	Cyanophyceae	Chroococcales	Aphanothecaceae	Candidatus Atelocyanobacterium	oligo3_A2_ATTCTATTTTCTT	100	100	100	100	100	100	99
ASV-542	CGAAACCACCACAAACAACGTCTCCTAATACATCGTAAGATACGAAATCTAGATTTTCGTAAGCACCTTCTTCTTCAAGGAAGTTGATAGCAGTAATAATACCACGACCAGCACATTCAACTCCGGGCTCAGGACCACCAGATTCAACACATAAAACGTTGTTGTAACCAGGAATTACTACTTCGTCAAGTTCAATATCTTCTACAGTTCCTCTTTCTGCAGCTAAATGTAAAACAGTGGTTTGTGCTTTACAAT	Bacteria	Cyanobacteria	Cyanophyceae	Chroococcales	Aphanothecaceae	Candidatus Atelocyanobacterium	oligo3_A2_ATTCTATTTTCTT	100	100	100	100	100	100	98
ASV-543	CGAAACCACCACAAGCAACGTCTCCTAATACATCGTAAGATACGAAATCTAGATTTTCGTAAGCACCTTCTTCTTCAAGAAAGTTGATAGCAGTAATAATACCACGACCAGCACATCCAACTCCGGGCTCAGGACCACCAGACTCAACACATAAAACGTTGTTGTAACCAGGAATTACTACTTCGTCAAGTTCAATATCTTCTACAGTTCCTCTTTCTGCAGCTAAATGTAAAACAGTGGTTTGTGCTTTACAAT	Bacteria	Cyanobacteria	Cyanophyceae	Chroococcales	Aphanothecaceae	Candidatus Atelocyanobacterium	oligo31_A2_ATTCTGTTTTCTT	100	100	100	100	100	100	61
ASV-544	AACCACTGTTTTACATTTAGCTGCAGAAAGAGGAACTGTAGAAGATATTGAACTTGACGAAGTAGTAATTCCTGGTTACAGCAACGTTTTATGTGTTGAATCTGGTGGTCCTGAGCCCGGAGTTGGATGTGCTGGTCGTGGTATTATTACCGCTATCAACTTTCTTGAAGAAGAAGGTGCTTACGAAAATCTAGATTTCGTATCTTACGATGTATTAGGAGACGTTGTTTGTGGTGGTTTCGCTATGCCTATCCG	Bacteria	Cyanobacteria	Cyanophyceae	Chroococcales	Aphanothecaceae	Candidatus Atelocyanobacterium	oligo3_A2_ATTCTATTTTCTT	100	100	100	100	100	100	92
ASV-545	AACCACTGTTTTACATTTAGCTGCAGAAAGAGGAACTGTAGAAGATATTGAACTTGACGAAGTAGTAATTCCTGGTTACAACAACGTTTTATGTGTTGAATCTGGTGGTCCTGAGCCCGGAGTTGGATGTGCTGGTCGTGGTATTATTACTGCTATCAACTTTCTTGAAAAAGAAGGTGCTTACGAAAATCTAGATTTCGTATCTTACGATGTATTAGGAGACGTTGTTTGTGGTGGTTTCGCTATGCCTATCCG	Bacteria	Cyanobacteria	Cyanophyceae	Chroococcales	Aphanothecaceae	Candidatus Atelocyanobacterium	oligo3_A2_ATTCTATTTTCTT	100	100	100	100	100	100	100
ASV-546	AACCACTGTTTTACATTTAGCTGCAGAAAGAGGAACTGTAGAAGATATTGAACTTGACGAAGTAGTAATTCCTGGTTACAACAACGTTTTATGTGTAGAATCTGGTGGTCCTGAGCCCGGAGTTGGATGTGCTGGTCGTGGTATTATTACTGCTATCAACTTTCTTGAAGAAGAAGGTGCTTACGAAAATCTAGATTTCGTATCTTACGATGTATTAGGAGACGTTGTTTGTGGTGGTTTCGCTATGCCTATCCG	Bacteria	Cyanobacteria	Cyanophyceae	Chroococcales	Aphanothecaceae	Candidatus Atelocyanobacterium	oligo3_A2_ATTCTATTTTCTT	100	100	100	100	100	100	99
ASV-547	CGAAACCACCACAAACAACGTCTCCTAATACATCGTAAGATACGAAATCTAGATTTGCGTAAGCACCTTCTTCTTCAAGAAAGTTGATAGCAGTAATAATACCACGACCAGCACATCCAACTCCGGGCTCAGGACCACCAGATTCAACACATAAAACGTTGTTGTAACCAGGAATTACTACTTCGTCAAGTTCAATATCTTCTACAGTTCCTCTTTCTGCAGCTAAATGTAAAACAGTGGTTTGTGCTTTACAAT	Bacteria	Cyanobacteria	Cyanophyceae	Chroococcales	Aphanothecaceae	Candidatus Atelocyanobacterium	oligo3_A2_ATTCTATTTTCTT	100	100	100	100	100	100	99
ASV-548	CGAAACCACCACAAACAACGTCTCCTAATACATCGTAAGATACGAAATCTAGATTTTCGTAAGCACCTTCTTCTTCAAGAAAGTTGATAGCAGTAATAATACCACGACCAGCACATCCAACTCCGGGCTCAGGACCACCAGATTCAACACATAAAACGTTGTTGTAACCAGGAATTACTACTTCGTCAAGTTCAATATCTTCTACAGTTCCACTTTCTGCAGCTAAATGTAAAACAGTGGTTTGTGCTTTACAAT	Bacteria	Cyanobacteria	Cyanophyceae	Chroococcales	Aphanothecaceae	Candidatus Atelocyanobacterium	oligo3_A2_ATTCTATTTTCTT	100	100	100	100	100	100	100
ASV-549	CGAAACCACCACAAACAACGTCTCCTAATACATCGTAAGATACGAAATCTAGATTTTCGTAAGCACCTTCCTCTTCAAGGAAGTTGATAGCAGTAATAATACCACGACCAGCACATCCAACTCCGGGCTCAGGACCACCAGATTCAACACATAAAACGTTGTTGTAACCAGGAATTACTACTTCGTCAAGTTCAATATCTTCTACAGTTCCTCTTTCTGCAGCTAAATGTAAAACAGTGGTTTGTGCTTTACAAT	Bacteria	Cyanobacteria	Cyanophyceae	Chroococcales	Aphanothecaceae	Candidatus Atelocyanobacterium	oligo3_A2_ATTCTATTTTCTT	100	100	100	100	100	100	98
ASV-550	CGAAACCACCACAAACAACGTCTCCTAATACATCGTAAGATACGAGATCTAGATTTTCGTAAGCACCTTCTTCTTCAAGAAAGTTGATAGCAGTAATAATACCACGACCAGCACATCCAACTCCGGGCTCAGGACCACCAGATTCAACACATAAAACGTTGTTGTAACCAGGAATTACTACTTTGTCAAGTTCAATATCTTCTACAGTTCCTCTTTCTGCAGCTAAATGTAAAACAGTGGTTTGTGCTTTACAAT	Bacteria	Cyanobacteria	Cyanophyceae	Chroococcales	Aphanothecaceae	Candidatus Atelocyanobacterium	oligo3_A2_ATTCTATTTTCTT	100	100	100	100	100	100	100
ASV-551	CGAAACCACCACAAACAACGTCTCCTAATACATCGTAAGATACGAAATCTAGATTTTCGTAAGCACCTTCTTCTTCAAGAAAGTTGATAGCAGTAATAATACCACGACCAGCACATCCAACTCCGGGTTCAGGACCATCAGATTCAACACATAAAACGTTGTTGTAACCAGGAATTACTACTTCGTCAAGTTCAATATCTTCTACAGTTCCTCTTTCTGCAGCTAAATGTAAAACAGTGGTTTGTGCTTTACAAT	Bacteria	Cyanobacteria	Cyanophyceae	Chroococcales	Aphanothecaceae	Candidatus Atelocyanobacterium	oligo3_A2_ATTCTATTTTCTT	100	100	100	100	100	100	98
ASV-552	AACCACTGTTTTACATTTAGCTGCAGATAGAGGAACTGTAGAAGATATTGAACTTGACGAAGTAGTAATTCCTGGTTACAACAACGTTTTATGTGTTGAATCTGGTGGTCCTGAGCCCGGAGTTGGATGTGCTGGTCGTGGTATTATTACTGCTATCAACTTTCTTGAAGGAGAAGGTGCTTACGAAAATCTAGATTTCGTATCTTACGATGTATTAGGAGACGTTGTTTGTGGTGGTTTCGCTATGCCTATCCG	Bacteria	Cyanobacteria	Cyanophyceae	Chroococcales	Aphanothecaceae	Candidatus Atelocyanobacterium	oligo3_A2_ATTCTATTTTCTT	100	100	100	100	100	100	99
ASV-553	CGAGACCACCACAAACAACGTCTCCTAATACATCGTAAGATACGAAATCTAGATTTTCGTAAGCACCTTCTTCTTCAAGAAAGTTGATAGCAGTAATAATACCACGACCAGCACATCCAACTCCGGGCTCAGGACCACCAGATTCAGCACATAAAACGTTGTTGTAACCAGGAATTACTACTTCGTCAAGTTCAATATCTTCTACAGTTCCTCTTTCTGCAGCTAAATGTAAAACAGTGGTTTGTGCTTTACAAT	Bacteria	Cyanobacteria	Cyanophyceae	Chroococcales	Aphanothecaceae	Candidatus Atelocyanobacterium	oligo3_A2_ATTCTATTTTCTT	100	100	100	100	100	100	98
ASV-554	CGAAACCACCACAAACAACGTCTCCTAATACATCGTAAGATACGAAATCTAGATTTTCGTAAGCACCTTCTTCTTCAAGAAAGTTGATAGCAGTAATAATACCACGACCAGCACATCCAACTCCGGGCTCAGGACCACCAGATTCAACACATAAAACGTTGTTGTAACTAGGAATTACTACTTCGTCAAGTTCAATATCTTCTACAGTTCCTCTTTCTGCAGCTAAATGTAAAACAGTGGTTTGTGCTTTACAAT	Bacteria	Cyanobacteria	Cyanophyceae	Chroococcales	Aphanothecaceae	Candidatus Atelocyanobacterium	oligo3_A2_ATTCTATTTTCTT	100	100	100	100	100	100	99
ASV-555	AACCACTGTTTTACATTTAGCTGCAGAAAGAGGAACTGTAGAAGATATTGAACTTGACGAAGTAGTAATTCCTGGTTACAACAACGGTTTATGTGTTGAATCTGGTGGTCCTGAGCCCGGAGTTGGATGTGCTGGTCGTGGTATTATTACTGCTATCAACTTTCTTGAAGAAGAAGGTGCTTACGAAAATCTAGATTTCGTATCTTACGATGTATTAGGAGACGTTGTTTGTGGTGGTTTCGCTATGCCTATCCG	Bacteria	Cyanobacteria	Cyanophyceae	Chroococcales	Aphanothecaceae	Candidatus Atelocyanobacterium	oligo3_A2_ATTCTATTTTCTT	100	100	100	100	100	100	100
ASV-556	CGAAACCACCACAAACAACGTCTCCTAATACATCGTAAGATACGAAATCTAGATTTTCGTAAGCACCTTCTTCTTCAAGAAAGTTGATAGCAGTAATAATACCACGACCAGCACATCCAACTCCGGGCTCAGGACCACCAGATTCAACACATAAAACGTTGTTGTAACCAGGAATTACTACTTCGTCAAGTTCAATATCTTCTACAGTGCCTCTTTCTGCAGCTAAATGTAAAACAGTGGTTTGTGCTTTACAAT	Bacteria	Cyanobacteria	Cyanophyceae	Chroococcales	Aphanothecaceae	Candidatus Atelocyanobacterium	oligo3_A2_ATTCTATTTTCTT	100	100	100	100	100	100	99
ASV-557	CGAAACCACCACAAACAACGTCTCCTAATACATCGTAAGATACGAAATCTAGATTTTCGTAAGCACCTTCTTCTTCAAGAAAGTTGATAGCAGTAATAATACCACGACCAGCACATCCAACTCCGGGCTCAGAACCACCAGATTCAACACATAAAACGTTGTTGTAACCAGGAATTACTACTTCGTCAAGTTCAATATCTTCTACAGTTCCTCTTTCTGCAGCTAAATGTAAAACAGTGGTTTGTGCTTTACAAT	Bacteria	Cyanobacteria	Cyanophyceae	Chroococcales	Aphanothecaceae	Candidatus Atelocyanobacterium	oligo3_A2_ATTCTATTTTCTT	100	100	100	100	100	100	99
ASV-558	CGAAACCACCACAAACAACGTCTCCTAATACATCGTTAGATACGAAATCTAGATTTTCGTAAGCACCTTCTTCTTCAAGAAAGTTGATAGCAGTAATAATACCACGACCAGCACATCCAACTCCGGGCTCAGGACCACCAGATTCAACACATAAAACGTTGTTGTAACCAGGAATTACTACTTCGTCAAGTTCAATATCTTCTACAGTTCCTCTTTCTGCAGCTAAATGTAAAACAGTGGTTTGTGCTTTACAAT	Bacteria	Cyanobacteria	Cyanophyceae	Chroococcales	Aphanothecaceae	Candidatus Atelocyanobacterium	oligo3_A2_ATTCTATTTTCTT	100	100	100	100	100	100	99
ASV-559	CGAAACCACCACAAACAACGTCTCCTAATACATCGTAAGATACGAAATCTAGATTTTCGTAAGCACCTTCTTCTTCAAGAAAGTTGATAGCAGTAATAATACCACGACCAGCACATCCAACTCCGGGCTCAGGACCACCAGATTCAACACATAAAACGTTGTTGTATCCAGGAATTACTACTTCGTCAAGTTCAATATCTTCTACAGTTCCTCTTTCTGCAGCTAAGTGTAAAACAGTGGTTTGTGCTTTACAAT	Bacteria	Cyanobacteria	Cyanophyceae	Chroococcales	Aphanothecaceae	Candidatus Atelocyanobacterium	oligo3_A2_ATTCTATTTTCTT	100	100	100	100	100	100	91
ASV-560	CGAAACCACCACAAACAACGTCTCCTAATACATCGTAAGATACGAAATCTAGATTTTCGTAAGCACCTTCTTCTTCAAGAAAGTTGATAGCAGTAATAATACCACGACCAGCACATCCAACTCCGGGCTCAGGACCACCAGATTCAACACATAAAACGTTGTTGTAACCAGGAATTACTACTTCGTCAAGTTCAATATCTTCTACAGTTCCTCTTACTGCAGCTAAATGTAAAACAGTGGTTTGTGCTTTACAAT	Bacteria	Cyanobacteria	Cyanophyceae	Chroococcales	Aphanothecaceae	Candidatus Atelocyanobacterium	oligo3_A2_ATTCTATTTTCTT	100	100	100	100	100	100	99
ASV-561	AACCACTGTTTTACATTTAGCTGCAGAAAGAGGAACTGTAGAAGATATTGAACTTGACGAAGTAGTAATTCCTGGTTACAACAACGTTTTATGTGTTGAATCTGGTGGTCCTGAGCCCGGAGTTGGATGTGCTGGTCGTGGTATTATTACTGCTATCAACTTTCTTGGAGAAGAAGGTGCTTACGAAAATCTAGATTTCGTATCTTACGATGTATTAGGAGACGTTGTTTGTGGCGGTTTCGCTATGCCTATCCG	Bacteria	Cyanobacteria	Cyanophyceae	Chroococcales	Aphanothecaceae	Candidatus Atelocyanobacterium	oligo3_A2_ATTCTATTTTCTT	100	100	100	100	100	100	99
ASV-562	GACCACTGTTTTACATTTAGCTGCAGAAAGAGGAACTGTAGAAGATATTGAACTTGACGAAGTCGTAATTCCTGGTTACAACAACGTTTTATGTGTTGAATCTGGTGGTCCTGAGCCCGGAGTTGGATGTGCTGGTCGTGGTATTATTACTGCTATCAACTTTCTTGAAGAAGAAGGTGCTTACGAAAATCTAGATTTCGTATCCTACGATGTATTAGGAGACGTTGTTTGTGGTGGTTTCGCTATGCCTATCCG	Bacteria	Cyanobacteria	Cyanophyceae	Chroococcales	Aphanothecaceae	Candidatus Atelocyanobacterium	oligo3_A2_ATTCTATTTTCTT	100	100	100	100	100	100	99
ASV-563	AACCACTGTTTTACATTTAGCTGCAGAAAGAGGAACTGTAGAAGATATTGAACTTGACGAAGTAGTAATTCCTGGTTACAACAACGTTTTATGTGTTGAATCTGGTGGTCCTGAGCCCGGAGTTGGATGTGCTGGTCGTGGTATTATTACAGCTATCAACTTTCTTGAAGAAGAAGGTGCTTACGAAAATCTAGATTTCGTATCTTACGATGTATTAGGAGACGTTGTTTGTGGTGGTTTCGCTATGCCTATCCG	Bacteria	Cyanobacteria	Cyanophyceae	Chroococcales	Aphanothecaceae	Candidatus Atelocyanobacterium	oligo3_A2_ATTCTATTTTCTT	100	100	100	100	100	100	99
ASV-564	AACCACTGTTTTACATTTAGCTGCAGAAAGAGGAACTGTAGAAGATATTGAGCTTGACGAAGTAGTAATTCCTGGTTACAACAACGTTTTATGTGTTGAGTCTGGTGGTCCTGAGCCCGGAGTTGGATGTGCTGGTCGTGGTATTATTACTGCTATCAACTTTCTTGAAGAAGAAGGTGCTTACGAAAATCTAGATTTCGTATCTTACGATGTATTAGGAGACGTTGTTTGTGGTGGTTTCGCTATGCCTATCCG	Bacteria	Cyanobacteria	Cyanophyceae	Chroococcales	Aphanothecaceae	Candidatus Atelocyanobacterium	oligo31_A2_ATTCTGTTTTCTT	100	100	100	100	100	100	55
ASV-565	AACCACTGTTTTACATTTAGCTGCAGAAAGAGGAACTGTAGAAGATATTGAACTTGACGAAGTAGTAATTCCTGGTTACAGCAATGTTTTATGTGTTGAATCTGGTGGTCCTGAGCCCGGAGTTGGATGTGCTGGTCGTGGTATTATTACTGCTATCAACTTTCTTGAAGAAGAAGGTGCTTACGAAAATCTAGATTTCGTATCTTACGATGTATTAGGAGACGTTGTTTGTGGTGGTTTCGCTATGCCTATCCG	Bacteria	Cyanobacteria	Cyanophyceae	Chroococcales	Aphanothecaceae	Candidatus Atelocyanobacterium	oligo3_A2_ATTCTATTTTCTT	100	100	100	100	100	100	99
ASV-566	CGAAACCACCACAAACAACGTCTCCTAATACATCGTAAGATACGAAATCTAGATTTACGTAAGCACCTTCTTCTTCAAGAAAGTTGATAGCAGTAATAATACCACGGCCAGCACATCCAACTCCGGGCTCAGGACCACCAGATTCAACACATAAAACGTTGTTGTAACCAGGAATTACTACTTCGTCAAGTTCAATATCTTCTACAGTTCCTCTTTCTGCAGCTAAATGTAAAACAGTGGTTTGTGCTTTACAAT	Bacteria	Cyanobacteria	Cyanophyceae	Chroococcales	Aphanothecaceae	Candidatus Atelocyanobacterium	oligo3_A2_ATTCTATTTTCTT	100	100	100	100	100	100	97
ASV-567	AACCACTGTTTTACATTTAGCTGCAGAAAGAGGAACTGTAGAAGATATTGAACTTGACGAAGTAGTAATTCCTGGTTACAACAACGTTTTATGTGTTGAATCTGGTGGTCCTGAGCCCGGAGTTGGATGTGCTGGTCGTGGTATTATTACTGCTATCAACTTTCTTGAAGAAGAAGGTGCTTACGAAAATCTAGATTTCGTATCTTACGATGTATTAGGAGACGTTGTTTGTGGTGGTTTCGAGATCGGAAGAGC	Bacteria	Cyanobacteria	Cyanophyceae	Chroococcales	Aphanothecaceae	Candidatus Atelocyanobacterium	oligo3_A2_ATTCTATTTTCTT	100	100	100	100	100	100	98
ASV-568	CGAAACCACCACAAACAACGTCTCCTAATACATCGTAAGATACGAAATCTAGATTTTCGTAAGCACCTTCTTCTTCAAGAAAGTTGATAGCAGTAATAATACCACGACCAGCACATCCAACTCCGGGCTCAGGACCACCAGATTCAACACATAAAACGTTGTTGCAACCAGGAATTACTACTTCGTCAAGTTCAATATCTTCTACAGTTCCTCTTTCTGCAGCTAAATGTGAAACAGTGGTTTGTGCTTTACAAT	Bacteria	Cyanobacteria	Cyanophyceae	Chroococcales	Aphanothecaceae	Candidatus Atelocyanobacterium	oligo3_A2_ATTCTATTTTCTT	100	100	100	100	100	100	100
ASV-569	AACCACTGTTTTACATTTAGCTGCAGAAAGAGGAACTGTAGAAGATATTGAACTTGACGAAGTAGTAATTCCTGGTTACAACAACGTTTTATGTGTTGAATCTGGTGGTCCTGAGCCCGGGGTTGGATGTGCTGGTCGTGGTATTATTACTGCTATCAACTTTCTTGAAGAAGAAGGTGCTTACGAAAATCTAGATTTCGTATCTTACGATGTATTAGGAGACGTTGTTTGTAGTGGTTTCGCTATGCCTATCCG	Bacteria	Cyanobacteria	Cyanophyceae	Chroococcales	Aphanothecaceae	Candidatus Atelocyanobacterium	oligo3_A2_ATTCTATTTTCTT	100	100	100	100	100	100	98
ASV-570	CGAAACCACCACAAACAACGTCTCCTAATACATCGTAAGATACGAGATCTAGATTTTCGTAAGCACCTTCTTCTTCAAGAAAGTTGATAGCAGTAATAATACCACGACCAGCACATCCAACTCCGGGCTCAGGACCACCAGATTCAACACATAAAACGTTGTTGTAACCAGGAATTACTACTTCGTCGAGTTCAATATCTTCTACAGTTCCTCTTTCTGCAGCTAAATGTAAAACAGTGGTTTGTGCTTTACAAT	Bacteria	Cyanobacteria	Cyanophyceae	Chroococcales	Aphanothecaceae	Candidatus Atelocyanobacterium	oligo3_A2_ATTCTATTTTCTT	100	100	100	100	100	100	100
ASV-571	AACCACTGTTTTACATTTAGCTGCAGAAAGAGGAACTGTAGAAGATATTGAACTTGACGAAGTAGTAATTCCTGGTTACAACAACGTTTTATGTGTTGAATCTGGTGGTCCTGAGCCCGGAGTTGGATGTGCTGGTCGTGGTATTATTACTGCTATCAACTTTCTTGAAGAAGAAGGTGCTTACGAAAATCTAGAGTTCGTATCTTACGATGTATTAGGAGACGTTGTTTGTGGTGGTTTCGCTATGCCTATCCG	Bacteria	Cyanobacteria	Cyanophyceae	Chroococcales	Aphanothecaceae	Candidatus Atelocyanobacterium	oligo3_A2_ATTCTATTTTCTT	100	100	100	100	100	100	100
ASV-572	CGAAACCACCACAAACAACGTCTCCTAATACATCGTAAGATACGAAATCTAGATTTTCGTAAGCACCTTCTTCTTCAAGAAAGTTGATAGCAGTAATAATACCACGACCAGCACATCCAACTCCGGGCTCAGGGCCACCAGATTCAACACATAAAACGTTGTTGTAACCAGGAATTACTACTTTGTCAAGTTCAATATCTTCTACAGTTCCCCTTTTCTGCAGCTAAATGTAAAACAGTGGTTTGTGCTTTACAA	Bacteria	Cyanobacteria	Cyanophyceae	Chroococcales	Aphanothecaceae	Candidatus Atelocyanobacterium	oligo3_A2_ATTCTATTTTCTT	100	100	100	100	100	100	99
ASV-573	AACCACTGTTTTACATTTAGCTGCAGAAAGAGGAACTGTAGAAGATATTGAACTTGACGAAGTAGTAATTCCTGGTTACAACAACGTTTTATGTGTTGAATCTGGTGGTCCTGAGCCCGGAGCTGGATGTGCTGGTCGTGGTATTATTACTGCTATCAACTTTCTCGAAGAAGAAGGTGCTTACGAAAATCTAGATTTCGTATCTTACGATGTATTAGGAGACGTTGTTTGTGGTGGTTTCGCTATGCCTATCCG	Bacteria	Cyanobacteria	Cyanophyceae	Chroococcales	Aphanothecaceae	Candidatus Atelocyanobacterium	oligo3_A2_ATTCTATTTTCTT	100	100	100	100	100	100	100
ASV-574	AACCACTGTTTTACATTTAGCTGCAGAAAGAGGAACTGTAGAAGATATTGAACTTGACGAAGTAGTAATTCCTGGTTACAACAACGTTTTATGTGTTGAATCTGGTGGTCCTGAGCCCGGAGTTGGATGTGCTGGTCGTGGTGTTATTACTGCTATCAACTTTCTTGAAGAAGAAGGTGCTTACGAAAATCTAGATTTCGTATCTTACGATGTGTTAGGAGACGTTGTTTGTGGTGGTTTCGCTATGCCTATCCG	Bacteria	Cyanobacteria	Cyanophyceae	Chroococcales	Aphanothecaceae	Candidatus Atelocyanobacterium	oligo3_A2_ATTCTATTTTCTT	100	100	100	100	100	100	100
ASV-575	AACCACTGTTTTACATTTAGCTGCTGAAAGAGGAACTGTAGAAGATATTGAACTTGACGAAGTAGTAATTCCTGGTTACAACAACGTTTTATGTGTTGAATCTGGTGGTCCTGAGCCCGGAGTTGGATGTGCTGGTCGTGGTATTATTACTGTTATCAACTTTCTTGAAGAAGAAGGTGCTTACGAAAATCTAGATTTCGTATCTTACGATGTATTAGGAGACGTTGTTTGTGGTGGTTTCGCTATGCCTATCCG	Bacteria	Cyanobacteria	Cyanophyceae	Chroococcales	Aphanothecaceae	Candidatus Atelocyanobacterium	oligo3_A2_ATTCTATTTTCTT	100	100	100	100	100	100	100
ASV-576	AACCACTGTTTTACATTTAGCTGCAGAAAGAGGAACTGTAGAAGATATTGAACTTGACGAAGTAGTAATTCCTGGTTACAACAATGTTTTATGTGTTGAATCTGGTGGTCCTGAGCCCGGAGTTGGATGTGCTGGTCGTGGTATTATTACTGCTATCAACTCTCTTGAAGAAGAAGGTGCTTACGAAAATCTAGATTTCGTATCTTACGATGTATTAGGAGACGTTGATTGTGGTGGTTTCGCTATGCCTATCCG	Bacteria	Cyanobacteria	Cyanophyceae	Chroococcales	Aphanothecaceae	Candidatus Atelocyanobacterium	oligo3_A2_ATTCTATTTTCTT	100	100	100	100	100	100	97
ASV-577	AACCACTGTTTTACATTTAGCTGCAGAAAGAGGAACTGTAGAAGATATTGAACTTGACGAAGTAGTAATTCCTGGTTACAACAACGTTTTATGTGTTGAATCTGGTGGTCCTGAGCCCGGAGTTGGATGTGCTGGCCGTGGTATTATTACTGCTATCAACTTTCTTGAAGAAGAAGGTGCTTACGTAAATCTAGATTTCGTATCTTACGATGTATTAGGAGACGTTGTTTGTGGTGGTTTCGCTATGCCTATCCG	Bacteria	Cyanobacteria	Cyanophyceae	Chroococcales	Aphanothecaceae	Candidatus Atelocyanobacterium	oligo3_A2_ATTCTATTTTCTT	100	100	100	100	100	100	100
ASV-578	CGAAACCACCACAAACAACGTCTCCTAATACATCGTAAGATACGAAATCTAGATTTTCGTAAGCACCTTCTTCTTCAAGAAAGTTGATAGCAGTAATAATACCACGACCAGCACATCCAACTCCGGGCTCAGGACCATCAGATTCAACACATAAAACGTTGTTGTAACCAGGAATTACTACTTCGTCAAGTTCCATATCTTCTACAGTTCCTCTTTCTGCAGCTAAACGTAAAACAGTGGTTTGTGCTTTACAAT	Bacteria	Cyanobacteria	Cyanophyceae	Chroococcales	Aphanothecaceae	Candidatus Atelocyanobacterium	oligo3_A2_ATTCTATTTTCTT	100	100	100	100	100	100	97
ASV-579	AACCACTGTTTTACATTTAGCTGCAGAAAGAGGAACTGTAGAAGATATTGAACTTGACGAAGTAGTAATTCCTGGTTACAACAACGTTTTATGTGTTGAATCTGGTGGTCCTGAGCCCGGAGTTGGATGTGCTGGTCGTGGAATTATTACTGCTATCAACTTTCTTGAAGAAGAAGGTGCTTACGAAAATCTAGATTTCGTATCTTACGATGTATTAGGAGGCGTTGCTTGTGGTGGTTTCGCTATGCCTATCCG	Bacteria	Cyanobacteria	Cyanophyceae	Chroococcales	Aphanothecaceae	Candidatus Atelocyanobacterium	oligo3_A2_ATTCTATTTTCTT	100	100	100	100	100	100	100
ASV-580	AACCACTGTTTTACATTTAGCTGCAGAAAGAGGAACTGTAGAAGATATTGAACTTGACGAAGTAGTAATTCCTGGTTACAACAACGTTTTATGTGTTGAATCTGGTGGTCCTGAGCCCGGAGTTGGATGTGCTGGTCGTGGTATTATTACTGCTATCAACTTTCTTGAAGAAGAAGGTGCTTACGAAAATCTAGATTTCGTATCTTACGATGAATTAGGAGACGTTGTTTGTGGTGGTTTCGCTATGCCTATCCG	Bacteria	Cyanobacteria	Cyanophyceae	Chroococcales	Aphanothecaceae	Candidatus Atelocyanobacterium	oligo3_A2_ATTCTATTTTCTT	100	100	100	100	100	100	98
ASV-581	CGAAACCGCCACAAACAACGTCTCCTAATACATCGTAAGATACGAAATCTAGATTTTCGTAAGCACCTTCTTCTCCAAGAAAGTTGATAGCAGTAATAATACCACGACCAGCACATCCAACTCCGGGCTCAGGACCACCAGATTCAACACATAAAACGTTGTTGTAACCAGGAATTACTACTTCGTCAAGTTCAATATCTTCTACAGTTCCTCTTTCTGCAGCTAAATGTAAAACAGTGGTTTGTGCTTTACAAT	Bacteria	Cyanobacteria	Cyanophyceae	Chroococcales	Aphanothecaceae	Candidatus Atelocyanobacterium	oligo3_A2_ATTCTATTTTCTT	100	100	100	100	100	100	99
ASV-582	AACCACTGTTTTACATTTAGCTGCAGAAAGAGGAACTGTAGAAGATATTGAACTTGACGAAGTAGTAATTCCTGGTTACAACAACGTTTTATGTGTTGAATCTGGTGGTCCTGAGCCCGGAGTTGGATGTGCTGGTCGTGGTATTATTACTGCTATCAACTTTCTTGACGAAGAAGGTGCTTACGAAAATCTAGATTTCGTATCTTACGATGTATTAGGAGACGTTGTTTGTGGTGGTTTCGCTATGCCTATCCG	Bacteria	Cyanobacteria	Cyanophyceae	Chroococcales	Aphanothecaceae	Candidatus Atelocyanobacterium	oligo3_A2_ATTCTATTTTCTT	100	100	100	100	100	100	100
ASV-583	CGAAACCACCACAAACAACGTCTCCTAATACATCGTAAGATACGAAATCTAGATTTTCGTAAGCACCTTCTTCTTCAAGAAAGTTGATAGCAGTAATAATACCACGACCAGCACATCCAACTCCGGGCTCAGGACCACCAGATTCAACACATAAAACGTTGTTGTAACCAGGAATTACTACTTCGTCAAGTTCAATATCTTCTACAGTTCCTCTTTCTGCGGCTAAATGTTAAACAGTGGTTTGTGCTTTACAAT	Bacteria	Cyanobacteria	Cyanophyceae	Chroococcales	Aphanothecaceae	Candidatus Atelocyanobacterium	oligo3_A2_ATTCTATTTTCTT	100	100	100	100	100	100	98
ASV-584	AACCACTGTTTTACATTTAGCTGCAGAAAGAGGAACTGTAGAAGATATTGAACTTGACGAAGTAGTAATTCCTGGTTACAACAACGTTTTATGTGTTGAATCTGGTGGTCCTGAGCCCGGAGTTGGATGTGCTGGTCGTGGTATTATTAATGCTATCAACTTTCTTGAAGAAGAAGGTGCTTACGAAAATCTAGATTTCGTATCTTACGATGTATTAGGAGACGTTGTTTGTGGTGGTTTCGCTATGCCTATCCG	Bacteria	Cyanobacteria	Cyanophyceae	Chroococcales	Aphanothecaceae	Candidatus Atelocyanobacterium	oligo3_A2_ATTCTATTTTCTT	100	100	100	100	100	100	98
ASV-585	CGAAACCACCACAAACAACGTCTCCTAATACATCGTAAGATACGAAATCTAGATTTTCGTAAGCACCTTCTTCTTCAAGAAAGTTGATAGCAGTAATAATACCACGACCAGCACATCCAACTCCGGGCTCAGGACCACCAGATTCAACACATACAACGTTGTTGTAACCAGGAATTACTACTTCGTCAAGTTCAATATCTTCTACAGTTCCTCTTTCTGCAGCTAAATGTAAAACAGTGGTTTGTGCTTTACAAT	Bacteria	Cyanobacteria	Cyanophyceae	Chroococcales	Aphanothecaceae	Candidatus Atelocyanobacterium	oligo3_A2_ATTCTATTTTCTT	100	100	100	100	100	100	100
ASV-586	AACCACTGTTTTACATTTAGCTGCAGAAAGAGGAACTGTAGAAGATATTGAACTTGACGAAGTAGTAATTCCTGGTTACAACAACGTTTTATGTGTTGAATCTGGTGGTCCTGAGCCCGGAGTTGGATGTGCTGGTTGTGGTATTATTACTGCTATCAACTTTCTTGAAGAAGAAGGTGCTTACGAAAGTCTAGATTTCGTATCCTACGATGTATTAGGAGACGTTGTTTGTGGTGGTTTCGCTATGCCTATCCG	Bacteria	Cyanobacteria	Cyanophyceae	Chroococcales	Aphanothecaceae	Candidatus Atelocyanobacterium	oligo3_A2_ATTCTATTTTCTT	100	100	100	100	100	100	97
ASV-587	CGAAACCACCACAAACAACGTCTTCTAATACATCGTAAGATACGAAATCTAGATTTTCGTAAGCACCTTCTTCTTCAAGAAAGTTGATAGCAGTAATAATACCACGACCAGCACATCCAACTCCGGGCTCAGGACCACCAGATTCAACACATAAAACGTTGTTGTAACCAGGAATTACTACTTCGTTAAGTTCAATATCTTCTACAGTTCCTCTTTCTGCAGCTAAATGTAAAACAGTGGTTTGTGCTTTACAAT	Bacteria	Cyanobacteria	Cyanophyceae	Chroococcales	Aphanothecaceae	Candidatus Atelocyanobacterium	oligo3_A2_ATTCTATTTTCTT	100	100	100	100	100	100	100
ASV-588	AACCACTGTTTTACATTTAGCTGCAGGAAGAGGAACTGTAGAAGATATTGAACTTGACGAAGTAGTAATTCCTGGTTACAACAACGTTTTATGTGTTGAATCTGGTGGTCCTGAGCCCGGAGTTGGATGTGCTGGTCGTGGTATTATTACTGCTATCAACCTTCTTGAAGAAGAAGGTGCTTACGAAAATCTAGATTTCGTATCTTACGATGTATTAGGAGACGTTGTTTGTGGTGGTTTCGCTATGCCTATCCG	Bacteria	Cyanobacteria	Cyanophyceae	Chroococcales	Aphanothecaceae	Candidatus Atelocyanobacterium	oligo3_A2_ATTCTATTTTCTT	100	100	100	100	100	100	99
ASV-589	CGAAACCACCACAAACAACGTCTCCTAATACATCGTAAGATACGAAATCTAGATTTTCGTAAGCACCTTCTTCTTCAAGAAAGTTGATAGCAGTAATAATACCACGGCCAGCACATCCAACTCCGGGCTCCGGACCACCAGATTCAACACATAAAACGTTGTTGTAACCAGGAATTACTACTTCGTCAAGTTCAATATCTTCTACAGTTCCTCTTTCTGCAGCTAAATGTAAAACAGTGGTTTGTGCTTTACAAT	Bacteria	Cyanobacteria	Cyanophyceae	Chroococcales	Aphanothecaceae	Candidatus Atelocyanobacterium	oligo3_A2_ATTCTATTTTCTT	100	100	100	100	100	100	100
ASV-590	AACCACTGTTTTACATTTAGCTGCAGAAAGAGGAACTGTAGAAGATATTGAACTTGACGAAGTAGTAATTCCTGGTTACAACAACGTTTTATGTGTGGAATCTGGTGGTCCTGAGCCCGGAGTTGGGTGTGCTGGTCGTGGTATTATTACTGCTATCAACTTTCTTGAAGAAGAAGGTGCTTACGAAAATCTAGATTCCGTATCTTACGATGTATTAGGAGACGTTGTTTGTGGTGGTTTCGCTATGCCTATCCG	Bacteria	Cyanobacteria	Cyanophyceae	Chroococcales	Aphanothecaceae	Candidatus Atelocyanobacterium	oligo3_A2_ATTCTATTTTCTT	100	100	100	100	100	100	98
ASV-591	AACCACTGTTTTACATTTAGCTGCAGAAAGAGGAACTGTAGAAGATATTGAACTTAACGAAGTAGTAATTCCTGGTTACAACAACGTTTTATGTGTTGAATCTGGTGGTCCTGAGCCCGGAGTTGGATGTGCTGGTCGTGGTATTATTACTGCTATCAACTTTCTTGAAAAAGAAGGTGCTTACGAAAATCTAGATTTCGTATCTTACGATGTATTAGGAGACGTTGTTTGTGGTGGTTTCGCTATGCCTATCCG	Bacteria	Cyanobacteria	Cyanophyceae	Chroococcales	Aphanothecaceae	Candidatus Atelocyanobacterium	oligo3_A2_ATTCTATTTTCTT	100	100	100	100	100	100	98
ASV-592	AACCACTGTTTTACATTTAGCTGCAGAAAGAGGAGCTGTAGAAGACATTGAACTTGACGAAGGAGTAATTCCTGGTTACAACAACGTTTTATGTGTTGAATCTGGTGGTCCTGAGCCCGGAGTTGGATGTGCTGGTCGTGGTATTATTACTGCTATCAACTTTCTTGAAGAAGAAGGTGCTTACGAAAATCTAGATTTCGTATCTTACGATGTATTAGGAGACGTTGTTTGTGGTGGTTTCGCTATGCCTATCCG	Bacteria	Cyanobacteria	Cyanophyceae	Chroococcales	Aphanothecaceae	Candidatus Atelocyanobacterium	oligo3_A2_ATTCTATTTTCTT	100	100	100	100	100	100	100
ASV-593	AACCACTGTTTTACATTTAGCTGCAGAAAGAGGAACTGTAGAAGATATTGAACTTGACGAAGCAGTAATTCCTGGTTACAACAACGTTTCATGTGTTGAATCTGGTGGTCCTGAGCCCGGAGTTGGATGTGCTGGTCGTGGTATTATTACTGCTATCAACTTTCTTGAAGAAGAAGGTGCTTACGAAAATCTAGATTTCGTATCTTACGATGTATTAGGAGACGTTGTTTGTGGTGGTTTCGCTATGCCTATCCG	Bacteria	Cyanobacteria	Cyanophyceae	Chroococcales	Aphanothecaceae	Candidatus Atelocyanobacterium	oligo3_A2_ATTCTATTTTCTT	100	100	100	100	100	100	99
ASV-594	AACCACTGTTTTACATTTAGCTGCAGAAAGAGGAACCGTAGAAGATATTGAACCTGACGAAGTAGTAATTCCTGGTTACAACAACGTTTTATGTGTTGAATCTGGTGGTCCTGAGCCCGGAGTTGGATGTGCTGGTCGTGGTATTATTACTGCTATCAACTTTCTTGAAGAAGAAGGTGCTTACGAAAATCTAGATTTCGTATCTTACGATGTATTAGGAGACGTTGTTTGTGGTGGTTTCGCTATGCCTATCCG	Bacteria	Cyanobacteria	Cyanophyceae	Chroococcales	Aphanothecaceae	Candidatus Atelocyanobacterium	oligo3_A2_ATTCTATTTTCTT	100	100	100	100	100	100	100
ASV-595	CGAAACCACCACAAACAACGTCTCCTAATACATCGTAAGATACGAAATCTAGATTTTCGTAAGCACCTTCTTCTTCAAGAAAGTTGATAGCAGTAATAATACCACGACCCGCACATCCAACTCCGGGCTCAGGACCACCAGATTCAACACATAAAACGTTGTTGTAACCAGGAATTACTACTTCGTCAAGTTCAATATCTTCTACAGTTCCTCTTTCTGCAGCTAAATGTAAAACAGTGGTTTGTGCTTTACAAT	Bacteria	Cyanobacteria	Cyanophyceae	Chroococcales	Aphanothecaceae	Candidatus Atelocyanobacterium	oligo3_A2_ATTCTATTTTCTT	100	100	100	100	100	100	100
ASV-596	CGAAACCACCACAAACAACGTCTCCTAATACATCGTAAGATACGAAATCTAGATTTTCGTAAGCACCTTCTTCTTCAAGAAAGTTGATAGCAGTAATAATACCACGACCAGCACACCCAACTCCGGGCTCAGGACCACCAGATTCAACACATAAAACGTTGTTGTAACCAGGAATTACTACTTCGTCAAGTTCAATATCTTCTACAGTTCCTCTTTTTGCAGCTAAATGTAAAACAGTGGTTTGTGCTTTACAAT	Bacteria	Cyanobacteria	Cyanophyceae	Chroococcales	Aphanothecaceae	Candidatus Atelocyanobacterium	oligo3_A2_ATTCTATTTTCTT	100	100	100	100	100	100	99
ASV-597	AACCACTGTTTTACATTTAGCTGCAGAAAGAGGAACTGTAGAAGATATTGAACTTGACGAAGTAGTAATTCCTGGTTACAACAACGTTTTATGTGTTGAATCTGGTGGTCCTGAGCCCGGAGTTGGATGTGCTGGTCGTGGTATTATTACTGCTATCAACTTTCTTGAAGAAGAAGGTGCTTACGAAGATCTAGACTTCGTATCTTACGATGTATTAGGAGACGTTGTTTGTGGTGGTTTCGCTATGCCTATCCG	Bacteria	Cyanobacteria	Cyanophyceae	Chroococcales	Aphanothecaceae	Candidatus Atelocyanobacterium	oligo3_A2_ATTCTATTTTCTT	100	100	100	100	100	100	98
ASV-598	CGAAACCACCACAAACAACGTCTCCTAATACATCGTAAGATACGAAATCTAGATTTTCGTAAGCACCTTCTTCTTCAAGAAAGTTGATAGCAGTAATAATACCACGACCAGCACATCCAACTCCGGGCTCAGGACCACCAGACTCAACACATAAAACGTTGTTGTAACCAGGAATTACTACTTCGTCAAGCTCAATATCTTCTACAGTTCCTCTTTCTGCAGCTAAATGTAAAACAGTGGTTTGTGCTTTACAAT	Bacteria	Cyanobacteria	Cyanophyceae	Chroococcales	Aphanothecaceae	Candidatus Atelocyanobacterium	oligo31_A2_ATTCTGTTTTCTT	100	100	100	100	100	100	68
ASV-599	CGAAACCACCACAAACAACGTCTCCTAATACATCGTAAGATACGAAATCTAGATTTTCGTAAGCACCTTCTTCTTCAAGAAAGTTGATAGCAGTAATAATACCACGACCAGCACATCCAACTCCGGGCTCAGGACCACCAGATTCAACACATAAAACGTTGTTGTAACCAGGAATTACTACTTCGTCAAGTTCAATATCTTCAACAGTTCCTCTTTCTGCAGCTAAATGTAAAACAGTGGTTTGTGCTTTACAAT	Bacteria	Cyanobacteria	Cyanophyceae	Chroococcales	Aphanothecaceae	Candidatus Atelocyanobacterium	oligo3_A2_ATTCTATTTTCTT	100	100	100	100	100	100	100
ASV-600	AACCACTGTTTTACATTTAGCTGCAGAAAGAGGAACTGTAGAAGATATTGAACTTGACGAAGTAGTAATTCCTGGTTACAACTACGTTTTATGTGTTGAATCTGGTGGTCCTGAGCCCGGAGTTGGATGTGCTGGTCGTGGTATTATTACTGCTATCAACTTTCTTGAAGAAGAAGGTGCTTACGAAAATCTAGATTTCGTATCTTACGATGTATTAGGAGACGTTGTTTGTGGTGGTTTCGCTATGCCTATCCG	Bacteria	Cyanobacteria	Cyanophyceae	Chroococcales	Aphanothecaceae	Candidatus Atelocyanobacterium	oligo3_A2_ATTCTATTTTCTT	100	100	100	100	100	100	99
ASV-601	AACCACTGTTTTACATTTAACTGCAGAAAGAGGAACTGTAGAAGATATTGAACTTGACGAAGTAGTAATTCCTGGTTACAACAACGTTTTATGTGTTGAATCTGGTGGTCCTGAGCCCGGAATTGGATGTGCTGGTCGTGGTATTATTACTGCTATCAACTTTCTTGAAGAAGAAGGTGTTTACGAAAATCTAGATTTCGTATCTTACGATGTATTAGGAGACGTTGTTTGTGGTGGTTTCGCTATGCCTATCCG	Bacteria	Cyanobacteria	Cyanophyceae	Chroococcales	Aphanothecaceae	Candidatus Atelocyanobacterium	oligo3_A2_ATTCTATTTTCTT	100	100	100	100	100	100	98
ASV-602	CGAAACCACCACAAACAACGTCTCCTAATACATCGTATGATACGAAATCTAGATTTTCGTAAGCACCTTCTTCTTCAAGAAAGTTGATAGCAGTAATAATACCACGACCAGCACATCCAACTCCGGGCTCAGGACCACCAGATTCAACACATAAAACGTTGTTGTAACCAGGAATTACTACTTCGTCAAGTTCAATATCTTCTACAGTTCCTCTTTCTGCAGCTAAATGTAAAACAGTGGTTTGTGCTTTACAAT	Bacteria	Cyanobacteria	Cyanophyceae	Chroococcales	Aphanothecaceae	Candidatus Atelocyanobacterium	oligo3_A2_ATTCTATTTTCTT	100	100	100	100	100	100	99
ASV-603	CGAAACCACCACAAACAACGTCTCCTAATACATCGTAAGATACGAAATCTAGATTTTCGTAAGCACCTTCTTCTTCAAGAAAGTTGATAGCGGTAATAATACCACGACCAGCACATCCAACTCCGGGCTCAGGACCACCAGATTCAACACATAAAACGTTGCTGTAACCAGGAATTACTACTTCGTCAAGTTCAATATCTTCTACAGTTCCTCTTTCTGCAGCTAAATGTAAAACAGTGGTTTGTGCTTTACAAT	Bacteria	Cyanobacteria	Cyanophyceae	Chroococcales	Aphanothecaceae	Candidatus Atelocyanobacterium	oligo3_A2_ATTCTATTTTCTT	100	100	100	100	100	100	92
ASV-604	AACCACTGTTTTACATTTAGCTGCAGAAAGAGGAACTGTAGAAGATATTGAACTTGACGAAGTAGTAATTCCTGGTTACAACAACGTTTTATGTGTTGAATCTGGTGGTCCTGAGCCCGGAGTTGGATGTGCTGGTCGTGGTATTATTGCTGCTATCAACTTTCTTGAAGAAGAAGGTGCTTACGAAAATCTAGACTTCGTATCTTACGATGTATTAGGAGACGTTGTTTGTGGTGGTTTCGCTATGCCTATCCG	Bacteria	Cyanobacteria	Cyanophyceae	Chroococcales	Aphanothecaceae	Candidatus Atelocyanobacterium	oligo3_A2_ATTCTATTTTCTT	100	100	100	100	100	100	100
ASV-605	CGAAACCACCACAAACAACGTCTCCTAATACATCGTAAGATACGAAATCCAGATTTTCGTAAGCACCTTCTTCTTCAAGAAAGTCGATAGCAGTAATAATACCACGACCAGCACATCCAACTCCGGGCTCAGGACCACCAGATTCAACACATAAAACGTTGTTGTAACCAGGAATTACTACTTCGTCAAGTTCAATATCTTCTACAGTTCCTCTTTCTGCAGCTAAATGTAAAACAGTGGTTTGTGCTTTACAAT	Bacteria	Cyanobacteria	Cyanophyceae	Chroococcales	Aphanothecaceae	Candidatus Atelocyanobacterium	oligo3_A2_ATTCTATTTTCTT	100	100	100	100	100	100	100
ASV-606	AACCACTGTTTTACATTTAGCTGCAGAAAGAGGAACTGTAGAAGATATTGAACTTGACGAAGTAGTAATTCCTGGTTACAACAACGTTTTATGTGTTGAATCTGGTGGTCCTGAGCCCGGAGTTGGATGTGCTGGTCGTGGCATTATTACTGCTATCAACTTTCTTGATGAAGAAGGTGCTTACGAAAATCTAGATTTCGTATCTTACGATGCATTAGGAGACGTTGTTTGTGGTGGTTTCGCTATGCCTATCCG	Bacteria	Cyanobacteria	Cyanophyceae	Chroococcales	Aphanothecaceae	Candidatus Atelocyanobacterium	oligo3_A2_ATTCTATTTTCTT	100	100	100	100	100	100	98
ASV-607	AACCACGGTTTTACATTTAGCTGCAGAAAGAGGAACTGTAGAAGATATTGAACCTGACGAAGTAGTAATTCCTGGTTACAACAACGTTTTATGTGTTGAATCTGGTGGTCCTGAGCCCGGAGTTGGATGTGCTGGCCGTGGTATTATTACTGCTATCAACTTTCTTGAAGAAGAAGGTGCTTACGAAAATCTAGATTTCGTATCTTACGATGTATTAGGAGACGTTGTTTGTGGTGGTTTCGCTATGCCTATCCG	Bacteria	Cyanobacteria	Cyanophyceae	Chroococcales	Aphanothecaceae	Candidatus Atelocyanobacterium	oligo3_A2_ATTCTATTTTCTT	100	100	100	100	100	100	98
ASV-608	CGAAACCACCACAAACAACGTCTCCTAATACATCGTAAGATACGAAATCTAGATTTTCGTAAGCACCTTCTTCTTCAAGAAAGTTGATAGCAGTAATAATACCACGACCAGCACATCCAACTCCGGGCTCAGGACCACCAGATTCAACACATAAAACGTTGTTGTAACCGGGAATTACTACTTCGTCAAGTTCAATATCTTCTACAGTTCCTCTTTCTGCAGTTAAATGTAAAACAGTGGTTTGTGCTTTACAAT	Bacteria	Cyanobacteria	Cyanophyceae	Chroococcales	Aphanothecaceae	Candidatus Atelocyanobacterium	oligo3_A2_ATTCTATTTTCTT	100	100	100	100	100	100	100
ASV-609	CGAAACCACCACAAACAACGTCTCCTAATACATCGTAAGATACGAAATCTAGATTTTCGTAAGCACCTTCTCCTTCAAGAAAGTTGATAGCAGTAATAATACCACGACCAGCACATCCAACTCCGGGCTCAGGACCACCAGATTCAACACATAAAACGTTGTTGTAACCAGGAATTACTACTTCGTCAAGTTCAATATCTTCTACAGTTCCTCTATCTGCAGCTAAATGTAAAACAGTGGTTTGTGCTTTACAAT	Bacteria	Cyanobacteria	Cyanophyceae	Chroococcales	Aphanothecaceae	Candidatus Atelocyanobacterium	oligo3_A2_ATTCTATTTTCTT	100	100	100	100	100	100	100
ASV-610	AACCACTGTTTTACATTTAGCTGCAGAAAGAGGAACTGTAGAAGATATTGAACTTGACGAAGTAGTAATTCCTGGTTACAACAACGTTTTATGTGTTGAATCTGGAGGTCCTGAGCCCGGAGTTGGATGTGCTGGTCGTGGTATTATTACTGCTATCAACTTTCTTGAAGAAGAAGGTGCTTACGAAAATCTAGATTTCGTATCTTACGATGTATTAGGAGACGTTGTTTGTGGTAGTTTCGCTATGCCTATCCG	Bacteria	Cyanobacteria	Cyanophyceae	Chroococcales	Aphanothecaceae	Candidatus Atelocyanobacterium	oligo3_A2_ATTCTATTTTCTT	100	100	100	100	100	100	98
ASV-611	CGAAACTACCACAAACAACGTCTCCTAATACATCGTAAGATACGAAATCTAGATTTTCGTAAGCACCTTCTTCTTCAAGAAAGTTGATAGCAGTAATAATACCACGACCAGCACATCCAACTCCGGGCTCAGGACCTCCAGATTCAACACATAAAACGTTGTTGTAACCAGGAATTACTACTTCGTCAAGTTCAATATCTTCTACAGTTCCTCTTTCTGCAGCTAAATGTAAAACAGTGGTTTGTGCTTTACAAT	Bacteria	Cyanobacteria	Cyanophyceae	Chroococcales	Aphanothecaceae	Candidatus Atelocyanobacterium	oligo3_A2_ATTCTATTTTCTT	100	100	100	100	100	100	97
ASV-612	AACCACTGTTTTACATTTAGCTGCAGAAAGAGGAACTGTAGAAGATATTGAACTTAACGAAGTAGTAATTCCTGGTTACAACAACGTTTTATGTGTTGAATCTGGTGGTCCTGAGCCCGGAGTTGGATGTGCTGGTCGTGGTATTATTACTGCTATCAACCTTCTTGAAGAAGAAGGTGCTTACGAAAATCTAGATTTCGTATCTTACGATGTATTAGGAGACGTTGTTTGTGGTGGTTTCGCTATGCCTATCCG	Bacteria	Cyanobacteria	Cyanophyceae	Chroococcales	Aphanothecaceae	Candidatus Atelocyanobacterium	oligo3_A2_ATTCTATTTTCTT	100	100	100	100	100	100	100
ASV-613	AACCACTGTTTTACGTTTAGCTGCAGAAAGAGGAACTGTAGAAGATATGGAACTTGACGAAGTAGTAATTCCTGGTTACAACAACGTTTTATGTGTTGAATCTGGTGGTCCTGAGCCCGGAGTTGGATGTGCTGGTCGTGGTATTATTACTGCTATCAACTTTCTTGAAGAAGAAGGTGCTTACGAAAATCTAGATTTCGTATCTTACGATGTATTAGGAGACGTTGTTTGTGGTGGTTTCGCTATGCCTATCCG	Bacteria	Cyanobacteria	Cyanophyceae	Chroococcales	Aphanothecaceae	Candidatus Atelocyanobacterium	oligo3_A2_ATTCTATTTTCTT	100	100	100	100	100	100	99
ASV-614	AACCACTGTTTTACATTTAGCTGCAGAAAGAGGAACTGTAGAAGATATTGAACTTGACGAAGTAGTAATTCCTGGTTACAACAACGTTTTATGTGTTGAATCTGGTGGTCTTGAGCCCGGAGTTGGATGTGCTGGTCGTGGTATTATTACTGCTATCAACTTTCTTGAGGAAGAAGGTGCTTACGAAAATCTAGATTTCGTATCTTACGATGTATTAGGAGACGTTGTTTGTGGTGGTTTCGCTATGCCTATCCG	Bacteria	Cyanobacteria	Cyanophyceae	Chroococcales	Aphanothecaceae	Candidatus Atelocyanobacterium	oligo3_A2_ATTCTATTTTCTT	100	100	100	100	100	100	99
ASV-615	AACCACTGTTTTACATTTAGTTGCAGAAAGAGGAACTGTAGAAGATATTGAACTTGACGAAGTAGTAATTCCTGGTTACAACAACGTTTTATGTGTTGAATCTGGTGGTCCTGAGCCCGGAGTTGGATGTGCTGGTCGTGGTATTATTACTGCTATCAACTTTCTTGAAGAAGAGGGTGCTTACGAAAATCTAGATTTCGTATCTTACGATGTATTAGGAGACGTTGTTTGTGGTGGTTTCGCTATGCCTATCCG	Bacteria	Cyanobacteria	Cyanophyceae	Chroococcales	Aphanothecaceae	Candidatus Atelocyanobacterium	oligo3_A2_ATTCTATTTTCTT	100	100	100	100	100	100	100
ASV-616	AACCACTGTTTTACATTTAGCTGCAGAAAGAGGAACTGTAGAAGATATTGAATTTGACGAAGTAGTAATTCCTGGTTACAACAACGTTTTATGTGTTGAATCCGGTGGTCCTGAGCCCGGAGTTGGATGTGCTGGTCGTGGTATTATTACTGCTATCAACTTTCTTGAAGAAGAAGGTGCTTACGAAAATCTAGATTTCGTATCTTACGATGTATTAGGAGACGTTGTTTGTGGTGGTTTCGCTATGCCTATCCG	Bacteria	Cyanobacteria	Cyanophyceae	Chroococcales	Aphanothecaceae	Candidatus Atelocyanobacterium	oligo42_A2_ATTCTACTTTCTT	100	100	100	100	100	100	56
ASV-617	CGAAACCACCACAAACAACGTCTCCTAATACATCGTAAGATACGAAATCTAGATTTTCGTAAGCACCTTCTTCTTCAAGAAAGTTGATAGCAGTAATAATACCACGGCCAGCACATCCAGCTCCGGGCTCAGGACCACCAGATTCAACACATAAAACGTTGTTGTAACCAGGAATTACTACTTCGTCAAGTTCAATATCTTCTACAGTTCCTCTTTCTGCAGCTAAGTGTAAAACAGTGGTTTGTGCTTTACAAT	Bacteria	Cyanobacteria	Cyanophyceae	Chroococcales	Aphanothecaceae	Candidatus Atelocyanobacterium	oligo3_A2_ATTCTATTTTCTT	100	100	100	100	100	100	89
ASV-618	AACCACTGTTTTACATTTAGCTGCAGAAATAGGAACTGTAGAAGATATTGAACTTGACGAAGTAGTAATTCCTGGTTACAACAACGTTTTATGTGTTGAATCTGGTGGTCCTGAGCCCGGAGTTGGATGTGCTGGTCGTGGTATTATTACTGCTATCAACTTTCTTGAAGAAGAAGGTGCTTACGAAAATCTAGATTTCGTATCTTACGATGTATTAGGAGACGTTGTTTGTGGTGGTTTCGCTATGCCTATCCG	Bacteria	Cyanobacteria	Cyanophyceae	Chroococcales	Aphanothecaceae	Candidatus Atelocyanobacterium	oligo3_A2_ATTCTATTTTCTT	100	100	100	100	100	100	100
ASV-619	AACCACTGTTTTACATTTAGCTACAGAAAGAGGAACTGTAGAAGATATTGAACTTGACGAAGTAGTAATTCCTGGTTACAACAACGTTTTATGTGTTGAATCTGGTGGTCCTGAGCCCGGAGTTGGATGTGCTGGTCGTGGTATTATTACTGCTATCAACTTTCTTGAAGAAGAAGGTGCTTACGAAAATCTAGATTTCGTATCTTACGATGTACTAGGAGACGTTGTTTGTGGTGGTTTCGCTATGCCTATCCG	Bacteria	Cyanobacteria	Cyanophyceae	Chroococcales	Aphanothecaceae	Candidatus Atelocyanobacterium	oligo3_A2_ATTCTATTTTCTT	100	100	100	100	100	100	100
ASV-620	AACCACTGTTTTACATTTAGCTGCAGAAAGAGGAACTGTAGAAGATATTGAACTTGACGAAGTAGTAATTCCTGGTTACAACAACGTTGTATGTGTTGAATCTGGTGGTCCTGAGCCCGGAGTTGGATGCGCTGGTCGTGGTATTATTACTGCTATCAACTTTCTTGAAGAAGAAGGTGCTTACGAAAATCTAGATTTCGTATCTTACGATGTATTAGGAGACGTTGTTTGTGGTGGTTTCGCTATGCCTATCCG	Bacteria	Cyanobacteria	Cyanophyceae	Chroococcales	Aphanothecaceae	Candidatus Atelocyanobacterium	oligo3_A2_ATTCTATTTTCTT	100	100	100	100	100	100	97
ASV-621	AACCACTGTTTTACATTTAGCTGCAGAAAGAGGAACTGTAGAAGATATTGAACTTGACGAAGTAGTAATTCCTGGTTACAACAACGTTTTATGTGTTGAATCTGGTGGTCCTGAGCCCGGAGTTGGATGTGCTGGTCGTGGTATTATTACTGCTATCAACTTTCTTGAAGAAGAAGGTGCTTACGAAAATCTAGATTTCGTATCTTACGATGTATTAGGAGACGTTGTAAGATACGAAATCTAGATTTTCGTAAG	Bacteria	Cyanobacteria	Cyanophyceae	Chroococcales	Aphanothecaceae	Candidatus Atelocyanobacterium	oligo3_A2_ATTCTATTTTCTT	100	100	100	100	100	100	100
ASV-622	CGAAACCACCACAAACAACGTCTCCTAATACATCGTAAGATACGAAATCTAGATTTTCGTAAGCACCTTCTTTTTCAAGAAAGTTGATAGCAGTAATAATACCACGACCAGCACATCCAACTCCGGGCTCAGGACCACCAGATTCAACACATAAAACGTTGTTGTAACCAGGAATTACTACTTCGTTAAGTTCAATATCTTCTACAGTTCCTCTTTCTGCAGCTAAATGTAAAACAGTGGTTTGTGCTTTACAAT	Bacteria	Cyanobacteria	Cyanophyceae	Chroococcales	Aphanothecaceae	Candidatus Atelocyanobacterium	oligo3_A2_ATTCTATTTTCTT	100	100	100	100	100	100	99
ASV-623	AACCACTGTTTTACATTTAGCTGCAGAAAGAGGAACTGTAGAAGATATTGAACTTGACGAAGTAGTAATTCCTGGTCACAACAACGTTTTATGTGTTGAATCTGGTGGCCCTGAGCCCGGAGTTGGATGTGCTGGTCGTGGTATTATCACTGCTATCAACTTTCTTGAAGAAGAAGGTGCTTACGAAAATCTAGATTTCGTATCTTACGATGTATTAGGAGACGTTGTTTGTGGTGGTTTCGCTATGCCTATCCG	Bacteria	Cyanobacteria	Cyanophyceae	Chroococcales	Aphanothecaceae	Candidatus Atelocyanobacterium	oligo3_A2_ATTCTATTTTCTT	100	100	100	100	100	100	90
ASV-624	AACCACTGTTTTACATTTAGCTGCAGAAAGAGGAACTGTAGAAGATATTGAACTTGACGAAGTAGTAATTCCTGGTTACAACAACGTTTTATGTGTTGAATCTGGTGGTCCTGAGCCCGGAGTTGGATGTGCTGGTCGTGGTATTATTACTGCTATCGACTTTCTTGAAGAAGAAGGTGCTTACGAAAATCTGGATTTCGTATCTTACGATGTATTAGGAGACGTTGTTTGTGGTGGTTTCGCTATGCCTATCCG	Bacteria	Cyanobacteria	Cyanophyceae	Chroococcales	Aphanothecaceae	Candidatus Atelocyanobacterium	oligo3_A2_ATTCTATTTTCTT	100	100	100	100	100	100	99
ASV-625	CGAAACCACCACAAACAACGTCTCCTAATACATCGTAAGATACGAAATCTAGATTTTCGTAAGCACCTTCTTCTTCAAGAAAGTTGATAGCAGTAATAATACCACGACCAGCACATCCAACTCCGGGCTCAGGACCACCAGATTCAACACATAAAACGTTGTTGTAACCAGGAATTACTACTTCGTCGAGTTCAATATCTTCTACAGTTCCTCTTTCTGCAGCTAAGTGTAAAACAGTGGTTTGTGCTTTACAAT	Bacteria	Cyanobacteria	Cyanophyceae	Chroococcales	Aphanothecaceae	Candidatus Atelocyanobacterium	oligo3_A2_ATTCTATTTTCTT	100	100	100	100	100	100	87
ASV-626	AACCACTGTTTTACATTTAGCTGCAGAAAGAGGAACTGTAGAAGATATTGAACTTGACGACGTAGTAATTCCTGGTTACAACAACGTTTTATGTGTTGAATCTGGTGGTCCTGAGCCCGGAGTTGGATGTGCTGGTCGTGGTATTATTACTGCTATCAACTTTCTTGAAGAAGAAGGTGCTTACGAGAATCTAGATTTCGTATCTTACGATGTATTAGGAGACGTTGTTTGTGGTGGTTTCGCTATGCCTATCCG	Bacteria	Cyanobacteria	Cyanophyceae	Chroococcales	Aphanothecaceae	Candidatus Atelocyanobacterium	oligo3_A2_ATTCTATTTTCTT	100	100	100	100	100	100	86
ASV-627	AACCACTGTTTTACATTTAGCTGCAGAAAGAGGAACTGTAGAAGATATTGAACTTGACGAAGTAGTAATTCCTGGTTGCAACAACGTTTTATGAGTTGAATCTGGTGGTCCTGAGCCCGGAGTTGGATGTGCTGGTCGTGGTATTATTACTGCTATCAACTTTCTTGAAGAAGAAGGTGCTTACGAAAATCTAGATTTCGTATCTTACGATGTATTAGGAGACGTTGTTTGTGGTGGTTTCGCTATGCCTATCCG	Bacteria	Cyanobacteria	Cyanophyceae	Chroococcales	Aphanothecaceae	Candidatus Atelocyanobacterium	oligo3_A2_ATTCTATTTTCTT	100	100	100	100	100	100	98
ASV-628	AACCACTGTTTTACATTTAGCTGCAGAAAGAGGAACTGTAGAAGATATTGAACTTGACGAAGTAGTAATTCCTGGTTACAACAACGTTTTATGTGTTGAATCTGGTGGTCCTGAGCCCGGAGTTGGATGTGCTGGTCGTGGTATTATTACTGCTATCAACTTTCTTGAAGAAGAAGGTGCTTACGAAAATCTAGATTTCGTATCTTACGATGTATTAGGAGACGTTGTGTGTGGTGGTTTCGCTATGCCTATCCG	Bacteria	Cyanobacteria	Cyanophyceae	Chroococcales	Aphanothecaceae	Candidatus Atelocyanobacterium	oligo3_A2_ATTCTATTTTCTT	100	100	100	100	100	100	86
ASV-629	AACCACTGTTTTACATTTAGCTGCAGGAAGAGGAACTGTAGAAGATATTGAACTTGACGAAGTAGTAATTCCTGGTTACAACAACGTTTTATGTGTTGAATCTGGTGGTCCTGAGCCCGGAGTTGGATGTGCTGGTCGTGGTATTATTACTACTATCAACCTTCTTGAAGAAGAAGGTGCTTACGAAAATCTAGATTTCGTATCTTACGATGTATTAGGAGACGTTGTTTGTGGTGGTTTCGCTATGCCTATCCG	Bacteria	Cyanobacteria	Cyanophyceae	Chroococcales	Aphanothecaceae	Candidatus Atelocyanobacterium	oligo3_A2_ATTCTATTTTCTT	100	100	100	100	100	100	100
ASV-630	AACCACTGTTTTACATTTAGCTGCAGAAAGAGGAACTGTAGAAGATATTGAACTTGACGAAGTAGTAATTCCTGGTTACAACAACGTTTTATGTGTTGAATCTGGTGGTCCTGGGCCCGGAGTTGGATGTGCTGGTCGTGGTATTATTACTGCTATCAACTTTCTTGAAGAAGAAGGTGCTTACGAAAATCTAGATTTCGTATCTTACGATGTATTAGGAGACGTTGTTTGTGGTGGTATCGCTATGCCTATCCG	Bacteria	Cyanobacteria	Cyanophyceae	Chroococcales	Aphanothecaceae	Candidatus Atelocyanobacterium	oligo3_A2_ATTCTATTTTCTT	100	100	100	100	100	100	99
ASV-631	CGAAACCACTACAAACAACGTCTCCTAATACATCGTAAGATACGAAATCTAGATTTTCGTAAGCACCTTCTTCTTCAAGAAAGTTGATAGCAGTAATAATACCACGACCAGCACATCCAACCCCGGGCTCAGGACCACCAGATTCAACACATAAAACGTTGTTGTAACCAGGAATTACTACTTCGTCAAGTTCAATATCTTCTACAGTTCCTCTTTCTGCAGCTAAATGTAAAACAGTGGTTTGTGCTTTACAAT	Bacteria	Cyanobacteria	Cyanophyceae	Chroococcales	Aphanothecaceae	Candidatus Atelocyanobacterium	oligo3_A2_ATTCTATTTTCTT	100	100	100	100	100	100	100
ASV-632	CGAAACCACCACAAACAACGTCTCCTAATACATCGTAAGATACGAAATCTAGATCTTCGTAAGCACCTTCTTCTTCAAGAAAGTTGATAGCAGTAATAATACCACGACCAGCACATCCAACTCCGGGCTCAGGACCACCAGATTCAACACATAAAACGTTGTTGTAACCAGGAATTACTACTTCGTCAAGTTCAATATCTTCTACAGCTCCTCTTTCTGCAGCTAAATGTAAAACAGTGGTTTGTGCTTTACAAT	Bacteria	Cyanobacteria	Cyanophyceae	Chroococcales	Aphanothecaceae	Candidatus Atelocyanobacterium	oligo3_A2_ATTCTATTTTCTT	100	100	100	100	100	100	100
ASV-633	CGAAACCACCACAAACAACGTCTCCTAATACATCGTAAGATACGAAGTCTAGATTTTCGTAAGCACCTTCTTCTTCAAGAAAGTTGATAGCAGCAATAATACCACGACCAGCACATCCAACTCCGGGCTCAGGACCACCAGATTCAACACATAAAACGTTGTTGTAACCAGGAATTACTACTTCGTCAAGTTCAATATCTTCTACAGTTCCTCTTTCTGCAGCTAAATGTAAAACAGTGGTTTGTGCTTTACAAT	Bacteria	Cyanobacteria	Cyanophyceae	Chroococcales	Aphanothecaceae	Candidatus Atelocyanobacterium	oligo3_A2_ATTCTATTTTCTT	100	100	100	100	100	100	99
ASV-634	AACCACTGTTTTACATTTAGCTGCAGAAAGAGGAACTGTAGAAGATATTGAACTTGACGAAGTAGTAATTCCTGGTTACAACAACGTTTTATGTGTTGAATCTGGTGGTCCTGAGCCCGGAGTTGGATGTGCTGGTCGTGGTATTATTACTGCTATCAACTCTCTTGGAGAAGAAGGTGCTTACGAAAATCTAGATTTCGTATCTTACGATGTATTAGGAGACGTTGTTTGTGGTGGTTTCGCTATGCCTATCCG	Bacteria	Cyanobacteria	Cyanophyceae	Chroococcales	Aphanothecaceae	Candidatus Atelocyanobacterium	oligo3_A2_ATTCTATTTTCTT	100	100	100	100	100	100	99
ASV-635	AACCACTGTTTTACATTTAGCTGCAGAAAGAGGAACTGTAGAAGATATTGAACTTGACGAAGTAGTAATTCCTGGTTACAACAACGTTTTATGTGTTGAATCAGGTGGTCCTGAGCCCGGAGTTGGATGTGCTGGTCGTGGTATTATTACTGCTATCAACTTTCTTGAAGAAGAAGGTACTTACGAAAATCTAGATTTCGTATCTTACGATGTATTAGGAGACGTTGTTTGTGGTGGTTTCGCTATGCCTATCCG	Bacteria	Cyanobacteria	Cyanophyceae	Chroococcales	Aphanothecaceae	Candidatus Atelocyanobacterium	oligo3_A2_ATTCTATTTTCTT	100	100	100	100	100	100	99
ASV-636	AACCACTGTTTTACATTTAGCTGCAGAAAGAGGAACTGTAGAAGATATTGAACTTGACGAAGTAGTAATTCCTGGTTACAACAACGTCTTATGTGTTGAATCTGGTGGTCCTGAGCCCGGAGTTGGATGTGCTGGTCGTGGTATTATTACTGCTATCAACCTTCTTGAAGAGGAAGGTGCTTACGAAAATCTAGATTTCGTATCTTACGATGTATTAGGAGACGTTGTTTGTGGTGGTTTCGCTATGCCTATCCG	Bacteria	Cyanobacteria	Cyanophyceae	Chroococcales	Aphanothecaceae	Candidatus Atelocyanobacterium	oligo3_A2_ATTCTATTTTCTT	100	100	100	100	100	100	96
ASV-637	AACCACTGTTTTACATTTAGCTGCAGAAAGAGGAACTGTAGAAGATATTGAACTTGACGAAGTAGTAATTCCTGGTTACAACAACGTTTTATGTGTTGAATCTGGCGGTCCTGAGCCCGGAGTTGGATGTGCTGGTTGTGGTATTATTACTGCTATCAACTTTCTTGAAGAAGAAGGTGCTTACGAAAATCTAGATTTCGTATCTTACGATGTATTAGGAGACGTTGTTTGTGGTGGTTTCGCTATGCCTATCCG	Bacteria	Cyanobacteria	Cyanophyceae	Chroococcales	Aphanothecaceae	Candidatus Atelocyanobacterium	oligo3_A2_ATTCTATTTTCTT	100	100	100	100	100	100	92
ASV-638	AACCACTGTTTTACATTTAGCTGCAGAAAGAGGAACTGTAGAAGATATTGAACTTGACGAAGTAGTAATTCCTGGCTACAACCACGTTTTATGTGTTGAATCTGGTGGTCCTGAGCCCGGAGTTGGATGTGCTGGTCGTGGTATTATTACTGCTATCAACTTTCTTGAAGAAGAAGGTGCTTACGAAAATCTAGATTTCGTATCTTACGATGTATTAGGAGACGTTGTTTGTGGTGGTTTCGCTATGCCTATCCG	Bacteria	Cyanobacteria	Cyanophyceae	Chroococcales	Aphanothecaceae	Candidatus Atelocyanobacterium	oligo34_A2_ATCCTATTTTCTT	100	100	100	100	100	100	58
ASV-639	AACCACTGTTTTACATTTAGCTGCAGAAAGAGGAACTGCAGAAGATATCGAACTTGACGAAGTAGTAATTCCTGGTTACAACAACGTTTTATGTGTTGAATCTGGTGGTCCTGAGCCCGGAGTTGGATGTGCTGGTCGTGGTATTATTACTGCTATCAACTTTCTTGAAGAAGAAGGTGCTTACGAAAATCTAGATTTCGTATCTTACGATGTATTAGGAGACGTTGTTTGTGGTGGTTTCGCTATGCCTATCCG	Bacteria	Cyanobacteria	Cyanophyceae	Chroococcales	Aphanothecaceae	Candidatus Atelocyanobacterium	oligo37_A2_ACTCTATTTTCTT	100	100	100	100	100	100	64
ASV-640	AACCACTGTTTTACATTTAGCTGTAGAAAGAGGAACTGTAGAAGATATTGAACTTGACGAAGTAGTAATTCCTGGTTACAACAACGTTTTATGTGTTGAATCTGGTGGTCCTGAGCCCGGAGTTGGATGTGCTGGTCGTGGTATTATTACTGCTATCAACTTTCTTGAAGAAGAAGGTGCTTACGGAAATCTAGATTTCGTATCTTACGATGTATTAGGAGACGTTGTTTGTGGTGGTTTCGCTATGCCTATCCG	Bacteria	Cyanobacteria	Cyanophyceae	Chroococcales	Aphanothecaceae	Candidatus Atelocyanobacterium	oligo3_A2_ATTCTATTTTCTT	100	100	100	100	100	100	98
ASV-641	CGAAACCACCACAAACAACGTCTCCTAATACATCGTAGGATACGAAATCTAGACTTTCGTAAGCACCTTCTTCTTCAAGAAAGTTGATAGCAGTAATAATACCACAACCAGCACATCCAACTCCGGGCTCAGGACCACCAGATTCAACACATAAAACGTTGTTGTAACCAGGAATTACTACTTCGTCAAGTTCAATATCTTCTACAGTTCCTCTTTCTGCAGCTAAATGTAAAACAGTGGTTTGTGCTTTACAAT	Bacteria	Cyanobacteria	Cyanophyceae	Chroococcales	Aphanothecaceae	Candidatus Atelocyanobacterium	oligo3_A2_ATTCTATTTTCTT	100	100	100	100	100	100	98
ASV-642	AACCACTGTTTTACATTTAGCTGCAGAAAGAGGAACTGTAGAAGATATTGAACTTGACGAAGTAGTAATTCCTGGTTACAACAACGTTTTATGTGTTGAATCTGGTGGTCCTGAGCCCGGAGTTGGATGTGCTGGTCGTGGTACTATTACTGCTATCAACTTTCTTGAAGAAGAAGGTGCTTACGAAAATCTAGATTTCGTATCTCACGATGTATTAGGAGACGTTGTTTGTGGTGGTTTCGCTATGCCTATCCG	Bacteria	Cyanobacteria	Cyanophyceae	Chroococcales	Aphanothecaceae	Candidatus Atelocyanobacterium	oligo3_A2_ATTCTATTTTCTT	100	100	100	100	100	100	98
ASV-643	AACCACTGTTTTACATTTAGCTGCAGAAAGAGGAACTGTAGAAGATATTGAACTTGACGAAGTAGTAATTCCTGGTTACAACAACGTTTTATGTGTTGAATCTGGTGGTCCTGAGCCCGGAGTTGGATGTGCTGGTCGTGGTATTATTACTGCTATCAACTTTCTTGAAGAAGAAGGTGCTTACGAAAATCTAGATTTCGCATCTTACGATGTATTGGGAGACGTTGTTTGTGGTGGTTTCGCTATGCCTATCCG	Bacteria	Cyanobacteria	Cyanophyceae	Chroococcales	Aphanothecaceae	Candidatus Atelocyanobacterium	oligo3_A2_ATTCTATTTTCTT	100	100	100	100	100	100	100
ASV-644	CGAAACCACCACAAGCAACGCCTCCTAATACATCGTAAGATACGAAATCTAGATTTTCGTAAGCACCTTCTTCTTCAAGAAAGTTGATAGCAGTAATAATTCCACGACCAGCACATCCAACTCCGGGCTCAGGACCACCAGATTCAACACATAAAACGTTGTTGTAACCAGGAATTACTACTTCGTCAAGTTCAATATCTTCTACAGTTCCTCTTTCTGCAGCTAAATGTAAAACAGTGGTTTGTGCTTTACAAT	Bacteria	Cyanobacteria	Cyanophyceae	Chroococcales	Aphanothecaceae	Candidatus Atelocyanobacterium	oligo3_A2_ATTCTATTTTCTT	100	100	100	100	100	100	97
ASV-645	AACCACTGTTTTACATTTAGCTGCAGAAAGAGGAACTGTAGAAGATATTGAACTTGACGAAGTAGTAATTCCTGGTTACAACAACGTTTTATGTGTTGAATCTGGTGGTCCTGAGCCCGGAGTTGGATGTGCTTGTCGTGGTATTATTACTGCTATCAACTTTCTTGAAGGAGAAGGTGCTTACGAAAATCTAGATTTCGTATCTTACGATGTATTAGGAGACGTTGTTTGTGGTGGTTTCGCTATGCCTATCCG	Bacteria	Cyanobacteria	Cyanophyceae	Chroococcales	Aphanothecaceae	Candidatus Atelocyanobacterium	oligo3_A2_ATTCTATTTTCTT	100	100	100	100	100	100	99
ASV-646	CGAAACCACCACAATCAACGTCTCCTAATACATCGTAAGATACGAAATCTAGATTTTCGTAAGCACCTTCTTCTTCAAGAGAGTTGATAGCAGTAATAATACCACGACCAGCACATCCAACTCCGGGCTCAGGACCACCAGATTCAACACATAAAACATTGTTGTAACCAGGAATTACTACTTCGTCAAGTTCAATATCTTCTACAGTTCCTCTTTCTGCAGCTAAATGTAAAACAGTGGTTTGTGCTTTACAAT	Bacteria	Cyanobacteria	Cyanophyceae	Chroococcales	Aphanothecaceae	Candidatus Atelocyanobacterium	oligo3_A2_ATTCTATTTTCTT	100	100	100	100	100	100	99
ASV-647	CGAAACCACCACAAACAATGTCTCCTAATACATCGTAAGATACGAAATCTAGATTTTCGTAAGCACCTTCTTCTTCAAGAAAGTTGATAGCAGTAATAATACCACGACCAGCACATCCAACTCCGGGCTCAGGACCACCAGATTCAACACATAAAACGTTGTTGTAACCAGGAATTACTACTTCGTCAAGTTCAATATCTTCTACAGTTCCTCTTCCTGCAGCTAAATGTAAAACAGTGGTTTGTGCTTTACAAT	Bacteria	Cyanobacteria	Cyanophyceae	Chroococcales	Aphanothecaceae	Candidatus Atelocyanobacterium	oligo3_A2_ATTCTATTTTCTT	100	100	100	100	100	100	100
ASV-648	AACCACTGTTTTACATTTAGCTGCAGAAAGAGGAACTGTAGAAGATATTGAACTTGACGAAGTAGTAATTCCTGGTTACAACAACGTTTTATGTGTTGAATCTGGTGGTCCTGAGCCCGGAGTTGGATGTGCTGGTCGTGGTATTATTACTGCTAACAACTTTCTTGAAGAAGAAGGTGCTTACGAAAATCTAGATTTCGTATCTTACGATGTATTAGGAGACGTTGTTTGTGGTGGTTTCGCTATGCCTATCCG	Bacteria	Cyanobacteria	Cyanophyceae	Chroococcales	Aphanothecaceae	Candidatus Atelocyanobacterium	oligo3_A2_ATTCTATTTTCTT	100	100	100	100	100	100	100
ASV-649	AACCACTGTTTTACATTTAGCTGCAGAAAGAGGAACTGTAGAAGATATTGAACTTGACGAAGTAGTAATTCCTGGTTACAACAACGTTTTATGTGTTGGATCTGGTGGTCCTGAGCCCGGAGTTGGATGTGCTGGTCGTGGTGTTATTACTGCTATCAACTTTCTTGAAGAAGAAGGTGCTTACGAAAATCTAGATTTCGTATCTTACGATGTATTAGGAGACGTTGTTTGTGGTGGTTTCGCTATGCCTATCCG	Bacteria	Cyanobacteria	Cyanophyceae	Chroococcales	Aphanothecaceae	Candidatus Atelocyanobacterium	oligo3_A2_ATTCTATTTTCTT	100	100	100	100	100	100	100
ASV-650	CGAAACCACCACAAACAACGTCTCCTAATACATCGTAAGATACGAAATCTAGATTTTCGTAAGCACCTTCTTCTTCAAGAAAGTTGATAGCAGTAATAATACCACGACCAGCACATCCAACTCCGGGCTCAGGACCATCAGATTCAACACATAAAACGTTGTTGTAACCAGGAATTACTACTTCGTCAAGTTCAATATCTTCTGCAGTTCCTCTTTCTGCAGCTAAATGTAAAACAGTGGTTTGTGCTTTACAAT	Bacteria	Cyanobacteria	Cyanophyceae	Chroococcales	Aphanothecaceae	Candidatus Atelocyanobacterium	oligo3_A2_ATTCTATTTTCTT	100	100	100	100	100	100	100
ASV-651	AACCACTGTTTTACATTTAGCTGCAGAAAGAGGAACTGTAGAAGATATTGAACTTGACGAAGTAGTAATTCCTGGTTACAACAACGTTTTATGTGTTGAATCTGGTGGTCCTGAGCCCGGAGTTGGATGTGCTGGTCGTGGTATTATTACTGCTATCAACTTTCTTGAAGAAGAAGGTGCTTACGAAATTCTAGATTTCGTATCTTACGATGTATTAGGAGACGTTGTTTGTGGTGGTTTCGCTATGCCTATCCG	Bacteria	Cyanobacteria	Cyanophyceae	Chroococcales	Aphanothecaceae	Candidatus Atelocyanobacterium	oligo3_A2_ATTCTATTTTCTT	100	100	100	100	100	100	99
ASV-652	CGAAACCACCACAAACAACGTCTCCTAATGCATCGTAAGATACGAAATCTAGATTTTCGTAAGCACCTTCTTCATCAAGAAAGTTGATAGCAGTAATAATGCCACGACCAGCACATCCAACTCCGGGCTCAGGACCACCAGATTCAACACATAAAACGTTGTTGTAACCAGGAATTACTACTTCGTCAAGTTCAATATCTTCTACAGTTCCTCTTTCTGCAGCTAAATGTAAAACAGTGGTTTGTGCTTTACAAT	Bacteria	Cyanobacteria	Cyanophyceae	Chroococcales	Aphanothecaceae	Candidatus Atelocyanobacterium	oligo3_A2_ATTCTATTTTCTT	100	100	100	100	100	100	99
ASV-653	AACCACTGTTTTACATTTAGCTGCAGAAAGAGGAACTGTAGAAGATATTGAACTTGACGAAGTGGTAATTCCTGGTTACAACAACGTTTTATGTGTTGAATCTGGTGGTCCTGAGCCCGGAGTTGGATGTGCTGGTCGCGGTATTATTACTGCTATCAACTTTCTTGAAGAAGAAGGTGCTTACGAAAATCTAGATTTCGTATCTTACGATGTATTAGGAGACGTTGTTTGTGGTGGTTTCGCTATGCCTATCCG	Bacteria	Cyanobacteria	Cyanophyceae	Chroococcales	Aphanothecaceae	Candidatus Atelocyanobacterium	oligo3_A2_ATTCTATTTTCTT	100	100	100	100	100	100	99
ASV-654	AACCACTGTTTTACATTTAGCTGCAGAAAGAGGAACTGTAGAAGATATTGAACTTGACGAAGTAGTAATTCCTGGTTACAACAACGTTTTATGTGTTGAATCTGGTGGTCCTGAGCCCGGAGTTGGATGTGCTGGTCGTGGTATTATTACTGCTATCAACTTTCTTGAAGAGGAAGGTGCTTACGAAAATCTAGATTTCGTATCTTACGATGTATTAGGAGACATTGTTTGTGGTGGTTTCGCTATGCCTATCCG	Bacteria	Cyanobacteria	Cyanophyceae	Chroococcales	Aphanothecaceae	Candidatus Atelocyanobacterium	oligo3_A2_ATTCTATTTTCTT	100	100	100	100	100	100	100
ASV-655	AACCACTGTTTTACATTTAGCTGCAGAAAGAGGAACTGTAGAAGATATTGAACTTGACGAAGTAGTAATTCCTGGTTACAACAACGTTTTATGTGTTGAATCTGGTGGTCCTGAGCCCGGAGTTGGATGTGCTGGTCGTGGTATTATTACTGCTATCAACTTTCTTGAAGAAGAAGGTGCTTACGAAAATCTAGATTCCGTATCTTACGATGTAATAGGAGACGTTGTTTGTGGTGGTTTCGCTATGCCTATCCG	Bacteria	Cyanobacteria	Cyanophyceae	Chroococcales	Aphanothecaceae	Candidatus Atelocyanobacterium	oligo3_A2_ATTCTATTTTCTT	100	100	100	100	100	100	97
ASV-656	CGAAACCACCACAAACAACGTCCCCTAATACATCGTAAGATACGAAATCTAGATTCTCGTAAGCACCTTCTTCTTCAAGAAAGTTGATAGCAGTAATAATACCACGACCAGCACATCCAACTCCGGGCTCAGGACCACCAGATTCAACACATAAAACGTTGTTGTAACCAGGAATTACTACTTCGTCAAGTTCAATATCTTCTACAGTTCCTCTTTCTGCAGCTAAATGTAAAACAGTGGTTTGTGCTTTACAAT	Bacteria	Cyanobacteria	Cyanophyceae	Chroococcales	Aphanothecaceae	Candidatus Atelocyanobacterium	oligo3_A2_ATTCTATTTTCTT	100	100	100	100	100	100	100
ASV-657	CGAAACCACCACAAACAACGTCTCCTAATACACCGTAAGATACGAAATCTAGATTTTCGTAAGCACCTTCTTCTTCAAGAAAGTTGATAGCAGTAATAATACCACGACCAGCACATCCAACTCCGGGCTCAGGACCACCAGATTCGACACATAAAACGTTGTTGTAACCAGGAATTACTACTTCGTCAAGTTCAATATCTTCTACAGTTCCTCTTTCTGCAGCTAAATGTAAAACAGTGGTTTGTGCTTTACAAT	Bacteria	Cyanobacteria	Cyanophyceae	Chroococcales	Aphanothecaceae	Candidatus Atelocyanobacterium	oligo3_A2_ATTCTATTTTCTT	100	100	100	100	100	100	95
ASV-658	AACCACTGTTTTACATTTAGCTGCAGAAAGAGGAACAGTAGAAGATATTGAACTTGACGAAGTAGTAATTCCTGGTTACAACAACGTTTTATGTGTTGAATCTGGTGGTCCTGAGCCCGGAGTTGGATGTGCTGGTCGTGGTATTATTACTGCTATCAACTTTCTTGAAGAAGAAGGTGCTTACGAAAATCTAGATTTCGTATCTTACGATGTATTAGGAGACGTTGTTTGTGGTGGTTTCGCTATGCCTATCCG	Bacteria	Cyanobacteria	Cyanophyceae	Chroococcales	Aphanothecaceae	Candidatus Atelocyanobacterium	oligo3_A2_ATTCTATTTTCTT	100	100	100	100	100	100	100
ASV-659	AACCACTGTTTTACATTTAGCTGCAGAAAGAGGAACTGTAGAAGATATTGAACTTGACGAAGTAGTAATTCCTGGTTACAACAACGATTTATGTGTTGAATCTGGTGGTCCTGAGCCCGGAGTTGGATGTGCTGGTCGTGGTATTATTACTGCTATCAACTTTCTTGAAGAAGAAGGTGCTTACGAAAATCTAGATTTCGTATCTTACGATGTATTAGGAGACGTTGTTTGTGGTGGTTTCGCTATGCCTATCCG	Bacteria	Cyanobacteria	Cyanophyceae	Chroococcales	Aphanothecaceae	Candidatus Atelocyanobacterium	oligo3_A2_ATTCTATTTTCTT	100	100	100	100	100	100	99
ASV-660	AACCACTGTTTTACATTTAGCTGCAGAAAGAGGAACTGTAGAAGATATTGAACTTGACGAAGTAGTAATTCCTGGTTACAACAACGTTTTATGTGTTGAATTTGGTGGTCCTGAGCCCGGAGTTGGATGTGCTGGTCGTGGTATTATTACTGCTATCAACTTTCTTGAAGAAGAAGGTGCTTACGAAAATCTAGATTTCGTATCTTACGATGTATTGGGAGACGTTGCTTGTGGTGGTTTCGCTATGCCTATCCG	Bacteria	Cyanobacteria	Cyanophyceae	Chroococcales	Aphanothecaceae	Candidatus Atelocyanobacterium	oligo3_A2_ATTCTATTTTCTT	100	100	100	100	100	100	94
ASV-661	AACCACTGTTTTACATTTAGCTGCAGAAAGAGGAACTGTAGAAGATATTGAACTTGACGAAGTAGTAATTCCTGGTTACAACAACGTTTTATGTGTTGAATCTGGTGGTCCTGAGCCCGGAGTTGGATGTGCTGGTCGTGGTATTATTACTGCTATCAACTTTCTTGAAGAAGAAGGTGCTTACAAAAATCTAGATTTCGTATCCTACGATGTATTAGGAGACGTTGTTTGTGGTGGTTTCGCTATGCCTATCCG	Bacteria	Cyanobacteria	Cyanophyceae	Chroococcales	Aphanothecaceae	Candidatus Atelocyanobacterium	oligo3_A2_ATTCTATTTTCTT	100	100	100	100	100	100	98
ASV-662	CGAAACCACCACAAACAACGTCTCCTAATACATCGTAAGATACGAAATCTAGATTTTCGTAAGCACCTTCTTCTTCAAGAAAGTTGATAGCTGTAATAATACCACGACCAGCACATCCAACTCCGGGCTCAGGACCACCAGATTCAACACATAAAACGTTGTTGTAACCAGGAATTACTACTTCGTCAAGTTCAATATCTTCTACAGTTCCTCTTTCTGCAGCTAAATGTAAAACAGTGGTTTGTGCTTTACAAT	Bacteria	Cyanobacteria	Cyanophyceae	Chroococcales	Aphanothecaceae	Candidatus Atelocyanobacterium	oligo3_A2_ATTCTATTTTCTT	100	100	100	100	100	100	99
ASV-663	CGGAACCACCACAAACAGCGTCTCCTAATACATCGTAAGATACGAAATCTAGATTTTCGTAAGCACCTTCTTCTTCAAGAAAGTTGATAGCAGTAATAATACCACGACCAGCACATCCAACTCCGGGCTCAGGACCACCAGATTCAACACATAAAACGTTGTTGTAACCAGGAATTACTACTTCGTCAAGTTCAATATCTTCTACAGTTCCTCTTTCTGCAGCTAAATGTAAAACAGTGGTTTGTGCTTTACAAT	Bacteria	Cyanobacteria	Cyanophyceae	Chroococcales	Aphanothecaceae	Candidatus Atelocyanobacterium	oligo3_A2_ATTCTATTTTCTT	100	100	100	100	100	100	98
ASV-664	CGAAACCACCGCAAACAACGTCTCCTAATACATCGTAAGATACGAAATCTAGATTTTTGTAAGCACCTTCTTCTTCAAGAAAGTTGATAGCAGTAATAATACCACGACCAGCACATCCAACTCCGGGCTCAGGACCACCAGATTCAACACATAAAACGTTGTTGTAACCAGGAATTACTACTTCGTCAAGTTCAATATCTTCTACAGTTCCTCTTTCTGCAGCTAAATGTAAAACAGTGGTTTGTGCTTTACAAT	Bacteria	Cyanobacteria	Cyanophyceae	Chroococcales	Aphanothecaceae	Candidatus Atelocyanobacterium	oligo3_A2_ATTCTATTTTCTT	100	100	100	100	100	100	97
ASV-665	AACCACTGTTTTACATTTAGCTGCAGAAAGAGGAACTGTAGAAGGTATTGAACTTGACGAAGTAGTAATTCCTGGTTACAACAACGTTTTATGTGTTGAATCTGGTGGTCCTGAGCCCGGAGTTGGATGTGCTGGTCGTGGTATTATTACTGCTATCAACTTTCTTGAAGAAGAAGGTGCCTACGAAAATCTAGATTTCGTATCTTACGATGTATTAGGAGACGTTGTTTGTGGTGGCCTCGCTATGCCTATCCG	Bacteria	Cyanobacteria	Cyanophyceae	Chroococcales	Aphanothecaceae	Candidatus Atelocyanobacterium	oligo3_A2_ATTCTATTTTCTT	100	100	100	100	100	100	99
ASV-666	CGAAACCACCACAAACAACGTCTCCTAATACATCGTAAGATACGAAATCTAGATTTTCGTAAGCACCTTCTTCTTCGAGAAAGTTGATAGCAGTAATAATACCACGACCAGCACATCCAACTCCGGGCTCAGGACCACCAGATTCAACACATAAAACGCTGTTGTAACCAGGAATCACTACTTCGTCAAGTTCAATATCTTCTACAGTTCCTCTTTCTGCAGCTAAATGTAAAACAGTGGTTTGTGCTTTACAAT	Bacteria	Cyanobacteria	Cyanophyceae	Chroococcales	Aphanothecaceae	Candidatus Atelocyanobacterium	oligo3_A2_ATTCTATTTTCTT	100	100	100	100	100	100	97
ASV-667	CGAAACCACCACAAACAACGTCTCCTAATACATCGTGAGATACGAAATCTAGATTTTCGTAAGCACCTTCTTCTTCAAGAAAGTTGATAGCAGTAATAGTACCACGACCAGCACATCCAACTCCGGGCTCAGGACCACCAGATTCAACACATAAAACGTTGTTGTAACCAGGAATTACTACTTCGTCAAGTTCAATATCTTCTACAGTTCCTCTTTCTGCAGCTAAATGTAAAACAGTGGTTTGTGCTTTACAAT	Bacteria	Cyanobacteria	Cyanophyceae	Chroococcales	Aphanothecaceae	Candidatus Atelocyanobacterium	oligo3_A2_ATTCTATTTTCTT	100	100	100	100	100	100	100
ASV-668	AACCACTGTTTTACATTTAGCAGCAGAAAGAGGAACTGTAGAAGATATTGAACTTGACGAAGTAGTAATTCCTGGTTACAACAACGTTTTATGTGTTGAATCTGGTGGTCCTGAGCCCGGAGTTGGATGTGCTGGTCGTGGTATTATTACTGCTATCAACTTTCTTGAAGAAGAAGGTGCTTACGAAAATCTAGATTTCGTATCTTACGATGTATTAGGAGACGTTGTTTGTGGTGGTTTCGCTATGCCTATCCG	Bacteria	Cyanobacteria	Cyanophyceae	Chroococcales	Aphanothecaceae	Candidatus Atelocyanobacterium	oligo3_A2_ATTCTATTTTCTT	100	100	100	100	100	100	100
ASV-669	AACCACTGTTTTACATTTAGCTGCGGAAGGAGGAACTGCAGAAGATATTGAACTTGACGAAGTAGTAATTCCTGGTTACAACAACGTTTTATGTGTTGAATCTGGTGGTCCTGAGCCCGGAGTTGGATGTGCTGGTCGTGGTATTATTACTGCTATCAACTTTCTTGAAGAAGAAGGTGCTTACGAAAATCTAGATTTCGTATCTTACGATGTATTAGGAGACGTTGTTTGTGGTGGTTTCGCTATGCCTATCCG	Bacteria	Cyanobacteria	Cyanophyceae	Chroococcales	Aphanothecaceae	Candidatus Atelocyanobacterium	oligo3_A2_ATTCTATTTTCTT	100	100	100	100	100	100	100
ASV-670	CGAAACCACCACAAACAACGTCTCCTAATACATCGTAAGATACGAAATCTAGATTTTCGTAAGTACCTTCTTCTTCAAGAAAGTTGATAGCAGTAATAATACCACGACCAGCACATCCAACTCCGGGCTCAGGACCACCTGATTCAACACATAAAACGTTGTTGTAACCAGGAATTACTACTTCGTCAAGTTCAATATCTTCTACAGTTCCTCTTTCTGCAGCTAAATGTAAAACAGTGGTTTGTGCTTTACAAT	Bacteria	Cyanobacteria	Cyanophyceae	Chroococcales	Aphanothecaceae	Candidatus Atelocyanobacterium	oligo3_A2_ATTCTATTTTCTT	100	100	100	100	100	100	95
ASV-671	CGAAACCACCACAAACAACGTCTCCTAATACATCGTAAGATACGAAATCTAGATTTTCGTAAGCACCTTCTTCTTCAAGAAAGTTGATAGCAGTAATAATACCACGACCAGCACATCCAACTCCGGGCTCAGGACCACCAGATTCAACACATAAAACGTTGTTGTAGCCAGGAATTACTACTTCGTCAAGTTCAATATCTTCTACAGTTCCTCTATCTGCAGCTAAATGTAAAACAGTGGTTTGTGCTTTACAAT	Bacteria	Cyanobacteria	Cyanophyceae	Chroococcales	Aphanothecaceae	Candidatus Atelocyanobacterium	oligo34_A2_ATCCTATTTTCTT	100	100	100	100	100	100	68
ASV-672	CGAAACCACCACAAACAACGTCTCCTAATACATCGTAAGATACGAAATCTAGATTTTCGTAAGCACCTTCTTCTTCAAGAAAGTTGATAGCAGTAATAATACCACGACCAGCACATCCAACTCCGGGCTCAGGACCACCAGATTCAACACATAAAACGTTGTTGTAACCAGGAATTACTACTTCGTCAAGTTCCATATCTTCTACAGTTCCTCTTTCTGCAGCTAAACGTAAAACAGTGGTTTGTGCTTTACAAT	Bacteria	Cyanobacteria	Cyanophyceae	Chroococcales	Aphanothecaceae	Candidatus Atelocyanobacterium	oligo3_A2_ATTCTATTTTCTT	100	100	100	100	100	100	98
ASV-673	AACCACTGTTTTACATTTAGCTGCAGAAAGAGGAACTGTAGAAGATATCGAACTTGACGAAGTAGTAATTCCTGGTTACAACAACGTTTTATGTGTTGAATCTGGTGGTCCTGAGCCCGGAGTTGGATGTGCTGGTCGTGGTATTATTACTGCTATCAACTTTCTTGAAGAAGAAGGTGCTTACGAAAATCTAGATTTCGCATCTTACGATGTATTAGGAGACGTTGTTTGTGGTGGTTTCGCTATGCCTATCCG	Bacteria	Cyanobacteria	Cyanophyceae	Chroococcales	Aphanothecaceae	Candidatus Atelocyanobacterium	oligo37_A2_ACTCTATTTTCTT	100	100	100	100	100	100	63
ASV-674	CGAAACCACCACAAACAACGTCTCCTAATACATCGTAAGATACGAAATCTAGATTTTCGTAAGCACCTTCTTCTTCGAGAAAGTTGATAGCAGTAATAATACCACGACCAGCACATCCAACTCCGGGCTCAGGACCACCGGATTCAACACATAAAACGTTGTTGTAACCAGGAATTACTACTTCGTCAAGTTCAATATCTTCTACAGTTCCTCTTTCTGCAGCTAAATGTAAAACAGTGGTTTGTGCTTTACAAT	Bacteria	Cyanobacteria	Cyanophyceae	Chroococcales	Aphanothecaceae	Candidatus Atelocyanobacterium	oligo42_A2_ATTCTACTTTCTT	100	100	100	100	100	100	60
ASV-675	AACCACTGTTTTACATTTAGCTGCAGAAAGAGGAACTGTAGAAGATATTGAACTTGGCGAAGTAGTAATTCCTGGTTACAGCAACGTTTTATGTGTTGAATCTGGTGGTTCTGAGCCCGGAGTTGGATGTGCTGGTCGTGGTATTATTACTGCTATCAACTTTCTTGAAGAAGAAGGTGCTTACGAAAATCTAGATTTCGTATCTTACGATGTATTAGGAGACGTTGTTTGTGGTGGTTTCGCTATGCCTATCCG	Bacteria	Cyanobacteria	Cyanophyceae	Chroococcales	Aphanothecaceae	Candidatus Atelocyanobacterium	oligo3_A2_ATTCTATTTTCTT	100	100	100	100	100	100	100
ASV-676	CGAAACCACCACAAACAACGTCTCCTAATACATCGTAAGATACGAAATCTAGATTTTCGTAAGCACCTTCTTCTTCAAGAAAGTTGATAGCAGTAATAATACCACGACCAGCACATCCAACTCCGGGCTCAGGACCACCAGATTCAACACATAAAACGTTGTTGTAACCAGGAATTACTACTTCGTCAAGTTCAATATCTTCTACTGTTCCTCTTTCTGCAGCTAAATGTAAAACAGTGGTTTGTGCTTTACAAT	Bacteria	Cyanobacteria	Cyanophyceae	Chroococcales	Aphanothecaceae	Candidatus Atelocyanobacterium	oligo3_A2_ATTCTATTTTCTT	100	100	100	100	100	100	99
ASV-677	CGAAACCACCACAAACAACGTCTCCTAATACATCGTAAGATACGAAATCTAGATTTTCGTAAGCACCTTCTTCTTCAAGAAAGTTGATAGCAGTAATAATACCACGACCAGCACATCCAACTCCGGGCTCAGGACCACCAGATTCAACACATAAAACGTAGTTGTAACCAGGAATTACTACTTCGTCAAGTTCAATATCTTCTACAGTTCCTCTTTCTGCAGCTAAATGTAAAACAGTGGTTTGTGCTTTACAAT	Bacteria	Cyanobacteria	Cyanophyceae	Chroococcales	Aphanothecaceae	Candidatus Atelocyanobacterium	oligo3_A2_ATTCTATTTTCTT	100	100	100	100	100	100	99
ASV-678	CGAGGCCACCACAAACAACGTCTCCTAATACATCGTAAGATACGAAATCTAGATTTTCGTAGGCACCTTCTTCTTCAAGAAAGTTGATAGCAGTAATAATACCACGACCAGCACATCCAACTCCGGGCTCAGGACCACCAGATTCAACACATAAAACGTTGTTGTAACCAGGAATTACTACTTCGTCAAGTTCAATACCTTCTACAGTTCCTCTTTCTGCAGCTAAATGTAAAACAGTGGTTTGTGCTTTACAAT	Bacteria	Cyanobacteria	Cyanophyceae	Chroococcales	Aphanothecaceae	Candidatus Atelocyanobacterium	oligo3_A2_ATTCTATTTTCTT	100	100	100	100	100	100	99
ASV-679	AACCACTGTTTTACATTTAGCTGCAGAAAGAGGAACTGTAGAAGATATTGAACTTGACGAAGTAGTAATTCCTGGTTACAACAACGTTTTATGTGTTGAATCTGGTGGTCCTGAGCCCGGAGTTGGATGTGCCGGTCGTGGTATTATTACTGCTATCAACTTTCTTGAAGAAGAAGGTGCTTACGAAAATCTAGATTTCGTATCTTACGATGTATTAGGAGACGTTGTTCGTGGTGGTTTCGCTATGCCTATCCG	Bacteria	Cyanobacteria	Cyanophyceae	Chroococcales	Aphanothecaceae	Candidatus Atelocyanobacterium	oligo3_A2_ATTCTATTTTCTT	100	100	100	100	100	100	100
ASV-680	AACCACTGTTTTACATTTAACTGCAGAAAGAGGAACTGTAGAAGATATTGAACTTGACGAAGTAGTAATTCCTGGTTACAACAACGTTTTATGTGTTGAATCTGATGGTCCTGAGCCCGGAGTTGGATGTGCTGGTCGTGGTATTATTACTGCTATCAACTTTCTTGAAGAAGAAGGTGCTTACGAAAATCTAGATTTCGTATCTTACGATGTATTAGGAGACGTTGTTTGTGGTGGTTTCGCTATGCCTATCCG	Bacteria	Cyanobacteria	Cyanophyceae	Chroococcales	Aphanothecaceae	Candidatus Atelocyanobacterium	oligo3_A2_ATTCTATTTTCTT	100	100	100	100	100	100	99
ASV-681	AACCACTGTTTTACATTTAGCTGCAGAAAGAGGAACTGTAGAAGATATTGAACTTGACGAAGTAGTAATTCCTGGTTACAACAACGTTTTATGTGTTGAATCTGGTGGTCCTGAGCCCGGAGTTGGATGTGCTGGTCGTGGTATTATTACTGCTATCAACTTTCTTGAAGAAGAAGGTGCTTACGAAAATCTAGATTCCGTATCTTACGATGTATTAGGAGGCGTTGCTTGTGGTGGTTTCGCTATGCCTATCCG	Bacteria	Cyanobacteria	Cyanophyceae	Chroococcales	Aphanothecaceae	Candidatus Atelocyanobacterium	oligo3_A2_ATTCTATTTTCTT	100	100	100	100	100	100	100
ASV-682	AACCACTGTTTTACATTTAGCTGCAGAAAGAGGAACTGTAGAAGATATTGAACTTGACGAAGTAGTAATTCCTGGTTACAACAACGTTTTATGTGTTGAATCTGGTGGTCTTGAGCCCGGAGTTGGATGTGCTGGTCGTGGTATTATTACAGCTATCAACTTTCTTGAAGAAGAAGGTGCTTACGAAAATCTAGATTTCGTATCTTACGATGTATTAGGAGACGTTGTTTGTGGTGGTTTCGCTATGCCTATCCG	Bacteria	Cyanobacteria	Cyanophyceae	Chroococcales	Aphanothecaceae	Candidatus Atelocyanobacterium	oligo3_A2_ATTCTATTTTCTT	100	100	100	100	100	100	100
ASV-683	AACCACTGTTTTACATTTAGCTGCAGAAAGAGGAACTGTAGAAGATATTGAACTTGACGAAGTAGTAATTCCTGGTTACAACAACGTTTTATATGTTGAATCTGGTGGTCCTGAGCCCGGAGTTGGATGTGCCGGTCGTGGTATTATTACTGCTATCAACTCTCTTGAAGAAGAAGGTGCTTACGAAAATCTAGATTTCGTATCTTACGATGTATTAGGAGACGTTGTTTGTGGTGGTTTCGCTATGCCTATCCG	Bacteria	Cyanobacteria	Cyanophyceae	Chroococcales	Aphanothecaceae	Candidatus Atelocyanobacterium	oligo3_A2_ATTCTATTTTCTT	100	100	100	100	100	100	98
ASV-684	AACCACCGTTTTACATTTAGCTGCAAAAAGAGGAACTGTAGAAGATATTGAACTTGACGAAGTAGTAATTCCTGGTTACAACAACGTTTTATGTGTTGAATCTGGTGGTCCTGAGCCCGGAGTTGGATGTGCTGGTCGTGGTATTATTACTGCTATCAACTTTCTTGAAGAAGAAGGTGCTTACGAAAATCTAGATTTCGTATCTTACGATGTATTAGGAGACGTTGTTTGTGGTGGTTTCGCTATGCCTATCCG	Bacteria	Cyanobacteria	Cyanophyceae	Chroococcales	Aphanothecaceae	Candidatus Atelocyanobacterium	oligo3_A2_ATTCTATTTTCTT	100	100	100	100	100	100	100
ASV-685	CGAAACCACCACAAACAACGTCTCCTAATACATCGTAAGATACGAAATCTAGATTTTCGTAAGCACCTTCTTCTTCAAGAAAGTTGATAGCAGTAATAATACCACGACCAGCACATCCAACTCCGGGCTCAGGACCATCAGATTCAACACATAAAACGTTGTTGTAACCAGGAATTACTACTTCGTCAAGTTCAATATCTTCTACAGTTCCTCTTTCTGCAGTTAAATGTAAAACAGTGGTTTGTGCTTTACAAT	Bacteria	Cyanobacteria	Cyanophyceae	Chroococcales	Aphanothecaceae	Candidatus Atelocyanobacterium	oligo3_A2_ATTCTATTTTCTT	100	100	100	100	100	100	100
ASV-686	AACCACTGTTTTACATTTAGCTGCAGAAAGAGGAACTGTAGAAGATATTGAACTTGACGAAGTAGTAATTCCTGGTTACAACAACGTTTTATGTGTTGAATCTGGTGGTCCTGAGCCCGGAGTTGGATGTGCTGGTCGTGGTATTATTACTGCTATCAACTTTCATGAAGAAGAAGGTGCTTACGAAAATCTAGATTTCGTATCTTACGTTGTATTAGGAGACGTTGTTTGTGATGGTTTCGCTATGCCTATCCG	Bacteria	Cyanobacteria	Cyanophyceae	Chroococcales	Aphanothecaceae	Candidatus Atelocyanobacterium	oligo3_A2_ATTCTATTTTCTT	100	100	100	100	100	100	98
ASV-687	AACCACTGTTTTACATTTAGCTGCAGAAAGAGGAATTGTAGAAGATATTGAACTTGACGAAGTAGTAATTCCTGGTTACAACAACGTTTTATGTGTTGAATCTGGTGGTCCTGAGCCCGGAGTTGGATGTACTGGTCGTGGTATTATTACTGCTATCAACTTCCTTGAAGAAGAAGGTGCTTACGAAAATCTAGATTTCGTATCTTACGATGTATTAGGAGACGTTGTTCGTGGTGGTTTCGCTATGCCTATCCG	Bacteria	Cyanobacteria	Cyanophyceae	Chroococcales	Aphanothecaceae	Candidatus Atelocyanobacterium	oligo3_A2_ATTCTATTTTCTT	100	100	100	100	100	100	99
ASV-688	CGAAACCACCACAAACAACGTCTCCTAGTACATCGTAAGATACGAAATCTAGATTTTCGTAAGCACCTTCTTCTTCAAGAAAGTTGATAGCAGTAATAATACCACGACCAGCACATCCAACTCCGGGCTCAGGACCACCAGATTCAACACATAAAACGTTGTTGTAACCAGGAATTACTACTTCGTCAAGTTCAATATCTTCTACAGTTCCTCTTTCTGTAGCTAAATGTAAAACAGTGGTTTGTGCTTTACAAT	Bacteria	Cyanobacteria	Cyanophyceae	Chroococcales	Aphanothecaceae	Candidatus Atelocyanobacterium	oligo3_A2_ATTCTATTTTCTT	100	100	100	100	100	100	99
ASV-218	AACCACTGTTTTACATTTAGCTGCAGAAAGAGGAACTGTAGAAGATATTGAACTTGATGAAGTAGTAATTCCTGGCTATAACAACGTTTTATGCGTTGAGTCCGGTGGTCCTGAGCCTGGAGTTGGATGTGCTGGTCGTGGTATTATTACTGCTATCAACTTCCTTGAAGAAGAAGGTGCTTACGAAAACCTAGATTTCGTATCTTATGATGTATTAGGAGACGTTGTTTGTGGTGGTTTCGCTATGCCTATCCG	Bacteria	Cyanobacteria	Cyanophyceae	Chroococcales	Aphanothecaceae	Candidatus Atelocyanobacterium	oligo1_A1_ATCTCGCTTCTTT	100	100	100	100	100	100	74
ASV-691	CGAAACCACCACAAACAACGTCTCCTAATACATCGTAAGATACGAAATCTAGATTTTCGTAAGCACCTTCCTCTTCAAGAAGGTTGATAGCAGTAATAATACCACGACCAGCACATCCAACTCCGGGCTCAGGACCACCAGATTCAACACATAAGACGTTGTTGTAACCAGGAATTACTACTTCGTCAAGTTCAATATCTTCTACAGTTCCTCTTTCTGCAGCTAAATGTAAAACAGTGGTTTGTGCTTTACAAT	Bacteria	Cyanobacteria	Cyanophyceae	Chroococcales	Aphanothecaceae	Candidatus Atelocyanobacterium	oligo3_A2_ATTCTATTTTCTT	100	100	100	100	100	100	99
ASV-692	CGAAACCACCACAAACAACGTCTCCTAATACATCGTAAGATACGAAATCTAGATTTTCGTAAGCACCTTCTTCTTCGAGAAAGTTGATAGCAGTAATAATACCACGACCAGCACATCCAGCTCCGGGCTCAGGACCACCAGATTCAACACATAAAACGTTGTTGTAACCAGGAATTACTACTTCGTCAAGTTCAATATCTTCTACAGTTCCTCTTTCTGCAGCTAAATGTAAAACAGTGGTTTGTGCTTTACAAT	Bacteria	Cyanobacteria	Cyanophyceae	Chroococcales	Aphanothecaceae	Candidatus Atelocyanobacterium	oligo3_A2_ATTCTATTTTCTT	100	100	100	100	100	100	100
ASV-693	AACCACTGTTTTACATTTAGCTGCAGAAAGAGGAACTGTAGAAGATATTGAACTTGACGAAGTAGTAATTCCTGGTTACAACAACGTTTTATGTGTTGAATCTGGTGGTCCTGAGCCCGGAGTTGGATGTGCTGGTCGTGGTATTATTACTGCTATCAACTTTCTTGAAGAAGAAGGTGCTTACGAAAATCTAGATTTCGTATCTTACGATGTATTAGGAAACGTTGTTTGGGGTGGTTTCGCTATGCCTATCCG	Bacteria	Cyanobacteria	Cyanophyceae	Chroococcales	Aphanothecaceae	Candidatus Atelocyanobacterium	oligo3_A2_ATTCTATTTTCTT	100	100	100	100	100	100	99
ASV-694	AACCACTGTTTTACATTTAGCTGCAGAAAGAGGAACTGTAGAAGATATTGAACTTGACGAAGTAGTAATTCCTGGTTACAACAACGTTTTATGTGTTGAATCTGGTGGTCCTGAGCCCGGAGTTGGATGTGCTGGTCGTGGTATTATTACTGCTATCAACTTTCTTGAAGAAGAAGGTGCTTACGAGAATCTAGATTTCGTATCTTACGATGTATTAGGGGACGTTGTTTGTGGTGGTTTCGCTATGCCTATCCG	Bacteria	Cyanobacteria	Cyanophyceae	Chroococcales	Aphanothecaceae	Candidatus Atelocyanobacterium	oligo3_A2_ATTCTATTTTCTT	100	100	100	100	100	100	100
ASV-695	CGAAACCACCACAAACAACGTCTCCTAATACATCGTAAGATACGAAATCTAGATTTTCGTAAGCACCTTCTTCTTCAAGAAAGTTGATAGCAGTAATAATACCACGACCAGCGCATCCAACTCCGGGCTCAGGACCACCAGATTCAACACATACAACGTTGTTGTAACCAGGAATTACTACTTCGTCAAGTTCAATATCTTCTACAGTTCCTCTTTCTGCAGCTAAATGTAAAACAGTGGTTTGTGCTTTACAAT	Bacteria	Cyanobacteria	Cyanophyceae	Chroococcales	Aphanothecaceae	Candidatus Atelocyanobacterium	oligo3_A2_ATTCTATTTTCTT	100	100	100	100	100	100	97
ASV-696	AACCACTGTTTTACATTTAGCTGCAGAAAGAGGAACTGTAGAAGGTATTGAACTTGACGAAGTAGTAATTCCTGGTTACAACAACGTTTTATGTGTTGAATCTGGTGGTCCTGAGCCCGGAGTTGGATGTGCTGGTCGTGGTATTATTACTGCTATCAACGTTCTTGAAGAAGAAGGTGCTTACGAAAATCTAGATTTCGTATCTTACGATGTATTAGGAGACGTTGTTTGTGGTGGTTTCGCTATGCCTATCCG	Bacteria	Cyanobacteria	Cyanophyceae	Chroococcales	Aphanothecaceae	Candidatus Atelocyanobacterium	oligo3_A2_ATTCTATTTTCTT	100	100	100	100	100	100	100
ASV-697	CGAAACCACCACAAACAACGTCTCCTAATACATCGTAAGATACGAAATCTAGATTTTCGTAAGCACCTTCTTCTTCAAGAAAGTTGATAGCAGTAATAATACCACGACCAGCACATCCAACTCCGGGCTCAGGACCACCAGATTCAACACATAAAACGTTGTTGTAACCAGGAATTACTACTTCGTCAAGTTCAATATCTACTACAGTCCCTCTTTCTGCAGCTAAATGTAAAACAGTGGTTTGTGCTTTACAAT	Bacteria	Cyanobacteria	Cyanophyceae	Chroococcales	Aphanothecaceae	Candidatus Atelocyanobacterium	oligo3_A2_ATTCTATTTTCTT	100	100	100	100	100	100	99
ASV-698	CGAAACCACCACAAACAACGTCTCCTAATACATCGTAAGATACGAAATCTAGATTTTCGTAAGCACCTTCTTCTTCAAGAAAGTTGATAGCAGTAATAATACCACGACCAGCACATCCAACTCCGGGCTCAGGACCACCAGATTCAACACATGAAACGTTGTTGTAACCAGGAATTACTGCTTCGTCAAGTTCAATATCTTCTACAGTTCCTCTTTCTGCAGCTAAATGTAAAACAGTGGTTTGTGCTTTACAAT	Bacteria	Cyanobacteria	Cyanophyceae	Chroococcales	Aphanothecaceae	Candidatus Atelocyanobacterium	oligo3_A2_ATTCTATTTTCTT	100	100	100	100	100	100	100
ASV-699	CGAAACCACCACAAACAACGTCTCCTAATACATCGTAAGATACGAAGTCTAGATCTTCGTAAGCACCTTCTTCTTCAAGAAAGTTGATAGCAGTAATAATACCACGACCAGCACATCCAACTCCGGGCTCAGGACCACCAGATTCAACACATAAAACGTTGTTGTAACCAGGAATTACTACTTCGTCAAGTTCAATATCTTCTACAGTTCCTCTTTCTGCAGCTAAATGTAAAACAGTGGTTTGTGCTTTACAAT	Bacteria	Cyanobacteria	Cyanophyceae	Chroococcales	Aphanothecaceae	Candidatus Atelocyanobacterium	oligo3_A2_ATTCTATTTTCTT	100	100	100	100	100	100	99
ASV-700	AACCACTGTTTTACATTTAGCTGCAGAAAGAGGAACTGTAGAAGATATTGAACTTGACGTAGTAGTAATTCCTGGTTACAACAACGTCTTATGTGTTGAATCTGGTGGTCCTGAGCCCGGAGTTGGATGTGCTGGTCGTGGTATTATTACTGCTATCAACTTTCTTGAAGAAGAAGGTGCTTACGAAAATCTAGATTTCGTATCTTACGATGTATTAGGAGACGTTGTTTGTGGTGGTTTCGCTATGCCTATCCG	Bacteria	Cyanobacteria	Cyanophyceae	Chroococcales	Aphanothecaceae	Candidatus Atelocyanobacterium	oligo3_A2_ATTCTATTTTCTT	100	100	100	100	100	100	98
ASV-701	AACCACTGTTTTACATTTAGCTGCAGAAAGAGGAACTATAGAAGATATTGAACTTGACGAAGCAGTAATTCCTGGTTACAACAACGTTTTATGTGTTGAATCTGGTGGTCCTGAGCCCGGAGTTGGATGTGCTGGTCGTGGTATTATTACTGCTATCAACTTTCTTGAAGAAGAAGGTGCTTACGAAAATCTAGATTTCGTATCTTACGATGTATTAGGAGACGTTGTTTGTGGTGGTTTCGCTATGCCTATCCG	Bacteria	Cyanobacteria	Cyanophyceae	Chroococcales	Aphanothecaceae	Candidatus Atelocyanobacterium	oligo3_A2_ATTCTATTTTCTT	100	100	100	100	100	100	99
ASV-702	CGAAACCACCACAAACAACGTCTCCTAATACATCGTAAGATACGAAATCTAGATTTTCGTAAACACCTTCTTCTTCAAGAAAGTTGATAGCAGTAATAATACCACGACCAGCACATCCAATTCCGGGCTCAGGACCACCAGATTCAACACATAAAACGTTGTTGTAACCAGGAATTACTACTTCGTCAAGTTCAATATCTTCTACAGTTCCTCTTTCTGCAGTTAAATGTAAAACAGTGGTTTGTGCTTTACAAT	Bacteria	Cyanobacteria	Cyanophyceae	Chroococcales	Aphanothecaceae	Candidatus Atelocyanobacterium	oligo3_A2_ATTCTATTTTCTT	100	100	100	100	100	100	99
ASV-703	AACCACTGTTTTACATTTAGCTGCAGAAAGAGGAACTGTAGAGGATATTGAACTTGACGAAGTAGTAATTCCTGGTTACAACAACGTTTTATGTGTTGAATCTGGTGGTCCTGAGCCCGGAGTTGGATGTGCTGGTCGTGGTATTATTACTGCTATCAACTTTCTTGAAGAAGAAGGTGCTTACGAAGATCTAGATTTCGTATCTTACGACGTATTAGGAGACGTTGTTTGTGGTGGTTTCGCTATGCCTATCCG	Bacteria	Cyanobacteria	Cyanophyceae	Chroococcales	Aphanothecaceae	Candidatus Atelocyanobacterium	oligo33_A2_ATTCTATTTTCCT	100	100	100	100	100	100	50
ASV-704	CGAAACCACCACAAACAACGTCTCCTAATACATCGTAAGATACGAAATCTAGATTTTCGTAAGCACCTTCTTCCTCAAGAAAGTTGATAGCAGTAATAATACCACGACCAGCACATCCAACTCCGGGCTCAAGACCACCAGATTCAACACATAAAACGTTGTTGTAACCAGGAATTACTACTTCGTCAAGTTCAATATCTTCTACAGTTCCTCTTTCTGCAGCTAAATGTAAAACAGTGGTTTGTGCTTTACAAT	Bacteria	Cyanobacteria	Cyanophyceae	Chroococcales	Aphanothecaceae	Candidatus Atelocyanobacterium	oligo3_A2_ATTCTATTTTCTT	100	100	100	100	100	100	98
ASV-705	CGAAACCACCACGAACAACGTCTCCTAATACATCGTAAGATACGAAATCTAGATTTTCGTAAGCACCTTCTTCTTCAAGAAAGTTGATAGCAGCAATAATACCACGACCAGCACATCCAACTCCGGGCTCAGGACCACCAGATTCAACACATAAAACGTTGTTGTAACCAGGAATTACTACTTCGTCAAGTTCAATATCTTCTACAGTTCCTCTTTCTGCAGCTAAATGTAAAACAGTGGTTTGTGCTTTACAAT	Bacteria	Cyanobacteria	Cyanophyceae	Chroococcales	Aphanothecaceae	Candidatus Atelocyanobacterium	oligo3_A2_ATTCTATTTTCTT	100	100	100	100	100	100	100
ASV-706	AACCACTGTTTTACATTTAGCTGCAGAAAGAGGAACTGTAGAAGATATTGAACTTGACGAAGTAGTAATTCCTGGTTGCAACAACGTTTTATGTGTTGGATCTGGTGGTCCTGAGCCCGGAGTTGGATGTGCTGGTCGTGGTATTATTACTGCTATCAACTTTCTTGAAGAAGAAGGTGCTTACGAAAATCTAGATTTCGTATCTTACGATGTATTAGGAGACGTTGTTTGTGGTGGTTTCGCTATGCCTATCCG	Bacteria	Cyanobacteria	Cyanophyceae	Chroococcales	Aphanothecaceae	Candidatus Atelocyanobacterium	oligo3_A2_ATTCTATTTTCTT	100	100	100	100	100	100	91
ASV-707	CGAAACCACCACAAACAACGTCTCCTAATACATCGTAAGATACGAAATCTAGATTTTCGTAAGCACCTTCTTCTTCAAGAAAGTTGATAGCAGTAATAATACCACGACCAGCACATCCAACTCCGGGCTCAGGACCACCAGATTCAACACATAAAACGTTGTTGTAACCAGGAATTACTACTTCGTCAAGTTCAATATCTTCTACAGTTCCTCTTCCTGCAGCTAAATGTAAAACAGCGGTTTGTGCTTTACAAT	Bacteria	Cyanobacteria	Cyanophyceae	Chroococcales	Aphanothecaceae	Candidatus Atelocyanobacterium	oligo3_A2_ATTCTATTTTCTT	100	100	100	100	100	100	100
ASV-708	AACCACTGTTTTACATTTAGCTGCAGAAAGAGGAACTGTGGAAGATATTGAACTTGACGAAGTAGTAATTCCTGGTTACAACAACGTTTTATGTGTTGAATCTGGTGGTCCTGAGCCCGGAGTTGGATGTGCTGGTCGTGGTATTATTACTGCTATCAACTTTCTTGAAGAAGAAGGTGCTTACGAAAATCTAGGTTTCGTATCTTACGATGTATTAGGAGACGTTGTTTGTGGTGGTTTCGCTATGCCTATCCG	Bacteria	Cyanobacteria	Cyanophyceae	Chroococcales	Aphanothecaceae	Candidatus Atelocyanobacterium	oligo3_A2_ATTCTATTTTCTT	100	100	100	100	100	100	98
ASV-709	CGAAACCACCACAAACAACGTCTCCTAATACATCGTAAGATACGAAATCTAGATTTTCGTGAGCACCTTCTTCTTCAAGAAAGTTGATAGCAGTAATAATACCACGACCAGCACATCCAACTCCGGGCTCAGGACCACCAGATTCAACACATAAAACGTTGTTGTAACCAGGAGTTACTACTTCGTCAAGTTCAATATCTTCTACAGTTCCTCTTTCTGCAGCTAAATGTAAAACAGTGGTTTGTGCTTTACAAT	Bacteria	Cyanobacteria	Cyanophyceae	Chroococcales	Aphanothecaceae	Candidatus Atelocyanobacterium	oligo3_A2_ATTCTATTTTCTT	100	100	100	100	100	100	99
ASV-710	CGAAACCACCACAAACAACGTCTCCTAATACATCGTAAGATACGAAATCTAGATTTTCGTAAGCACCTTCTTCTTCAAGAAAGTTGATAGCAGTAATAATACCACGACCAGCACATCCAACTCCGGGCTCAGGACCACCAGATTCAACACATAAAACGTTGTTGTAACCAGGAATTACTACTTCGTCAAGTTCGATATCTTCTGCAGTTCCTCTTTCTGCAGCTAAATGTAAAACAGTGGTTTGTGCTTTACAAT	Bacteria	Cyanobacteria	Cyanophyceae	Chroococcales	Aphanothecaceae	Candidatus Atelocyanobacterium	oligo37_A2_ACTCTATTTTCTT	100	100	100	100	100	100	57
ASV-711	AACCACTGTTTTACATTTAGCTGCAGAAAGAGGAACTGTAGAAGATATTGAACTTGACGAAGTAGTAATTCCTGGTTACAACAACGTTTTATGTGTTGAATCCGGTGGTCCTGAGCCCGGAGTTGGATGTGCTGGTCGTGGTATTATTACTGCTATCAACTTTCTTAAAGAAGAAGGTGCTTACGAAAATCTAGATTTCGTATCTTACGATGTATTAGGAGACGTTGTTTGTGGTGGTTTCGCTATGCCTATCCG	Bacteria	Cyanobacteria	Cyanophyceae	Chroococcales	Aphanothecaceae	Candidatus Atelocyanobacterium	oligo42_A2_ATTCTACTTTCTT	100	100	100	100	100	100	61
ASV-712	CGAAACCACCACAAACAACGTCTCCTAATACATCGTAAGATACGAAATCTAGATTTTCGTAAGCACCCTCTTCTTCAAGAAAGTTGATAGCAGTAATAATACCACGACCAGCACATCCAACTCCGGGCTCAGGACCACCAGATTCAACACATAAAACGTTGTTGTAACCAGGAATTACTACTTCGTCAAGTTCAATATCTTCTACAGTTCCTCTTTCTGCAACTAAATGTAAAACAGTGGTTTGTGCTTTACAAT	Bacteria	Cyanobacteria	Cyanophyceae	Chroococcales	Aphanothecaceae	Candidatus Atelocyanobacterium	oligo3_A2_ATTCTATTTTCTT	100	100	100	100	100	100	100
ASV-713	AACCACTGTTTTACATTTAGCTGCAGAAAGAGGAACTGTAGAAGATATTGAACTTGTCGAAGTAGTAATTCCTGGTTACAACAACGTTTTATGTGTTGAATCTGGTGGTCCTGAGCCCGGAGTTGGATGTGCTGGTCGTGGTATTATTACTGCTATCAACTTTCTTGAAGAAGAAGGTGCTTACGAAAATCTAGATTTCGTATCTTACGATGTATTAGGAGACGTTGTTTGTGGTGGTTTCGCTATGCCTATCCG	Bacteria	Cyanobacteria	Cyanophyceae	Chroococcales	Aphanothecaceae	Candidatus Atelocyanobacterium	oligo3_A2_ATTCTATTTTCTT	100	100	100	100	100	100	100
ASV-714	CGAAACCACCACAAACAACGTCTCCTAATACATCGTAAGATACGAAATCTAGATTTTCGTAAGCACCTTCTTCTTCAAGAAAGTTGATAGCAGTAATAATACCACGACCAGCACATCCAACTCCGGGCTCAGGACCACCAGATTCAACACATAAAACGTTGTTGTAACCAGGAATTACTACTTCGTCAGGTTCAATATCTTCTACGGTTCCTCTTTCTGCAGCTAAATGTAAAACAGTGGTTTGTGCTTTACAAT	Bacteria	Cyanobacteria	Cyanophyceae	Chroococcales	Aphanothecaceae	Candidatus Atelocyanobacterium	oligo3_A2_ATTCTATTTTCTT	100	100	100	100	100	100	100
ASV-715	CGAAACCACCACAAACAACGTCTCCTAATACATCGTAAGATACGAAATCTAGATTTTCGTAAGCACCTTCTTCTTCAAGAAAGTTGATAGCAGTAATAATGCCACGACCAGCACATCCAACTCCGGGCTCAGGACCACCAGATTCAACACATAAAACGTTGTTGTAACCAGGAATTACTACTTCGTCAAGTTCAACATCTTCTACAGTTCCTCTTTCTGCAGCTAAATGTAAAACAGTGGTTTGTGCTTTACAAT	Bacteria	Cyanobacteria	Cyanophyceae	Chroococcales	Aphanothecaceae	Candidatus Atelocyanobacterium	oligo3_A2_ATTCTATTTTCTT	100	100	100	100	100	100	98
ASV-716	CGAAACCACCACAAACAACGTCTCCTAATACATCGTAAGATACGAAATCTAGATTTTCGTAAGCACCTTCTTCTTCAAGAAAGTTGATAGCATTAATAATACCACGACCAGCACATCCAACTCCGGGCTCAGGACCACCAGATTCAACACATAAAACGTTGTTGTAACCAGGAATTACTACTTCGTCAAGTTCAATATCTTCTACAGTTCCTCTTTCTGCAGCTAAATGTAAAACAGTGGTTTGTGCTTTACAAT	Bacteria	Cyanobacteria	Cyanophyceae	Chroococcales	Aphanothecaceae	Candidatus Atelocyanobacterium	oligo3_A2_ATTCTATTTTCTT	100	100	100	100	100	100	98
ASV-717	CGAAACCACCACAAACAACGTCTCCTAATACATCGTAAGATACGAAATCTAGATTTTCGTAAGCACCTTCTTCTTCAAGAAGGTTGATAGCAGTAATAATACCACGACCAGCACATCCAACTCCGGGCTCAGGACCACCAGATTCAACACATAAAACGTTGTTGTAACCAGGAATTACTACTTCGTTAAGTTCAATATCTTCTACAGTTCCTCTTTCTGCAGCTAAATGTAAAACAGTGGTTTGTGCTTTACAAT	Bacteria	Cyanobacteria	Cyanophyceae	Chroococcales	Aphanothecaceae	Candidatus Atelocyanobacterium	oligo3_A2_ATTCTATTTTCTT	100	100	100	100	100	100	100
ASV-718	CGAAACCACCACAAACAACGTCTCCTAATACATCGTAAGATACGGAATCTAGATTTTCGTAAGCACCTTCTTCTTCAAGAAAGTTGATAGCAGTAATAATACCACGACCAGCACACCCAACTCCGGGCTCAGGACCACCAGATTCCACACATAAAACGTTGTTGTAACCAGGAATTACTACTTCGTCAAGTTCAATATCTTCTACAGTTCCTCTTTCTGCAGCTAAATGTAAAACAGTGGTTTGTGCTTTACAAT	Bacteria	Cyanobacteria	Cyanophyceae	Chroococcales	Aphanothecaceae	Candidatus Atelocyanobacterium	oligo3_A2_ATTCTATTTTCTT	100	100	100	100	100	100	98
ASV-719	CGAAACCACCACAAACAACGTCTCCTAATACATCGTAAGATACGAAATCTAGATTTTCGTAAGCACCTTCTTCTTCAAGAAAGTTGATAGCAGTAATAATACCACGACCAGCACATCCAACTCCGGGCTCAGGACCACCAGATTCAACACATAAAACGTGGTTGTAGCCAGGAATTACTACTTCGTCAAGTTCAATATCTTCTACAGTTCCTCTTTCTGCAGCTAAATGTAAAACAGTGGTTTGTGCTTTACAAT	Bacteria	Cyanobacteria	Cyanophyceae	Chroococcales	Aphanothecaceae	Candidatus Atelocyanobacterium	oligo34_A2_ATCCTATTTTCTT	100	100	100	100	100	100	56
ASV-720	AACCACTGTTTTACATTTAGCTGCAGAAAGAGGAACTGTAGAAGATATTGAACTTGACGAGGTAGTAATTCCTGGTTACAACAACGTTTTATGTGTTGAATCTGGTGGTCCTGAGTCCGGAGTTGGATGTGCTGGTCGTGGTATTATTACTGCTATCAACTTTCTTGAAGAGGAAGGTGCTTACGAAAATCTAGATTTCGTATCTTACGATGTATTAGGAGACGTTGTTTGTGGTGGTTTCGCTATGCCTATCCG	Bacteria	Cyanobacteria	Cyanophyceae	Chroococcales	Aphanothecaceae	Candidatus Atelocyanobacterium	oligo3_A2_ATTCTATTTTCTT	100	100	100	100	100	100	98
ASV-721	AACCACTGTTTTACATTTAGCTGCAGAAAGAGGGACTGTAGAAGATATTGAACTTGACGAAGTAGTAATTCCTGGTTACAACAACGTTTTACGTGTTGAATCTGGTGGTCCTGAGCCCGGAGTTGGATGTGCTGGTCGTGGTATTATTACTGCTATCAACTTTCTTGAAGAAGAAGGTGCTTACGAAAACCTAGATTTCGTATCTTACGATGTATTAGGAGACGTTGTTTGTGGTGGTTTCGCTATGCCTATCCG	Bacteria	Cyanobacteria	Cyanophyceae	Chroococcales	Aphanothecaceae	Candidatus Atelocyanobacterium	oligo36_A2_ATTCTATTTCCTT	100	100	100	100	100	100	60
ASV-722	CGAAACCACCACAAACAACGTCTCCTAATACATCGTAAGATACGAAATCTAGATTTTCGTAAGCACCTTCTTCTTCAAGAAAGTTGATAGCAGTAATAATACCACGACCAGCACATCCAACTCCGGGCTCAGGACCACCAGATTCAACACATAAAACGTTGTTGTAACCAGGAATTACTCCTTCGTCAAGTTCAATGTCTTCTACAGCTCCTCTTTCTGCAGCTAAATGTAAAACAGTGGTTTGTGCTTTACAAT	Bacteria	Cyanobacteria	Cyanophyceae	Chroococcales	Aphanothecaceae	Candidatus Atelocyanobacterium	oligo3_A2_ATTCTATTTTCTT	100	100	100	100	100	100	97
ASV-723	AACCACTGTTTTACATTTAGCTGCAGAAAGAGGAACTGTAGAAGATATTGAACTTGACGAAGTAGTAATTCCTGGTTACAACAACGTTTTATGTGTTGAATCTGGTGGTCCTGAGCCCGGAGTTGGATGTGCTGGTCGTGGTATTATTACTGCTATCAACTTTCTTGAAGAAGAAGGTGCTTACGAAAATCTAGATTTCGTATCTTACGATGTATTAGGAGCCGTTGTTTGTGGTAGTTTCGCTATGCCTATCCG	Bacteria	Cyanobacteria	Cyanophyceae	Chroococcales	Aphanothecaceae	Candidatus Atelocyanobacterium	oligo3_A2_ATTCTATTTTCTT	100	100	100	100	100	100	100
ASV-724	AACCACTGTTTTACATTTAGCTGCAGAAAGAGGAACTGTAGAAGATATTGAACTTGACGAAGTAGTAATTCCTGGTTATAACAACGTTTTATGTGTTGAATCTGGTGGTCCTGAGCCCGGAGTTGGATGTGCTGGTCGTGGTATTATTACTGCTATCAACTTTCTTGAAGAAGAAGGTGCTTACGAAAATCTAGATTCCGTATCTTACGATGTATTAGGAGACGTTGTTTGTGGTGGTTTCGCTATGCCTATCCG	Bacteria	Cyanobacteria	Cyanophyceae	Chroococcales	Aphanothecaceae	Candidatus Atelocyanobacterium	oligo43_A2_ATTTTATTTTCTT	100	100	100	100	100	100	63
ASV-725	CGAAACCACCACAAACAACGTCTCCTAATACATCGTAAGATACGAAATCTAGATTTTCGTAAGCACCTTCTTCTTCAAGAAAGTTGATAGCAGTAATAATACCACGACCAGCACATCCAACTCCGGGCTCAGGACCACTAGATTCAACACATAAAACGTTGTTGTAACCAGGAATTACTACTTCGTCAAGTTCAATATTTTCTACAGTTCCTCTTTCTGCAGCTAAATGTAAAACAGTGGTTTGTGCTTTACAAT	Bacteria	Cyanobacteria	Cyanophyceae	Chroococcales	Aphanothecaceae	Candidatus Atelocyanobacterium	oligo3_A2_ATTCTATTTTCTT	100	100	100	100	100	100	99
ASV-726	CGAAACCACCACAAACAACGTCTCCTAATACATCGTAAGATACGAAATCTAGATTTTCGTAAGCACCTTCTTCTCCAAGAGAGTTGATAGCAGTAATAATACCACGACCAGCACATCCAACTCCGGGCTCAGGACCACCAGATTCAACACATAAAACGTTGTTGTAACCAGGAATTACTACTTCGTCAAGTTCAATATCTTCTACAGTTCCTCTTTCTGCAGCTAAATGTAAAACAGTGGTTTGTGCTTTACAAT	Bacteria	Cyanobacteria	Cyanophyceae	Chroococcales	Aphanothecaceae	Candidatus Atelocyanobacterium	oligo3_A2_ATTCTATTTTCTT	100	100	100	100	100	100	100
ASV-727	AACCACTGTTTTACATTTAGCTGCAGAAAGAGGAACTGTAGAAGATATTGAACTTGACGAAGTAGTAATTCCTGGTTACAACAACGTTTTATGTGTTGAATCTGGCGGCCCTGAGCCCGGAGTTGGATGTGCTGGTCGTGGTATTATTACTGCTATCAACTTTCTTGAAGAAGAAGGTGCTTACGAAAATCTAGATTTCGTATCTTACGATGTATTAGGAGACGTTGTTTGTGGTGGTTTCGCTATGCCTATCCG	Bacteria	Cyanobacteria	Cyanophyceae	Chroococcales	Aphanothecaceae	Candidatus Atelocyanobacterium	oligo3_A2_ATTCTATTTTCTT	100	100	100	100	100	100	98
ASV-728	CGAAACCACCACAAACAACGTCTCCCAATACATCGTAAGATGCGAAATCTAGATTTTCGTAAGCACCTTCTTCTTCAAGAAAGTTGATAGCAGTAATAATACCACGACCAGCACATCCAACTCCGGGCTCAGGACCACCAGATTCAACACATAAAACGTTGTTGTAACCAGGAATTACTACTTCGTCAAGTTCAATATCTTCTACAGTTCCTCTTTCTGCAGCTAAATGTAAAACAGTGGTTTGTGCTTTACAAT	Bacteria	Cyanobacteria	Cyanophyceae	Chroococcales	Aphanothecaceae	Candidatus Atelocyanobacterium	oligo3_A2_ATTCTATTTTCTT	100	100	100	100	100	100	100
ASV-729	CGAAACCACCACAAACAACGTCTCCTAATACATCGTAAGATACGAAATCTAGATTTTCGTAAGCACCTTCTTCTTCAAGAAAGTTGATAGCAGTAATAACACCACGACCAGCACATCCAACTCCGGGCTCAGGACCACCAGATCCAACACATAAAACGTTGTTGTAACCAGGAATTACTACTTCGTCAAGTTCAATATCTTCTACAGTTCCTCTTTCTGCAGCTAAATGTAAAACAGTGGTTTGTGCTTTACAAT	Bacteria	Cyanobacteria	Cyanophyceae	Chroococcales	Aphanothecaceae	Candidatus Atelocyanobacterium	oligo3_A2_ATTCTATTTTCTT	100	100	100	100	100	100	99
ASV-730	CGAAACCACCACAAACAACGTCTCCTATTACATCGTAAGATACGGAATCTAGATTTTCGTAAGCACCTTCTTCTTCAAGAAAGTTGATAGCAGTAATAATACCACGACCAGCACATCCAACTCCGGGCTCAGGACCACCAGATTCAACACATAAAACGTTGTTGTAACCAGGAATTACTACTTCGTCAAGTTCAATATCTTCTACAGTTCCTCTTTCTGCAGCTAAATGTAAAACAGTGGTTTGTGCTTTACAAT	Bacteria	Cyanobacteria	Cyanophyceae	Chroococcales	Aphanothecaceae	Candidatus Atelocyanobacterium	oligo3_A2_ATTCTATTTTCTT	100	100	100	100	100	100	99
ASV-731	AACCACTGTTTTACATTTAGCTGCAGAAAGAGGAACTGTGGAAGATATTGAACTTGACGAAGTAGTAATTCCTGGTTACAACAACGTTTTATGTGTTGAATCTGGTGGTCCTGAGCCCGGAGTTGGATGTGCTGGTCGTGGTATTATTACTGCTATCAACCTTCTTGAAGAAGAAGGTGCTTACGAAAATCTAGATTTCGTATCTTACGATGTATTAGGAGACGTTGTTTGTGGTGGTTTCGCTATGCCTATCCG	Bacteria	Cyanobacteria	Cyanophyceae	Chroococcales	Aphanothecaceae	Candidatus Atelocyanobacterium	oligo3_A2_ATTCTATTTTCTT	100	100	100	100	100	100	98
ASV-732	GACCACTGTTTTACATTTAGCTGCAGAAAGAGGTACTGTAGAAGATATTGAACTTGACGAAGTAGTAATTCCTGGTTACAACAACGTTTTATGTGTTGAATCTGGTGGTCCTGAGCCCGGAGTTGGATGTGCTGGTCGTGGTATTATTACTGCTATCAACTTTCTTGAAGAAGAAGGTGCTTACGAAAATCTAGATTTCGTATCTTACGATGTATTAGGAGACGTTGTTTGTGGTGGTTTCGCTATGCCTATCCG	Bacteria	Cyanobacteria	Cyanophyceae	Chroococcales	Aphanothecaceae	Candidatus Atelocyanobacterium	oligo3_A2_ATTCTATTTTCTT	100	100	100	100	100	100	100
ASV-733	CGAAACCACCACAAACAACGTCTCCTAACACATCGTAAGATACGAAATCTAGATTTTCGTAAGCACCTTCTTCTTCAAGAAAGTTGATAGCAGTAATAACACCACGACCAGCACATCCAACTCCGGGCTCAGGACCACCAGATTCAACACATAAAACGTTGTTGTAACCAGGAATTACTACTTCGTCAAGTTCAATATCTTCTACAGTTCCTCTTTCTGCAGCTAAATGTAAAACAGTGGTTTGTGCTTTACAAT	Bacteria	Cyanobacteria	Cyanophyceae	Chroococcales	Aphanothecaceae	Candidatus Atelocyanobacterium	oligo3_A2_ATTCTATTTTCTT	100	100	100	100	100	100	100
ASV-734	AACCACTGTTTTACGTTTAGCTGCAGAAAGAGGAACTGTAGAAGATATTGAACTTGACGAAGTAGTAATTCCTGGTTACAACAACGTTTTATGTGTTGAATCTGGTGGTCCTGAGCCCGGAGTTGGATGTGCTGGTCGTGGTATTATTACTGCTATCAACTTTCTTGAAGAAGAAGGTGCTTACGAAAATCTAGATTTCGTATCTTACGATGTATTAGGAGACGTCGTTTGTGGTGGTTTCGCTATGCCTATCCG	Bacteria	Cyanobacteria	Cyanophyceae	Chroococcales	Aphanothecaceae	Candidatus Atelocyanobacterium	oligo3_A2_ATTCTATTTTCTT	100	100	100	100	100	100	100
ASV-735	AACCACTGTTTTACATTTAGCTGCAGAAAGAGGAACTGTAGAAGATATTGAACTTGACGAAGTAGTAATTCCTGGTTACGACAACGTTTTATGTGTTGAATCTGGTGGTCCTGAGCCCGGAGTTGGATGTGCTGGTCGTGGTATTATTACTGCTATCAACTTTCTTGAAGAGGAAGGTGCTTACGAAAATCTAGATTTCGTATCTTACGATGTATTAGGAGACGTTGTTTGTGGTGGTTTCGCTATGCCTATCCG	Bacteria	Cyanobacteria	Cyanophyceae	Chroococcales	Aphanothecaceae	Candidatus Atelocyanobacterium	oligo3_A2_ATTCTATTTTCTT	100	100	100	100	100	100	98
ASV-736	AACCACTGTTTTACATTTAGCTGCAGAAAGAGGAACTGTAGAAGATATTGAACTTGACGAAGTAGTAATTCCTGGTTACAACAACGTTTTATGTGTTGAATCTGGTGGTCCTGAGCCCTGAGTTGGATATGCTGGTCGTGGTATTATTACTGCTATCAACTTTCTTGAAGAAGAAGGTGCTTACGAAAATCTAGATTTCGTATCTTACGATGTATTAGGAGACGTTGTTTGCGGTGGTTTCGCTATGCCTATCCG	Bacteria	Cyanobacteria	Cyanophyceae	Chroococcales	Aphanothecaceae	Candidatus Atelocyanobacterium	oligo3_A2_ATTCTATTTTCTT	100	100	100	100	100	100	99
ASV-737	AACCACTGTTTTACATTTAGCTGCAGAAAGAGGAACTGTAGAAGATATTGAACTTGACGAAGTAGTAATTCCTGGCTACAACAACGTTTTATGTGTTGAATCTGGTGGTCCTGAGCCCGGAGTTGGATGTGCTGGTCGTGGTATTATTACTGCTATCAACTTTCTTGAAGAAGAAGGTGCTTACGAAAATCTGGATTTCGTATCTTACGATGTATTAGGAGACGTTGTTTGTGGTGGTTTCGCTATGCCTATCCG	Bacteria	Cyanobacteria	Cyanophyceae	Chroococcales	Aphanothecaceae	Candidatus Atelocyanobacterium	oligo34_A2_ATCCTATTTTCTT	100	100	100	100	100	100	65
ASV-738	CGAAACCACCACGAACAACGTCTCCTAATACATCGTAAGATACGAAATCTAGATTTTCGTAAGCACCTTCTTCTTCAAGAAAGTTGATAGCAGTAATAATACCACGACCGGCACATCCAACTCCGGGCTCAGGACCACCAGATTCAACACATAAAACGTTGTTGTAACCAGGAATTACTACTTCGTCAAGTTCAATATCTTCTACAGTTCCTCTTTCTGCAGCTAAATGTAAAACAGTGGTTTGTGCTTTACAAT	Bacteria	Cyanobacteria	Cyanophyceae	Chroococcales	Aphanothecaceae	Candidatus Atelocyanobacterium	oligo3_A2_ATTCTATTTTCTT	100	100	100	100	100	100	98
ASV-739	CGAAACCACCACAAGCAACGTCTCCCAATACATCGTAAGATACGAAATCTAGATTTTCGTAAGCACCTTCTTCTTCAAGAAAGTTGATAGCAGTAATAATACCACGACCAGCACATCCAACTCCGGGCTCAGGACCACCAAATTCAACACATAAAACGTTGTTGTAACCAGGAATTACTACTTCGTCAAGTTCAATATCTTCTACAGTTCCTCTTTCTGCAGCTAAATGTAAAACAGTGGTTTGTGCTTTACAAT	Bacteria	Cyanobacteria	Cyanophyceae	Chroococcales	Aphanothecaceae	Candidatus Atelocyanobacterium	oligo3_A2_ATTCTATTTTCTT	100	100	100	100	100	100	94
ASV-740	CGAAACCACCACAAGCAACGCCTCCTAATACATCGTAAGATACGGAATCTAGATTTTCGTAAGCACCTTCTTCTTCAAGAAAGTTGATAGCAGTAATAATACCACGACCAGCACATCCAACTCCGGGCTCAGGACCACCAGATTCAACACATAAAACGTTGTTGTAACCAGGAATTACTACTTCGTCAAGTTCAATATCTTCTACAGTTCCTCTTTCTGCAGCTAAATGTAAAACAGTGGTTTGTGCTTTACAAT	Bacteria	Cyanobacteria	Cyanophyceae	Chroococcales	Aphanothecaceae	Candidatus Atelocyanobacterium	oligo3_A2_ATTCTATTTTCTT	100	100	100	100	100	100	99
ASV-741	AACCACTGTTTTACATTTAGCTGCAGAAAGAGGAACTGTAGAGGATATTGAACTTGACGAAGTAGTAATTCCTGGTTACAACAACGTTTTATGTGTTGAATCTGGTGGTCCTGAGCCCGGAGTTGGATGTGCTGGTCGTGGTATTATTACTGCTAACAACTTTCTTGAAGAAGAAGGTGCTTACGAAGATCTAGATTTCGTATCTTACGACGTATTAGGAGACGTTGTTTGTGGTGGTTTCGCTATGCCTATCCG	Bacteria	Cyanobacteria	Cyanophyceae	Chroococcales	Aphanothecaceae	Candidatus Atelocyanobacterium	oligo33_A2_ATTCTATTTTCCT	100	100	100	100	100	100	50
ASV-742	AACCACTGTTTTACATTTAGCTGCAGAAAGAGGAACTGTAGAAGATATTGAACTTGACGAAGTAGTAATTCCTGGTTACAACAACGTTTTATGTGTTGAATCTGGTGGCCCTGAGCCCGGAGTTGGATGTGCTGGTCGTGGTATTATTACTGCTATCAGCTTTCTTGAAGAAGAAGGTGCTTACGAAAATCTAGATTTCGTATCTTACGATGTATTAGGAGACGTTGTTTGTGGTGGTTTCGCTATGCCTATCCG	Bacteria	Cyanobacteria	Cyanophyceae	Chroococcales	Aphanothecaceae	Candidatus Atelocyanobacterium	oligo3_A2_ATTCTATTTTCTT	100	100	100	100	100	100	100
ASV-743	AACCACTGTTTTACATTTAGCTGCAGAAAGAGGAACTGTAGAAGATATTGAACTTGACGAAGTAGTAATTCCTGGTTACAACAACGTTTTATGTGTTGAATCTGGTGGTCCTGAGCCCGGAGTTGGATGTGCTGGTCGTGGTATTATTGCTGCTATCAACTTTCTTGAAGAAGAAGGTGCTTACGAAAATCTAGATTTCGTATCTTACGATGTATTAGGAGACGTTGTTCGTGGTGGTTTCGCTATGCCTATCCG	Bacteria	Cyanobacteria	Cyanophyceae	Chroococcales	Aphanothecaceae	Candidatus Atelocyanobacterium	oligo3_A2_ATTCTATTTTCTT	100	100	100	100	100	100	99
ASV-744	AACCACTGTTTTACATTTAGCTGCAGAAAGAGGAACTGTAGAAGATATTGAACTTGACGAAGTAGTAATTCCTGGTTACAACAACGTTTTATGTGTTGAATCTGGTGGTCCTGAGCCCGGAGTTGGATGTGCTGGTCGCGGCATTATTACTGCTATCAACTTTCTTGAAGAAGAAGGTGCTTACGAAAATCTAGATTTCGTATCTTACGATGTATTAGGAGACGTTGTTTGTGGTGGTTTCGCTATGCCTATCCG	Bacteria	Cyanobacteria	Cyanophyceae	Chroococcales	Aphanothecaceae	Candidatus Atelocyanobacterium	oligo3_A2_ATTCTATTTTCTT	100	100	100	100	100	100	100
ASV-745	CGAAACCACCACAAACAACGTCTCCTAATACATCGTAAGATGCGAAATCTAGATTTTCGTAAGCACCTTCTTCTTCAAGAAAGTTGATAGCAGTAATAATACCACGACCAGCACATCCAACTCCGGGCTCAGGACCACCAGATTCAACACATAAAACGTTGTTGTAACCAGGAATTACTACTTCGTCAAGTTCGATATCTTCTACAGTTCCTCTTTCTGCAGCTAAATGTAAAACAGTGGTTTGTGCTTTACAAT	Bacteria	Cyanobacteria	Cyanophyceae	Chroococcales	Aphanothecaceae	Candidatus Atelocyanobacterium	oligo37_A2_ACTCTATTTTCTT	100	100	100	100	100	100	63
ASV-746	AACCACTGTTTTACATTTAGCTGCAGAAAGAGGAACTGTAGAAGATATTGAACTTGACGAAGTAGTAATTCCTGGTTACAACAACGTTTTATGTGTTGAATCTGGTGGTCCTGAGCCCGGAGTTGGATGTGCTGGTCGTGGTATTATTACTGCTATCAACTTTCCTGAAGAAGAAGGTGCTTACGAAAATCTAGATTTCGTGTCTTACGATGTATTAGGAGACGTTGTTTGTGGTGGTTTCGCTATGCCTATCCG	Bacteria	Cyanobacteria	Cyanophyceae	Chroococcales	Aphanothecaceae	Candidatus Atelocyanobacterium	oligo3_A2_ATTCTATTTTCTT	100	100	100	100	100	100	100
ASV-747	CAAAACCACCACAAACAACGTCTCCTAATACATCGTAAGATACGAAATCTAGATTTTCGTAAGCACCTTCTTCTTCAAGAAAGTTGATAGCAGTAATAATACCACGACCAGCACATCCAGCTCCGGGCTCAGGACCACCAGATTCAACACATAAAACGTTGTTGTAACCAGGAATTACTACTTCGTCAAGTTCAATATCTTCTACAGTTCCTCTTTCTGCAGCTAAATGTAAAACAGTGGTTTGTGCTTTACAAT	Bacteria	Cyanobacteria	Cyanophyceae	Chroococcales	Aphanothecaceae	Candidatus Atelocyanobacterium	oligo3_A2_ATTCTATTTTCTT	100	100	100	100	100	100	98
ASV-748	CGAAACTACCACAAACAACGTCTCCTAATACATCGTAAGATACGAAATCTAGATTTTCGTAAGCACCTTCTTCTTCAAGAAAGTTGATAGCAGTAATAATACCACGACCAGCACATCTAACTCCGGGCTCAGGACCACCAGATTCAACACATAAAACGTTGTTGTAACCAGGAATTACTACTTCGTCAAGTTCAATATCTTCTACAGTTCCTCTTTCTGCAGCTAAATGTAAAACAGTGGTTTGTGCTTTACAAT	Bacteria	Cyanobacteria	Cyanophyceae	Chroococcales	Aphanothecaceae	Candidatus Atelocyanobacterium	oligo3_A2_ATTCTATTTTCTT	100	100	100	100	100	100	98
ASV-749	AACCACTGTTTTACATTTAGCTGCAGAGAGAGGAACTGTAGAAGATATTGAACTTGACGAAGTAGTAATTCCTGGTTACAACAACGTTTTATGTGTTGAATCTGGTGGTCCTGAGCCCGGGGTTGGATGTGCTGGTCGTGGTATTATTACTGCTATCAACTTTCTTGAAGAAGAAGGTGCTTACGAAAATCTAGATTTCGTATCTTACGATGTATTAGGAGACGTTGTTTGTGGTGGTTTCGCTATGCCTATCCG	Bacteria	Cyanobacteria	Cyanophyceae	Chroococcales	Aphanothecaceae	Candidatus Atelocyanobacterium	oligo3_A2_ATTCTATTTTCTT	100	100	100	100	100	100	88
ASV-750	CGAAACCACCACAAACAACGTCTCCTAATACATCGTAAGATACGAAATCTAGATTTTCGTAAGCACCTTCTTCTTCAAGAAAGTTGATAGCAGTAATAATACCACGACCAGCACATCCAACTCCGGGCTCAGGACCACCAGATTCGACACATAAAACATTGTTGTAACCAGGAATTACTACTTCGTCAAGTTCAATATCTTCTACAGTTCCTCTTTCTGCAGCTAAATGTAAAACAGTGGTTTGTGCTTTACAAT	Bacteria	Cyanobacteria	Cyanophyceae	Chroococcales	Aphanothecaceae	Candidatus Atelocyanobacterium	oligo3_A2_ATTCTATTTTCTT	100	100	100	100	100	100	94
ASV-751	AACCACTGTTTTACATTTAGCTGCAGAAAGAGGAACTGTAGAAGATATTGAACTTGACGAAGTAGTAATTCCTGGTTACAACAACGTTTTATGTGTTGAATCTGGTGGTCCTGAGCCCGGAGTTGGATGTGCTGGTCGTGGTATTATTACTGCTATCAACTTTCTTGAAGAAGAAGGTGCATACGAAAATCTAGATTTCGTATCTTACGATGTATTAGGAGACGTTGTTTGTGGTGGTTTCGCTATGCCTATCCG	Bacteria	Cyanobacteria	Cyanophyceae	Chroococcales	Aphanothecaceae	Candidatus Atelocyanobacterium	oligo3_A2_ATTCTATTTTCTT	100	100	100	100	100	100	100
ASV-752	CGAAACCACCACAAGCAACGTCTCCTAATACATCGTAAGATACGAAATCTAGATTTTCGTAAGCACCTTCTTCTTCAAGAAAGTTGATAGCAGTAATAATACCACGACCAGCACATCCAACTCCGGGCTCAGGACCACCAGATTCAACACATAAAACGTTGTTGTAACCAGGAATTACTACTTCGTCAAGTTCAATATCTTCTACAGTTCCTCTTCCTGCAGCTAAATGTAAAACAGTGGTTTGTGCTTTACAAT	Bacteria	Cyanobacteria	Cyanophyceae	Chroococcales	Aphanothecaceae	Candidatus Atelocyanobacterium	oligo3_A2_ATTCTATTTTCTT	100	100	100	100	100	100	98
ASV-1236	CGAAACCACCACAAACAACGTCTCCTAATACATCATAAGATACGAGATCTAGGTTTTCGTAAGCACCTTCTTCTTCAAGGAAGTTGATAGCAGTAATAATACCACGACCAGCACATCCAACTCCAGGCTCAGGACCACCGGACTCAACGCATAAAACGTTGTTATAGCCAGGAATTACTACTTCATCAAGTCCAATATCTTCTACAGTTCCTCTTTCTGCAGCTAAATGTAAAACAGTGGTTTGTGCTTTACAAT	Bacteria	Cyanobacteria	Cyanophyceae	Chroococcales	Aphanothecaceae	Candidatus Atelocyanobacterium	oligo1_A1_ATCTCGCTTCTTT	100	100	100	100	100	100	72
ASV-754	CGAAACCACCACAAACAACGTCTCCTAATACATCGTAAGATACGAAATCTAGATTTTCGTAAGCACCTTCTTCTTCAAGAAAGTTGGTAGCAGTAATAATACCACGACCAGCACATCCAACTCCGGGCTCGGGACCACCAGATTCAACACATAAAACGTTGTTGTAACCAGGAATTACTACTTCGTCAAGTTCAATATCTTCTACAGTTCCTCTTTCTGCAGCTAAATGTAAAACAGTGGTTTGTGCTTTACAAT	Bacteria	Cyanobacteria	Cyanophyceae	Chroococcales	Aphanothecaceae	Candidatus Atelocyanobacterium	oligo3_A2_ATTCTATTTTCTT	100	100	100	100	100	100	100
ASV-755	CGAAACCACCACAAACAACGTCTCCTAATACATCGTAAGATACGAAATCTAGATTTTCGTAAGCACCTTCTTCTTCAAGAAAGTTGATAGCAGTAATAATACCGCGACCAGCACATCCAACTCCGGGCTCAGGACCACCAGATTCAACACATAAAACGTTGTTGTAACCAGGAATTACCACTTCGTCAAGTTCAATATCTTCTACAGTTCCTCTTTCTGCAGCTAAATGTAAAACAGTGGTTTGTGCTTTACAAT	Bacteria	Cyanobacteria	Cyanophyceae	Chroococcales	Aphanothecaceae	Candidatus Atelocyanobacterium	oligo3_A2_ATTCTATTTTCTT	100	100	100	100	100	100	99
ASV-756	CGAAACCACCACAAACAACGTCTCCTAATACATCGTAAGATACGAAATCTAGATTTTCGTAAGCACCTTCTTCTTCAAGAAAGTTGATAGCAGTAATAATACCACGACCAGCACATCCAACTCCGGGCTCAGGACCACCAGATCCAACACATAAAACGTTGTTGCAACCAGGAATTACTACTTCGTCAAGTTCAATATCTTCTACAGTTCCTCTTTCTGCAGCTAAATGTAAAACAGTGGTTTGTGCTTTACAAT	Bacteria	Cyanobacteria	Cyanophyceae	Chroococcales	Aphanothecaceae	Candidatus Atelocyanobacterium	oligo3_A2_ATTCTATTTTCTT	100	100	100	100	100	100	92
ASV-757	AACCACTGTTTTACATTTAGCTGCAGAAAGAGGAACTGTAGAAGATATTGAACTTGACGAAGTAGCAATTCCTGGTTACAACAACGTTTTATGTGTTGAATCCGGTGGTCCTGAGCCCGGAGTTGGATGTGCTGGTCGTGGTATTATTACTGCTATCAACTTTCTTGAAGAAGAAGGTGCTTACGAAAATCTAGATTTCGTATCTTACAATGTATTAGGAGACGTTGTTTGTGGTGGTTTCGCTATGCCTATCCG	Bacteria	Cyanobacteria	Cyanophyceae	Chroococcales	Aphanothecaceae	Candidatus Atelocyanobacterium	oligo42_A2_ATTCTACTTTCTT	100	100	100	100	100	100	65
ASV-758	AACCACTGTTTTACATTTAGCTGCAGAAAGAGGAACTGTAGAAGATATTGAACTTGACGAAGTAGTAATTCCTGGTTACAACAACGTTTTATGTGTTGAATCTGGTGGTCCTGAGCCCGGAGTTAGATGTGCTGGTCGTGGTATTATTACTGCTATCAACTTTCTTGAAGAAGAAGGTGCTTACGAAAATCTAGATTTCGTATCTTACGATGTATTAGGAGACGTTGTTTGTGGTAGTTTCGCTATGCCTATCCG	Bacteria	Cyanobacteria	Cyanophyceae	Chroococcales	Aphanothecaceae	Candidatus Atelocyanobacterium	oligo3_A2_ATTCTATTTTCTT	100	100	100	100	100	100	99
ASV-759	CGAAACCACCACAAACAACGTCTCCTAATACATCGTAAGACACGAAATCTAGATTTTCGTAAGCACCTTCTTCTTCAGGAAAGTTGATAGCAGTAATAATACCACGACCAGCACATCCAACTCCGGGCTCAGGACCACCAGATTCAACACATAAAACGTTGTTGTAACCAGGAATTACTACTTCGTCAAGTTCAATATCTTCTACAGTTCCTCTTTCTGCAGCTAAATGTAAAACAGTGGTTTGTGCTTTACAAT	Bacteria	Cyanobacteria	Cyanophyceae	Chroococcales	Aphanothecaceae	Candidatus Atelocyanobacterium	oligo3_A2_ATTCTATTTTCTT	100	100	100	100	100	100	100
ASV-760	CGAAACCACCACAAACAACGTCTCCTAATACATCGTAAGATACGAAATCTAGATTCTCGTAAGCACCTTCTTCTTCAAGAAAGTTGATAGCAGTAATAATACCACGACCAGCACATCCAACTCCGGGCTCAGGACCACCAGATTCAACACATAAAACGTTGTTGTAACCAGGAATTACTACGTCGTCAAGTTCAATATCTTCTACAGTTCCTCTTTCTGCAGCTAAATGTAAAACAGTGGTTTGTGCTTTACAAT	Bacteria	Cyanobacteria	Cyanophyceae	Chroococcales	Aphanothecaceae	Candidatus Atelocyanobacterium	oligo3_A2_ATTCTATTTTCTT	100	100	100	100	100	100	88
ASV-761	CGAAACCACCACAAACAACGTCTCCTAATACATCGTAAGATACGAAATCTAGATTTTCGTAAGCACCTTCTTCTTCAAGAAAGTTGATAGCAGTGATAATACCACGACCAGCACATCCAACTCCGGGCTCAGGGCCACCAGATTCAACACATAAAACGTTGTTGTGACCAGGAATTACTACTTCGTCAAGTTCAATATCTTCTACAGTTCCTCTTTCTGCAGCTAAATGTAAAACAGTGGTTTGTGCTTTACAAT	Bacteria	Cyanobacteria	Cyanophyceae	Chroococcales	Aphanothecaceae	Candidatus Atelocyanobacterium	oligo3_A2_ATTCTATTTTCTT	100	100	100	100	100	100	93
ASV-762	AACCACTGTTTTACATTTAGCTGCAGAAAGAGGAACTGTAGAAGATATTGAACTTGACGAAGTAGTAATTCCTGGTTACAACAACGTTTTATGTGTTGAATCAGGTGGTCCTGAGCCCGGAGTTGGATGTGCTGGTCGTGGTATTATTACCGCTATCAACTTTCTTGAAGAAGAAGGTGCTTACGAAAATCTAGATCTCGTATCTTACGATGTATTAGGAGACGTTGTTTGTGGTGGTTTCGCTATGCCTATCCG	Bacteria	Cyanobacteria	Cyanophyceae	Chroococcales	Aphanothecaceae	Candidatus Atelocyanobacterium	oligo3_A2_ATTCTATTTTCTT	100	100	100	100	100	100	95
ASV-763	AACCACTGTTTTACATTTAGCTGCAGAAAGAGGAACTGTAGAAGACATTGAACTTGACGAAGTAGTAATTCCTGGTTACAACAACGTTTTATGTGTTGAATCTGGTGGTCCTGAGCCCGGAGTTGGATGTGCTGGTCGTGGTATTATTACTGCTATCAACTTTCTTGAAGAAGAAAGTGCTTACGAAAATCTAGATTTCGTATCTTACGATGTATTAGGAGACGTTGTTTGTGGTGGTTTCGCTATGCCTATCCG	Bacteria	Cyanobacteria	Cyanophyceae	Chroococcales	Aphanothecaceae	Candidatus Atelocyanobacterium	oligo3_A2_ATTCTATTTTCTT	100	100	100	100	100	100	97
ASV-764	CGAAACCACCACAAACAACGTCTCCTAATACATCGTAAGATACGAAATCTAGATTTTCGTAAGCACCTTCTTCTTCAAGAAAGTTGATAGCAGTAATAATACCACGACCAGCACATCCAACTCCGGGCTCAGGACCACCAGATTCAACACATAAAACGTTGTTGTAACCAGGAATTACTACTTCGTCAAGTTCAAGATCTTCTACAGTTCCTCTTTCTGCAGCTAAATGTAAAACAGTGGTTTGTGCTTTACAAT	Bacteria	Cyanobacteria	Cyanophyceae	Chroococcales	Aphanothecaceae	Candidatus Atelocyanobacterium	oligo3_A2_ATTCTATTTTCTT	100	100	100	100	100	100	100
ASV-765	CGAAACCACCACAAACAACGTCTCCTAATACATCGTAAGATACGAAATCTAGATTTTCGTAAGCACCTTCTTCTTCAAGAAAGTTGATAGCAGTAATAATACCACGACCAGCGCATCCAACTCCGGGCTCAGGACCACCAGATTCAACACATAAAACGTTGTTGTAACCAGGAATTACTACTTCGTCAAGTTCAATATCTTCTACAGTTCCTCTCTCTGCAGCTAAATGTAAAACAGTGGTTTGTGCTTTACAAT	Bacteria	Cyanobacteria	Cyanophyceae	Chroococcales	Aphanothecaceae	Candidatus Atelocyanobacterium	oligo3_A2_ATTCTATTTTCTT	100	100	100	100	100	100	95
ASV-766	AACCACTGTTTTACATTTAGCTGCAGAAAGAGGAACTGTAGAAGATATTGAACTCGACGAAGTAGTAATTCCTGGTTACAACAACGTTTTATGTGTTGAATCTGGTGGTCCTGAGCCCGGAGTTGGATGTGCTGGTCGTGGTATTATTACTGCTATCAACTTTCTTGAAGAAGAAGGTGCTTACGAGAATCTAGATTTCGTATCTTACGATGTATTAGGAGACGTTGTTTGTGGTGGTTTCGCTATGCCTATCCG	Bacteria	Cyanobacteria	Cyanophyceae	Chroococcales	Aphanothecaceae	Candidatus Atelocyanobacterium	oligo3_A2_ATTCTATTTTCTT	100	100	100	100	100	100	99
ASV-767	CGAAACCACCACAAACAACGTCTCCTAATACATCGTAAGATACGAAATCTAGATTTTCGTAAGCACCTTCTTCTTCAAGAAAGTTGATAGCAGTAATAATACCACAACCAGCACATCCAACTCCGGGCTCAGGACCGCCAGATTCAACACATAAAACGTTGTTGTAACCAGGAATTACTACTTCGTCAAGTTCAATATCTTCTACAGTTCCTCTTTCTGCAGCTAAATGTAAAACAGTGGTTTGTGCTTTACAAT	Bacteria	Cyanobacteria	Cyanophyceae	Chroococcales	Aphanothecaceae	Candidatus Atelocyanobacterium	oligo3_A2_ATTCTATTTTCTT	100	100	100	100	100	100	97
ASV-768	CGAAACCACCACAAACAACGTCTCCTAATACATCGTAAGATACGAAATCTAGATTTTCGTAAGCACCTTCTTCTTCAAGAAAGTTGATAGCAGTAATAATACCACGACCAGCACATCCAACTCCGGGCTCAGGACCACCAGATTCAACACATAAAACGTTGTTGTAACCAGGAATTACTGCTTCGTCAAGTTCAATATCTTCTATAGTTCCTCTTTCTGCAGCTAAATGTAAAACAGTGGTTTGTGCTTTACAAT	Bacteria	Cyanobacteria	Cyanophyceae	Chroococcales	Aphanothecaceae	Candidatus Atelocyanobacterium	oligo3_A2_ATTCTATTTTCTT	100	100	100	100	100	100	97
ASV-769	CGAAACCACCACAAACAACGTCTCCTAATACATCGTAAGATACGAAATCTAGATTTTCGTAAGCACCTTCTTCTTCAAGAAAGTTGATAGCAGTAATAATACCACGACCAGCACATCCAACCCCGGGCTCAGGACCACCAGATTCAACACATAAAACGTTGTTGTAACCAGGAATTACTACTTCGTCAAGTTCAATATCTTCTACAGTTCCTCTCTCTGCAGCTAAATGTAAAACAGTGGTTTGTGCTTTACAAT	Bacteria	Cyanobacteria	Cyanophyceae	Chroococcales	Aphanothecaceae	Candidatus Atelocyanobacterium	oligo3_A2_ATTCTATTTTCTT	100	100	100	100	100	100	91
ASV-770	CGAAACCACCACAAACAACGTCTCCTAATACATCGTAAGATACGAAATCTAGATTTTCGTAAGCACCTTCTTCTTCAAGAAAGTTGATAGCAGTAATAATACCACGACCAGCACATCCAACTCCGGGCTCAGGACCACCAGATTCAACACATAAAACGTTGTTGTAACCAGGAATTACTACTTCGTCATGTTCAATATCTTCTACAGTTCCTCTTTCTGCAGCTAAATGTAAAACAGTGGTTTGTGCTTTACAAT	Bacteria	Cyanobacteria	Cyanophyceae	Chroococcales	Aphanothecaceae	Candidatus Atelocyanobacterium	oligo3_A2_ATTCTATTTTCTT	100	100	100	100	100	100	99
ASV-771	CGAAACCACCACAAACAACGTCTCCTAATACATCGTAAGATACGAAATCTAGATTTTCGTAAGCACCTTCTCCTTCAAGAAAGTTGATAGCAGTAATAATACCACGACAAGCACATCCAACTCCGGGCTCAGGACCACCAGATTCAACACATAAAACGTTGTTGTAACCAGGAATTACTACTTCGTCAAGTTCAATATCTTCTACAGTTCCTCTTTCTGCAGCTAAATGTAAAACAGTGGTTTGTGCTTTACAAT	Bacteria	Cyanobacteria	Cyanophyceae	Chroococcales	Aphanothecaceae	Candidatus Atelocyanobacterium	oligo3_A2_ATTCTATTTTCTT	100	100	100	100	100	100	100
ASV-772	GACCACTGTTTTACATTTAGCTGCAGAAAGAGGAACTGTAGAAGATATTAAACTTGACGAAGTAGTAATTCCTGGTTACAACAACGTTTTATGTGTTGAATCTGGTGGTCCTGAGCCCGGAGTTGGATGTGCTGGTCGTGGCATTATTACTGCTATCAACTTTCTTGAAGAAGAAGGTGCTTACGAAAATCTAGATTTCGTATCTTACGACGTATTAGGAGACGTTGTTTGTGGTGGTTTCGCTATGCCTATCCG	Bacteria	Cyanobacteria	Cyanophyceae	Chroococcales	Aphanothecaceae	Candidatus Atelocyanobacterium	oligo33_A2_ATTCTATTTTCCT	100	100	100	100	100	100	72
ASV-773	AACCACTGTTTTACATCTAGCTGCAAAAAGAGGAACTGTAGAAGATATTGAACTTGACGAAGTAGTAATTCCTGGTTACAACAACGTTTTATGTGTTGAATCTGGTGGTCCTGAGCCCGGAGTTGGATGTGCTGGTCGTGGTATTATTACTGCTATCAACTTTCTTGAAGAAGAAGGTGCTTACGAAAATCCAGATTTCGTATCTTACGATGTATTAGGAGACGTTGTTTGTGGTGGTTTCGCTATGCCTATCCG	Bacteria	Cyanobacteria	Cyanophyceae	Chroococcales	Aphanothecaceae	Candidatus Atelocyanobacterium	oligo3_A2_ATTCTATTTTCTT	100	100	100	100	100	100	100
ASV-774	CGAAACCACCACAAACAACGTCTCCTAATACATCGTAAGATACGAAATCTAGATTTTCGTAAGCACCTTCTTCTTCAAGAGAGTTGATAGCAGTAATAATACCACGACCGGCACATCCAACTCCGGGCTCAGGACCACCAGATTCAACATATAAAACGTTGTTGTAACCAGGAATTACTACTTCGTCAAGTTCAATATCTTCTACAGTTCCTCTTTCTGCAGCTAAATGTAAAACAGTGGTTTGTGCTTTACAAT	Bacteria	Cyanobacteria	Cyanophyceae	Chroococcales	Aphanothecaceae	Candidatus Atelocyanobacterium	oligo3_A2_ATTCTATTTTCTT	100	100	100	100	100	100	97
ASV-775	CGAAACCACCACAAACAACGTCTCCTAATACATCGTAAGATACGAAATCTAGATTTCCGTAAGCACCTTCTTCTTCAAGAAAGTTGATAGCAGTAATAATACCACGACCAGCACATCCAACTCCGGGCTCAGGACCACCAGATTCAACACATAAAACGTTGTTGTAACCAGGAATTACTACTTCGTCAAGTTCAATATCTTCTACAGTTCCTCTTTCTACAGCTAAATGTAAAACAGTGGTTTGTGCTTTACAAT	Bacteria	Cyanobacteria	Cyanophyceae	Chroococcales	Aphanothecaceae	Candidatus Atelocyanobacterium	oligo3_A2_ATTCTATTTTCTT	100	100	100	100	100	100	100
ASV-776	CGAAACCACCACAAACAACGTCTCCTAATACATCGTAAGATACGAAATCTAGATTTTCGTAAGCACCTTCCTCTTCAAGAAAGTTGATAGCAGTAATAATACACGACCAGCACATCCAACTCCGGGCTCAGGACCACCAGATTCAACACATAAAGCGTTGTTGTAACCAGGAATTACTACTTCGTCAAGTTCAATATCTTCTACAGTTCCTCTTTCTGCAGCTAAATGTAAAACAGTGGTTTGTGCTTTACAATG	Bacteria	Cyanobacteria	Cyanophyceae	Chroococcales	Aphanothecaceae	Candidatus Atelocyanobacterium	oligo3_A2_ATTCTATTTTCTT	100	100	100	100	100	100	100
ASV-777	AACCACTGTTTTACATTTAGCTGCAGAAAGAGGAACTGTAGAGGATATTGAACTTGACGAAGTAGTAATTCCTGGTTACAACAACGTTTTATGTGTTGAATCTGGTGGTCCTGAGCCCGGAGTTGGATGTGCTGGTCGTAGTATTATTACTGCTATCAACTTTCTTGAAGAAGAAGGTGCTTACGAAAATCTAGATTTCGTATCTTACGATGTATTAGGAGACGTTGTTTGTGGTGGTTTCGCTATGCCTATCCG	Bacteria	Cyanobacteria	Cyanophyceae	Chroococcales	Aphanothecaceae	Candidatus Atelocyanobacterium	oligo30_A2_GTTCTATTTTCTT	100	100	100	100	100	100	61
ASV-778	AACCACTGTTTTACATTTAGCTGCAGAAAGAGGAACTGTAGAAGATATTGAACTTGACGAAGTAGTAATTCCTGGTTACAACAACGTTTTATGTGTTGAATCTAGTGGTCCTGAACCCGGAGTTGGATGTGCTGGTCGTGGTATTATTACTGCTATCAACTTTCTTGAAGAAGAAGGTGCTTACGAAAATCTAGATTTCGTATCTTACGATGTATTAGGAGACGTTGTTTGTGGTGGTTTCGCTATGCCTATCCG	Bacteria	Cyanobacteria	Cyanophyceae	Chroococcales	Aphanothecaceae	Candidatus Atelocyanobacterium	oligo3_A2_ATTCTATTTTCTT	100	100	100	100	100	100	98
ASV-779	CGAAACCACCACAAACAACGTCTCCTAATACATCGTAAGATACGAAATCTAGATTTTCGTAAGCACCTTCTTCTTCAAGAAAGTTGATAGCAGTAATAATACCACGACCAGCACATCCAACTCCGGGCTCAGGACCACCAGATTCAACTCATAAAACGTTGTTGCAACCAGGAATTACTACTTCGTCAAGTTCAATATCTTCTACAGTTCCTCTTTCTGCAGCTAAATGTAAAACAGTGGTTTGTGCTTTACAAT	Bacteria	Cyanobacteria	Cyanophyceae	Chroococcales	Aphanothecaceae	Candidatus Atelocyanobacterium	oligo3_A2_ATTCTATTTTCTT	100	100	100	100	100	100	92
ASV-780	AACCACTGTTTTACATTTAGCTGCAGAAAGAGGAACTGTAGAAGATATTGAACTTGACGAAGTAGTAATTCCTGGTTACAACAACGTTTTATGTGTTGAATCTGGTGGTCCTGAGCCCGGAGTTGGATGTGCTGGTCGTGGTATTATTACTGCTATCAACTTTCTTGAAGAAGAAGGTGCTTACGAAGATCTAGATTTCGTATCTTACGATGTATTAGGAGACGTTGTTTATGGTGGTTTCGCTATGCCTATCCG	Bacteria	Cyanobacteria	Cyanophyceae	Chroococcales	Aphanothecaceae	Candidatus Atelocyanobacterium	oligo3_A2_ATTCTATTTTCTT	100	100	100	100	100	100	100
ASV-781	GACACCACCACAAACAACGTCTCCTAATACATCGTAAGATACGAAATCTAGATTTTCGTAAGCACCTTCTTCTTCAAGAAAGTTGATAGCAGTACTAATACCACGACCAGCACATCCAACTCCGGGCTCAGGACCACCAGATTCAACACATAAAACGTTGTTGTAACCAGGAATTACTACTTCGTCAAGTTCAATATCTTCTACAGTTCCTCTTTCTGCAGCTAAATGTAAAACAGTGGTTTGTGCTTTACAATG	Bacteria	Cyanobacteria	Cyanophyceae	Chroococcales	Aphanothecaceae	Candidatus Atelocyanobacterium	oligo3_A2_ATTCTATTTTCTT	100	100	100	100	100	100	100
ASV-782	CGAAACCACCACAAACAACGTCTCCTAATACGTCGTAAGATACGAAATCTAGATTTTCGTAAGCACCTTCTCCTTCAAGAAAGTTGATAGCAGTAATAATACCACGACCAGCACATCCAACTCCGGGCTCAAGACCACCAGATTCAACACATAAAACGTTGTTGTAACCAGGAATTACTACTTCGTCAAGTTCAATATCTTCTACAGTTCCTCTTTCTGCAGCTAAATGTAAAACAGTGGTTTGTGCTTTACAAT	Bacteria	Cyanobacteria	Cyanophyceae	Chroococcales	Aphanothecaceae	Candidatus Atelocyanobacterium	oligo33_A2_ATTCTATTTTCCT	100	100	100	100	100	100	66
ASV-783	AACCACTGTTTCACATATAGCTGCAGAAAGAGGAACTGTAGAAGATATTGAACTTGACGAAGTAGTAATTCCTGGTTACAACAACGTTTTATGTGTTGAATCTGGTGGTCCTGAGCCCGGAGTTGGATGTGCTGGTCGTGGTATTATTACTGCTATCAACTTTCTTGAAGAAGAAGGTGCTTACGAAAATCTAGATTTCGTATCCTACGATGTATTAGGAGACGTTGTTTGTGGTGGTTTCGCTATGCCTATCCG	Bacteria	Cyanobacteria	Cyanophyceae	Chroococcales	Aphanothecaceae	Candidatus Atelocyanobacterium	oligo3_A2_ATTCTATTTTCTT	100	100	100	100	100	100	97
ASV-784	AACCACTGTTTTACATTTAGCTGCAGAAAGAGGAATTGTAGAAGATATTGAACTTGACGAAGTAGTAATTCCTGGTTACAACAACGTTTTATGTGTTGAATCTGGTGGTCCTGAGCCCGGAGTTGGATGTGCTGGTCGTGGTATTATTACTGCTATCAGCTTTCTTGAAGAAGAAGGTGCTTACGAAAATCTAGATTTCGTATCTTACGATGTATTAGGAGACGTTGTTTGTGGTGGTTTCGCTATGCCTATCCG	Bacteria	Cyanobacteria	Cyanophyceae	Chroococcales	Aphanothecaceae	Candidatus Atelocyanobacterium	oligo3_A2_ATTCTATTTTCTT	100	100	100	100	100	100	100
ASV-785	AACCACTGTTTTACATTTAGCTGCAGAAAGAGGAACTGTAGAAGATATTGAACTTGACGAAGTAGTAACTCCTGGTTACAACAACGTTTTATGTGTTGAATCTGGTGGCCCTGAGCCCGGAGTTGGATGTGCTGGTCGTGGTATTATTACTGCTATCAACTTTCTTGAAGAAGAAGGTGCTTACGAAAATCTAGATTTCGTATCTTACGATGTATTAGGAGACGTTGTTTGTGGTGGTTTCGCTATGCCTATCCG	Bacteria	Cyanobacteria	Cyanophyceae	Chroococcales	Aphanothecaceae	Candidatus Atelocyanobacterium	oligo3_A2_ATTCTATTTTCTT	100	100	100	100	100	100	99
ASV-786	CGAAACCACCACAAACAACGTCTCCTAATACATCGTAAGATACGAAATCTAGATTTTCGTAAGCACCTTCTTCTTCAAGAAAGTTGATAGCAGTAATAATACCACGACCAGCACATCCAACTCCGGGCTCAGGACCACCAGATTCAACACATAAAACGTTGTTGTAACCAGGAATTACTACTTCGTCAAGTTCAATATCTTCTACAGTTCCTCTTTTTGCAGCTAAATGTAAAACGGTGGTTTGTGCTTTACAAT	Bacteria	Cyanobacteria	Cyanophyceae	Chroococcales	Aphanothecaceae	Candidatus Atelocyanobacterium	oligo3_A2_ATTCTATTTTCTT	100	100	100	100	100	100	100
ASV-787	AACCACTGTTTTACATTTAGCTGCAGAAAGAGGAACTGTAGAAGATATTGAACTTGACGAAGTAGTAATTCCTGGTTACAACAACGTTTTATGTGTTGAATCTGGTGGTCCTGAGCCCGGAGTTGGATGTGCTGGTCGTGGTATTATTACCGCAATCAACTTTCTTGAAGAAGAAGGTGCTTACGAAAATCTAGATTTCGTATCTTACGATGTATTAGGAGACGTTGTTTGTGGTGGTTTCGCTATGCCTATCCG	Bacteria	Cyanobacteria	Cyanophyceae	Chroococcales	Aphanothecaceae	Candidatus Atelocyanobacterium	oligo3_A2_ATTCTATTTTCTT	100	100	100	100	100	100	97
ASV-788	CGAAACCACCACAAACGACGTCTCCTAATACATCGTAAGATACGAAATCTAGATTTTCGTAAGCACCTTCTTCTTCAAGAAAGTTGATAGCAGTAATAATACCACGACCAGCACATCCAACTCCGGGCTCAGGACCACCAGATTCAACACATAAAACGTTGTTGTAACCAGGAATTACTACTTCGTCAAGTTCAATATCTTCTACAGTTCCTCTTTCTGCAGCTAAACGTAAAACAGTGGTTTGTGCTTTACAAT	Bacteria	Cyanobacteria	Cyanophyceae	Chroococcales	Aphanothecaceae	Candidatus Atelocyanobacterium	oligo3_A2_ATTCTATTTTCTT	100	100	100	100	100	100	98
ASV-789	CGAAACCACCACAAACAACGTCTCCTAATACATCGTAGGATACGAAATCTAGATTTTTGTAAGCACCTTCTTCTTCAAGAAAGTTGATAGCAGTAATAATACCACGACCAGCACATCCAACTCCGGGCTCAGGACCACCAGATTCAACACATAAAACGTTGTTGTAACCAGGAATTACTACTTCGTCAAGTTCAATATCTTCTACAGTTCCTCTTTCTGCAGCTAAATGTAAAACAGTGGTTTGTGCTTTACAAT	Bacteria	Cyanobacteria	Cyanophyceae	Chroococcales	Aphanothecaceae	Candidatus Atelocyanobacterium	oligo3_A2_ATTCTATTTTCTT	100	100	100	100	100	100	99
ASV-790	CGAAACCACCACAAACAACGTCTCCTAATACATCGTAGGATACGAAATCTAGATTTTCGTAAGCACCTTCTTCTTCAAGAAAGTTGATAGCAGTAATAATACCACGACCAGCACATCCAACTCCGGGCTCAGGACCACCAGATTCAACACATAAAACGTTGTTGTAACCAGGAATTACGACTTCGTCAAGTTCAATATCTTCTACAGTTCCTCTTTCTGCAGCTAAATGTAAAACAGTGGTCTGTGCTTTACAAT	Bacteria	Cyanobacteria	Cyanophyceae	Chroococcales	Aphanothecaceae	Candidatus Atelocyanobacterium	oligo3_A2_ATTCTATTTTCTT	100	100	100	100	100	100	100
ASV-791	GACCACTGTTTTACATTTAGCTGCAGAAAGAGGAACTGTAGAAGATATTGAACTTGACGAAGTAGTAATTCCTGGTTACAACAACGTTTTATGTGTTGAATCTGGTGGTCCTGAGCCCGGAGTTGGATGTGCTGGTCGTGGTATTATTACTGCTATCAACTTTCTTGAAGAAGAAGATGCTTACGAAAATCTAGATTTCGTATCTTACGATGTATTAGGAGACGTTGTTTGTGGTGGTTTCGCTATGCCTATCCG	Bacteria	Cyanobacteria	Cyanophyceae	Chroococcales	Aphanothecaceae	Candidatus Atelocyanobacterium	oligo3_A2_ATTCTATTTTCTT	100	100	100	100	100	100	100
ASV-792	CGAAACCACCACAAACAACGTCTCCTAATACATCGTAAGATACGAAATCTAGATTTTCGTAAGCACCTTCTTCTTCAAGAAAGTTGATAGCAGTAATAATACCACGGCCAGCACATCCAACTCCGGGCTCAGGACCACCAGATTCAACACATAAAACGTTGTTGTAACCAGGAATTACTACTTCGTCAGGTTCAATATCTTCTACAGTTCCTCTTTCTGCAGCTAAATGTAAAACCGTGGTTTGTGCTTTACAAT	Bacteria	Cyanobacteria	Cyanophyceae	Chroococcales	Aphanothecaceae	Candidatus Atelocyanobacterium	oligo3_A2_ATTCTATTTTCTT	100	100	100	100	100	100	98
ASV-793	AACCACTGTTTTACATTTAGCTGCAGAAAGAGGAACTGTAGAAGATATTGAACTTGTCGAAGTAGTAATTCCTGGTTACAACAACGTTTTATGTGTTGAATCTGGTGGTCCTGAGCCCGGGGTTGGATGTGCTGGTCGTGGTATTATTACTGCTATCAACTTTCTTGAAGAAGAAGGTGCTTACGAAAATCTAGATTTCGTATCTTACGATGTATTAGGAGACGTTGTTTGTGGTGGTTTCGCTATGCCTATCCG	Bacteria	Cyanobacteria	Cyanophyceae	Chroococcales	Aphanothecaceae	Candidatus Atelocyanobacterium	oligo3_A2_ATTCTATTTTCTT	100	100	100	100	100	100	97
ASV-794	CGAAACCACCACAAACAACGTCTCCTAATACATCGTAGGATACGAAATCTAGATTTTCGTAAGCACCTTCTTCTTCAAGAAAGTTGATAGCAGTGATAATACCACGACCAGCACATCCAACTCCGGGCTCAGGACCACCAGATTCAACACATAAAACGTTGTTGTAGCCAGGAATTACTACTTCGTCAAGTTCAATATCTTCTACAGTTCCTCTTTCTGCAGCTAAATGTAAAACAGTGGTTTGTGCTTTACAAT	Bacteria	Cyanobacteria	Cyanophyceae	Chroococcales	Aphanothecaceae	Candidatus Atelocyanobacterium	oligo34_A2_ATCCTATTTTCTT	100	100	100	100	100	100	57
ASV-795	AACCACTGTTTTACATTTAGCTGCAGAAAGAGGAACTGTAGAAGATATTGAACTTGACGAAGTAGTAATTCCTGGTTACAACAACGTTTTATGTGTTGAATCTGGTGGTCCTGAGCCCGGAGTTGGATGTGCTGGTAGTGGTATTATTACTGCTATCAACTTTCTTGAAGAAGAAGGTGCTTACGAAAATCTAAATTTCGTATCTTACGATGTATTAGGAGACGTTGTTTGTGGTGGTTTCGCTATGCCTATCCG	Bacteria	Cyanobacteria	Cyanophyceae	Chroococcales	Aphanothecaceae	Candidatus Atelocyanobacterium	oligo3_A2_ATTCTATTTTCTT	100	100	100	100	100	100	99
ASV-796	CGAAACCACCACAAACAACGTCTCCTAATACATCGTAAGATACGAAATCTAGATTTTCGTAAGCACCTTCTTCTTCAAGAAAGTTGACAGCAGTAATAATACCACGACCAGCACATCCAACTCCGGGCTCAGGACCGCCAGATTCAACACATAAAACGTTGTTGTAACCAGGAATTACTACTTCGTCAAGTTCAATATCTTCTACAGTTCCTCTTTCTGCAGCTAAATGTAAAACAGTGGTTTGTGCTTTACAAT	Bacteria	Cyanobacteria	Cyanophyceae	Chroococcales	Aphanothecaceae	Candidatus Atelocyanobacterium	oligo3_A2_ATTCTATTTTCTT	100	100	100	100	100	100	95
ASV-797	AACCACTGTTTTACATTCAGCTGCAGAAAGAGGAACTGTAGAAGATATTGAACTTGACGAAGTAGTAATTCCTGGTTACAACAACGTTTTATGTGTTGAATCTGGTGGTCCTGAGCCCGGAGTTGGATGTGCTGGTCGTGGTATTATTACTGCCATCAACTTTCTTGAAGAAGAAGGTGCTTACGAAAATCTAGATTTCGTATCTTACGATGTATTAGGAGACGTTGTTTGTGGTGGTTTCGCTATGCCTATCCG	Bacteria	Cyanobacteria	Cyanophyceae	Chroococcales	Aphanothecaceae	Candidatus Atelocyanobacterium	oligo3_A2_ATTCTATTTTCTT	100	100	100	100	100	100	100
ASV-798	CGAAACCACCACAAACAACGTCTCCTAATACATCGTAAGATACGAAATCTAGATTTTCGTAAGCACCTTCTTCTTCAAGAAAGTTGATAGCAGTAATAATACCACGACCAGCACATCCAACTCCGGGCTCAGGGCCGCCAGATTCAACACATAAAACGTTGTTGTAACCAGGAATTACTACTTCGTCAAGTTCAATATCTTCTACAGTTCCTCTTTCTGCAGCTAAATGTAAAACAGTGGTTTGTGCTTTACAAT	Bacteria	Cyanobacteria	Cyanophyceae	Chroococcales	Aphanothecaceae	Candidatus Atelocyanobacterium	oligo3_A2_ATTCTATTTTCTT	100	100	100	100	100	100	98
ASV-799	AACCACTGTTTTACATTTAGCTGCAGAAAGAGGAACTGTAGAAGATATTGAACTTGACGAAGTAGTAATTCCTGGTTACAACAACGTTTTATGTGTTGAATCTGGTGGTCCTGAGCCCGGAGTTGGATGTACTGGTCGTGGTATTATTACTGCTATCAACTTCCTTGAAGAAGAAGGTGCTTACGAAAATCTAGATTTCGTATCTTACGATGTATTAGGAGACGTTGTTCGTGGTGGTTTCGCTATGCCTATCCG	Bacteria	Cyanobacteria	Cyanophyceae	Chroococcales	Aphanothecaceae	Candidatus Atelocyanobacterium	oligo3_A2_ATTCTATTTTCTT	100	100	100	100	100	100	95
ASV-800	CTAAGAAACCATTATTATCATGACATTAACCTATAAAAATAGGCGTATCACGAGGCCCTTTCGTCTCGCGCGTTTCGGTGATGACGGTGAAAACCTCTGACACATGCAGCTCCCGGAGACGGTCACAGCTTGTCTGTAAGCGGATGCCGGGAGCAGACAAGCCCGTCAGGGCGCGTCAGCGGGTGTTGGCGGGTGTCGGGGCTGGCTTAACTATGCGGCATCAGAGCAGATTGTACTGAGAGTGCACCATATGCG	Bacteria	Cyanobacteria	Cyanophyceae	Chroococcales	Aphanothecaceae	Candidatus Atelocyanobacterium	NA	100	100	100	100	100	100	11
ASV-801	CGAAACCACCACAAACAACGTCTCCTAATACATCGTAAGATACGGAATCTAGATTTTCGTAAGCACCTTCTTCTTCAAGAAAGTTGATAGCAGTAATAATACCACGACCAGCACATCCAACTCCGGGCTCAGGACCACCAGATTCAACACATAAAACGTTGTTATAACCAGGAATTACTACTTCGTCAAGTTCAATATCTTCTACAGTTCCTCTTTCTGCAGCTAAATGTAAAACAGTGGTTTGTGCTTTACAAT	Bacteria	Cyanobacteria	Cyanophyceae	Chroococcales	Aphanothecaceae	Candidatus Atelocyanobacterium	oligo43_A2_ATTTTATTTTCTT	100	100	100	100	100	100	62
ASV-802	CGAAACCATCACAAACAACGTCTCCTAATACAACGTAAGATACGAAATCTAGATTTTCGTAAGCACCTTCTTCTTCATGAAAGTTGATAGCAGTAATAATACCACGACCAGCACATCCAACTCCGGGCTCAGGACCACCAGATTCAACACATAAAACGTTGTTGTAACCAGGAATTACTACTTCGTCAAGTTCAATATCTTCTACAGTTCCTCTTTCTGCAGCTAAATGTAAAACAGTGGTTTGTGCTTTACAAT	Bacteria	Cyanobacteria	Cyanophyceae	Chroococcales	Aphanothecaceae	Candidatus Atelocyanobacterium	oligo3_A2_ATTCTATTTTCTT	100	100	100	100	100	100	97
ASV-803	CGAAACCACCACAAACAACGTCTCCTAATACATCGTAAGATACGAAATCTAGATTTTCGTAAGCACCTTCTTCTTCAAGAAAGTTGATAGCAGTAATAATACCACGACCAGCACATCCAACTCCGGGCTCAGGACCACCAGATTCAACACATAAGACGTTGTTGTAACCAGGAATTACTACTACGTCAAGTTCAATATCTTCTACAGTTCCTCTTTCTGCAGCTAAATGTAAAACAGTGGTTTGTGCTTTACAAT	Bacteria	Cyanobacteria	Cyanophyceae	Chroococcales	Aphanothecaceae	Candidatus Atelocyanobacterium	oligo3_A2_ATTCTATTTTCTT	100	100	100	100	100	100	98
ASV-804	CGAAACCACCACAAACAACGTCTCCTAATACGTCGTAAGATACGAAATCTAGATTTTCGTAAGCACCTTCTTCTTCAAGAAAGTTGATAGCAGTAATAATGCCACGACCAGCACATCCAACTCCGGGCTCAGGACCACCAGATTCAACACATAAAACGTTGTTGTAACCAGGAATTACTACTTCGTCAAGTTTAATATCTTCTACAGTTCCTCTTTCTGCAGCTAAATGTAAAACAGTGGTCTGTGCTTTACAAT	Bacteria	Cyanobacteria	Cyanophyceae	Chroococcales	Aphanothecaceae	Candidatus Atelocyanobacterium	oligo33_A2_ATTCTATTTTCCT	100	100	100	100	100	100	72
ASV-805	AACCACTGTTTTACATTTAGCTGCAGAGAGAGGAACTGTAGAAGATATTGAACTTGACGAAGTAGTAATTCCTGGTTACAACAACGTTTTATGTGTTGAATCTGGTGGTCCTGAGCCCGGAGTTGGATGTGCTGGTCGTGGTATCATTACTGCTATCAACTTTCTTGAAGAAGAAGGTGCTTACGAAAATCTAGATTTCGTACCTTACGATGTATTAGGAGACGTTGTTTGTGGTGGTTTCGCTATGCCTATCCG	Bacteria	Cyanobacteria	Cyanophyceae	Chroococcales	Aphanothecaceae	Candidatus Atelocyanobacterium	oligo3_A2_ATTCTATTTTCTT	100	100	100	100	100	100	88
ASV-806	CGAAACCACCACAAACAACGTCTCCTAATACATCGTAAGATACGAAATCTAGATTTTCGTAAGCACCTTCTTCTTCAAGAAAGTTGATAGCAGTAATAATGCCGCGACCAGCACATCCAACTCCGGGCTCAGGACCACCAGATTCAACACATAAAACGTTGTTGTAACCAGGAATTACTACTTCGTCAAGTTCAATATCTTCTACAGTTCCTCTTTCTGCAGCTAAATGTAAAACAGTGGTTTGTGCTTTACAAT	Bacteria	Cyanobacteria	Cyanophyceae	Chroococcales	Aphanothecaceae	Candidatus Atelocyanobacterium	oligo3_A2_ATTCTATTTTCTT	100	100	100	100	100	100	99
ASV-807	AACCACTGTTTTACATTTAGCTGCAGAAAGAGGAACTGTAGAAGATATTGAACTTGACGAAGCAGTAATTCCTGGTTACAACAACGTTTTATGTGTTGAATCTGGTGGTCCTGAGCCCGGAGTTGGATGTGCTGGTCGTGGTATTATTACTGCTATCGACTTTCTTGAAGAAGAAGGTGCTTACGAAAATCTAGATTTCGTATCTTACGATGTATTAGGAGACGTTGTTTGTGGTGGTTTCGCTATGCCTATCCG	Bacteria	Cyanobacteria	Cyanophyceae	Chroococcales	Aphanothecaceae	Candidatus Atelocyanobacterium	oligo3_A2_ATTCTATTTTCTT	100	100	100	100	100	100	99
ASV-808	AACCGCTGTTTTACATTTAGCTGCAGAAAGAGGAACTGTAGAAGATATTGAACTTGACGAAGTAGTAATTCCTGGTTACAACAACGTTTTATGTGTTGAATCTGGTGGTCCTGAGCCCGGAGTTGGATGTGCTGGTCGTGGTATTATTACTGCTATCAACTTTCTTGAAGAAGAAGGTGCTTACGAAAATCTAGATTTCGTATCTTACGATGTATTAGGAGACGTTGTTTGTGGTGGGTTCGCTATGCCTATCCG	Bacteria	Cyanobacteria	Cyanophyceae	Chroococcales	Aphanothecaceae	Candidatus Atelocyanobacterium	oligo3_A2_ATTCTATTTTCTT	100	100	100	100	100	100	99
ASV-809	CGAAACCACCACGAACAACGTCTCCTAATACATCGTAAGATACGAAATCTAGATTTTCGTAAGCACCTTCTTCTTCAAGGAAGTTGATAGCAGTAATAATACCACGACCAGTACATCCAACTCCGGGCTCAGGACCACCAGATTCAACACATAAAACGTTGTTGTAACCAGGAATTACTACTTCGTCAAGTTCAATATCTTCTACAGTTCCTCTTTCTGCAGCTAAATGTAAAACAGTGGTTTGTGCTTTACAAT	Bacteria	Cyanobacteria	Cyanophyceae	Chroococcales	Aphanothecaceae	Candidatus Atelocyanobacterium	oligo3_A2_ATTCTATTTTCTT	100	100	100	100	100	100	96
ASV-810	CGAAACCACCACAAACAACGTCTCCTAATACATCGTAAGATACGAAACCTAGATTTTCGTAAGCACCTTCTTCTTCAAGAAAGTTGATAGCAGTAATAATACCACGACCAGCACATCCAACTCCGGGCTCAGGACCACCAGATTCAACACATAAAACGTTGTTGTAACCAGGAATTACTACTTCGTCAAGTTCAATATCTTCCACAGTTCCTCTTTCTGCAGCTAAATGTAAAACAGTGGTTTGTGCTTTACAAT	Bacteria	Cyanobacteria	Cyanophyceae	Chroococcales	Aphanothecaceae	Candidatus Atelocyanobacterium	oligo3_A2_ATTCTATTTTCTT	100	100	100	100	100	100	97
ASV-811	AACCACTGTTTTACATTTAGCTGCAGAAAGAGGAACTGTAGAAGATATTGAACTTGACGAAGTAGTAATTCCTGGTTACAACAACGATTTATGTGTTGAATCTGGTGGTCCTGAGCCCGGAGTTGGATGTGCTGGTCGTGGTATTATTACTGCTATCAACTTTCTTGAAGAAGAAGGTGCTTACGAAAATCTAGATTTTGTATCTTACGATGTATTAGGAAACGTTGTTTGTGGTGGTTTCGCTATGCCTATCCG	Bacteria	Cyanobacteria	Cyanophyceae	Chroococcales	Aphanothecaceae	Candidatus Atelocyanobacterium	oligo3_A2_ATTCTATTTTCTT	100	100	100	100	100	100	93
ASV-812	CGAAACCACCACAAACAACGTCTCCTAATACGTCGTAAGATACGAAATCTAGATCTTCGTAAGCACCTTCTTCTTCAAGAAAGTTGATAGCAGTAATAATACCACGACCAGCACATCCAACTCCGGGCTCAGGACCACCAGATTCAACACATAAAACGTTGTTGTAACCAGGAATTACTACTTCGTCAAGTTCAATATCCTCTACAGTTCCTCTTTCTGCAGCTAAATGTAAAACAGTGGTTTGTGCTTTACAAT	Bacteria	Cyanobacteria	Cyanophyceae	Chroococcales	Aphanothecaceae	Candidatus Atelocyanobacterium	oligo33_A2_ATTCTATTTTCCT	100	100	100	100	100	100	53
ASV-813	CGAAACCACCGCAAACAACGTCTCCTAATACATCGTAAGATACGAAATCTAGATTTTCGTAAGCACCTTCTTCTTCAAGAAAGTTGATAGCAGTGATAATACCACGACCAGCACATCCAACTCCGGGCTCAGGACCACCAGATTCAACACATAAAACGTTGTTGTAACCAGGAATTACTACTTCGTCAAGTTCAATATCTTCTACAGTTCCTCTTTCTGCAGCTAAATGTAAAACAGTGGTTTGTGCTTTACAAT	Bacteria	Cyanobacteria	Cyanophyceae	Chroococcales	Aphanothecaceae	Candidatus Atelocyanobacterium	oligo3_A2_ATTCTATTTTCTT	100	100	100	100	100	100	92
ASV-814	AACCACTGTTTTACATTTAGCTGCAGAAAGAGGAACTGTAGAAGATATTGAACTTGACGAAGTAGTAATTCCTGGTTACAGCAACGTTTTATGTGTTGAATCTGGTGGTCCTGAGCCCGGAGTTGGATGTGCTGGTCGTGGTATTATTACTGCTATCAACTTTCTTGAAGAAGAATGTGCTTACGAAAATCTAGATTTCGTATCTTACGATGTATTAGGAGACGTCGTTTGTGGTGGTTTCGCTATGCCTATCCG	Bacteria	Cyanobacteria	Cyanophyceae	Chroococcales	Aphanothecaceae	Candidatus Atelocyanobacterium	oligo3_A2_ATTCTATTTTCTT	100	100	100	100	100	100	97
ASV-815	AACCACTGTTTTACATCTAGCTGCAGAAAGAGGAACTGTAGAAGATATTGAACTTGACGAAGTAGTAATTCCTGGTTACATCAACGTTTTATGTGTTGAATCTGGTGGTCCTGAGCCCGGAGTTGGATGTGCTGGTCGTGGTATTATTACTGCTATCAACTTTCTTGAAGAAGAAGGTGCTTACGAAAATCTAGATTTCGTATCTTACGATGTATAGGAGACGTTGTTTGTGGTGGTTTCGCTATGCCTATCCGT	Bacteria	Cyanobacteria	Cyanophyceae	Chroococcales	Aphanothecaceae	Candidatus Atelocyanobacterium	oligo3_A2_ATTCTATTTTCTT	100	100	100	100	100	100	100
ASV-816	AACCACTGTTTTACATTTAGCTGCAGAAAGAGGAACTGTAGAAGATATTGAACTTGACGAAGTAGTAATTCCTGGTTACAACAACGTTTTATGTGTTGAATCTGGTGGTCCTGAGCCCGGAGCTGGATGTGCTGGTCGTGGTATTATTACTGCTATCAACTTTCTTGAAGAAGAAGGTGCTTACGAAAATCTAGATTTCGTATCTTACGATGTATTAGGAGACGTTGTTTGTGGTGGTTTTGCTATGCCTATCCG	Bacteria	Cyanobacteria	Cyanophyceae	Chroococcales	Aphanothecaceae	Candidatus Atelocyanobacterium	oligo3_A2_ATTCTATTTTCTT	100	100	100	100	100	100	99
ASV-817	AACCACTGTTTTACATTTAGCTGCAGAAAGAGGAACGGTAGAAGATATTGAACTTGACGAAGTAGTAATTCCTGGTTACAACAACGTTTTACGTGTTGAATCTGGTGGTCCTGAGCCCGGAGTTGGATGTGCTGGTCGTGGTATTATTACTGCTATCAACTTTCTTGAAGAAGAAGGTGCTTACGAAAATCTAGATTTCGTATCTTACGATGTATTAGGAGACGTTGTTTGTGGTGGTTTCGCTATGCCTATCCG	Bacteria	Cyanobacteria	Cyanophyceae	Chroococcales	Aphanothecaceae	Candidatus Atelocyanobacterium	oligo3_A2_ATTCTATTTTCTT	100	100	100	100	100	100	98
ASV-818	TCTCCTAATACATCGTAAGATACGAAATCTAGATTTTCGTAAGCACCTTCTTCTTCAAGAAAGTTGATAGCAGTAATAATACCACGACCAGCACATCCAACTCCGGGCTCAGGACCACCAGATTCAACACATAAAACGTTGTTGTAACCAGGAATTACTACTTCGTCAAGTTCAATATCTTCTACAGTTCCTCTTTCTGCAGCTAAATGTAAAACAGTGGTTTGTGCTTTACAATGCAAACTAGATCGGAAGAGC	Bacteria	Cyanobacteria	Cyanophyceae	Chroococcales	Aphanothecaceae	Candidatus Atelocyanobacterium	oligo3_A2_ATTCTATTTTCTT	100	100	100	100	100	100	100
ASV-819	AACCACTGTTTTACATTTAGCTGCAGAAAGAGGAACTGTAGAAGATATTGAACTTGACGGAGTAGTAATTCCTGGTTACAACAACGTTTTATGTGTTGAATCTGGTGGTCCTGAGCCCGGAGTTGGATGTGCTGGTCGCGGTATTATTACTGCTATCAACTTTCTTGAAGAAGAAGGTGCTTACGAAAATCTAGATTTCGTATCTTACGATGTATTAGGAGACGTTGTTTGTGGTGGTTTCGCTATGCCTATCCG	Bacteria	Cyanobacteria	Cyanophyceae	Chroococcales	Aphanothecaceae	Candidatus Atelocyanobacterium	oligo3_A2_ATTCTATTTTCTT	100	100	100	100	100	100	99
ASV-820	CGAAACCACCACAAACAACGTCTCCTAATACATCGTAAGATACGAAATCTAGATTTTCGTAAGCACCTTCTTCTTCAAGAAGGTTGATAGTAGTAATAATACCACGACCAGCACATCCAACTCCGGGCTCAGGACCACCAGATTCAACACATAAAACGTTGTTGTAACCAGGAATTACTACTTCGTCAAGTTCAATATCTTCTACAGTTCCTCTTCCTGCAGCTAAATGTAAAACAGTGGTTTGTGCTTTACAAT	Bacteria	Cyanobacteria	Cyanophyceae	Chroococcales	Aphanothecaceae	Candidatus Atelocyanobacterium	oligo3_A2_ATTCTATTTTCTT	100	100	100	100	100	100	100
ASV-821	CGAAACCACCACGAACAACGTCTCCTAATACATCGTAAGATACGAAATCTAGATTTTCGTAAGCACCTTCTTCTCCAAGAAAGTTGATAGCAGTAATAATACCACGACCAGCACATCCAACTCCGGGCTCAGGACCACCAGATTCAACACATAAAACGTTGTTGTAACCAGGAATTACTACTTCGTCAAGTTCAATATCTTCTACAGTTCCTCTTTCTGCAGCTAAATGTAAAACAGTGGTTTGTGCTTTACAAT	Bacteria	Cyanobacteria	Cyanophyceae	Chroococcales	Aphanothecaceae	Candidatus Atelocyanobacterium	oligo3_A2_ATTCTATTTTCTT	100	100	100	100	100	100	100
ASV-822	CGAAACCACCACAAACAACGTCTCCTAATACATCGTAAGATACGAAATCTAGATTTTCGTAAGCACTTTCTTCTTCAAGAAAGTTGATAGCAGTAATAATACCACGACCAGCACATCCAACTCCGGGCTCAGGACCACCAGATTCAACACATAAAACGTTGTTGTAACCAGGAATTACTACTTCGTCAAGTTCAATGTCTTCTACAGTTCCTCTTTCTGCAGCTAAATGTAAAACAGTGGTTTGTGCTTTACAAT	Bacteria	Cyanobacteria	Cyanophyceae	Chroococcales	Aphanothecaceae	Candidatus Atelocyanobacterium	oligo3_A2_ATTCTATTTTCTT	100	100	100	100	100	100	97
ASV-823	CGAAACCACCACAAACAACGTCTCCTAATACATCGTAAGATACGAAATCTAGATTTTCGTAAGCACCTTCTTCTTCAAGAAAGTTGATAGCAGTAATAATACCACGACCAGCACATCCAACTCCGGGCTCAGAACCACCAGATTCAACACATAAAACGTTGCTGTAACCAGGAATTACTACTTCGCCAAGTTCAATATCTTCTACAGTTCCTCTTTCTGCAGCTAAATGTAAAACAGTGGTTTGTGCTTTACAAT	Bacteria	Cyanobacteria	Cyanophyceae	Chroococcales	Aphanothecaceae	Candidatus Atelocyanobacterium	oligo3_A2_ATTCTATTTTCTT	100	100	100	100	100	100	99
ASV-824	AACCACTGTTTTACATTTAGCCGCAGAAAGAGGAACTGTAGAAGATATTGAACTTGACGAAGTAGTAATTCCTGGTTACAACAACGTTTTATGTGTTGAATCTGGTGGCCCTGAGCCCGGAGTTGGATGTGCTGGTCGTGGTATTATTACTGCTATCAGCTTTCTTGAAGAAGAAGGTGCTTACGAAAATCTAGATTTCGTATCTTACGATGTATTAGGAGACGTTGTTTGTGGTGGTTTCGCTATGCCTATCCG	Bacteria	Cyanobacteria	Cyanophyceae	Chroococcales	Aphanothecaceae	Candidatus Atelocyanobacterium	oligo3_A2_ATTCTATTTTCTT	100	100	100	100	100	100	98
ASV-825	AACCACTGTCTTACATTTAGTTGCAGAAAGAGGAACTGTAGAAGATATTGAACTTGACGAAGTAGTAATTCCTGGTTACAACAACGTTTTATGTGTTGAATCTGGTGGTCCTGAGCCCGGAGTTGGATGTGCTGGTCGTGGTATTATTACTGCTATCAACTTTCTTGAAGAAGAAGGTGCTTACGAAAATCTAGATTTCGTATCTTACGATGTATTAGGAGACGTTGTTTGTGGTGGTTTCGCTATGCCTATCCG	Bacteria	Cyanobacteria	Cyanophyceae	Chroococcales	Aphanothecaceae	Candidatus Atelocyanobacterium	oligo3_A2_ATTCTATTTTCTT	100	100	100	100	100	100	100
ASV-826	CGAAACCACCACAAACAACGTCTCCTAATACATCGTAAGATACGAAATCTAGATTTTCGTAAGCACCTTCTTCTTCAAGAACGTTGATAGCAGTAATAATACCACGACCAGCACATCCAACTCCGGGCTCAGGACCACCAGATTCAACACATAAAACGTTGTTGTAACCAGGAATTACTACTTCGTCAAGTTCAATACCTTCTACAGTTCCTCTTTCTGCAGCTAAATGTAAAACAGTGGTTTGTGCTTTACAAT	Bacteria	Cyanobacteria	Cyanophyceae	Chroococcales	Aphanothecaceae	Candidatus Atelocyanobacterium	oligo3_A2_ATTCTATTTTCTT	100	100	100	100	100	100	100
ASV-827	AACCACTGTTTTACATTTAGCTGCAGAAAGAGGAACTGTAGAAGATATTGAACTTGACGAAGTAGTAATTCCTGGTTACAACAACGTTTTATGTGTTGAATCTGGTGATCCTGAGCCCGGAGTTGGATGTGCTGGTCGTGGTATTATTACTGCTATCAACCTTCTTGAAGAAGAAGGTGCTTACGAAAATCTAGATTTCGTATCTTACGATGTATTAGGAGACGTTGTTTGTGGTGGTTTCGCTATGCCTATCCG	Bacteria	Cyanobacteria	Cyanophyceae	Chroococcales	Aphanothecaceae	Candidatus Atelocyanobacterium	oligo3_A2_ATTCTATTTTCTT	100	100	100	100	100	100	99
ASV-828	AACCACTGTTTTACATTTAGCTGCAGAAAGAGGAACTGTAGAAGATATTGAACTTGACGAAGTAGTAATTCCTGGTTACAACAACGTTTTATGTGTTGAATCTGGTGGTCCTGAGCCCGGAGTTGGATGTGCTGGTCGTGGTATTATTACTGCTATCAACTTTCTTGAAGAAGAAGGTGCTTACGAAAATCTAGATTTTGTATCTTACGATGTATTAGGAGACGTTGTCTGTGGTGGTTTCGCTATGCCTATCCG	Bacteria	Cyanobacteria	Cyanophyceae	Chroococcales	Aphanothecaceae	Candidatus Atelocyanobacterium	oligo38_A2_ATTCTATTTTCTC	100	100	100	100	100	100	57
ASV-829	AACCACTGTTTTACATTTAGCTGCAGAAAGAGGAACTGTAGAAGATATTGAACTTGACGAAGTAGTAATTCCTGGTTACAACAACGTTTTATGTGTTGAATCTGGTGGTCCTGAGCCCGGAGTTGGCTGTGCTGGTCGTGGTACTATTACTGCTATCAACTTTCTTGAAGAAGAAGGTGCTTACGAAAATCTAGATTTCGTATCTTACGATGTATTAGGAGACGTTGTTTGTGGTGGTTTCGCTATGCCTATCCG	Bacteria	Cyanobacteria	Cyanophyceae	Chroococcales	Aphanothecaceae	Candidatus Atelocyanobacterium	oligo3_A2_ATTCTATTTTCTT	100	100	100	100	100	100	99
ASV-830	CGAAACCACCACAAACAACGTCTCCTAATACATCGTAAGATACGAAATCTAGATTTTCGTAAGCACCTTCTTCTTCAAGAAAGTTGATAGCAGTAATAATACCACGACCAGCACATCCAACTCCGGGCTCAGGACCACCAGATTCAACACATAAAACGTTGTTGTAACCAAGAATTACCACTTCGTCAAGTTCAATATCTTCTACAGTTCCTCTTTCTGCAGCTAAATGTAAAACAGTGGTTTGTGCTTTACAAT	Bacteria	Cyanobacteria	Cyanophyceae	Chroococcales	Aphanothecaceae	Candidatus Atelocyanobacterium	oligo3_A2_ATTCTATTTTCTT	100	100	100	100	100	100	99
ASV-831	CGAAACCACCACAAACAATGTCTCCTAATACATCGTAAGATACGAAATCTAGATTTTCGTAAGCACCTTCCTCTTCAAGAAAGTTGATAGCAGTAATAATACCACGACCAGCACATCCAACTCCGGGCTCAGGACCACCAGATTCAACACATAAAACGTTGTTGTAACCAGGAATTACTACTTCGTCAAGTTCAATATCTTCTACAGTTCCTCTTTCTGCAGCTAAATGTAAAACAGTGGTTTGTGCTTTACAAT	Bacteria	Cyanobacteria	Cyanophyceae	Chroococcales	Aphanothecaceae	Candidatus Atelocyanobacterium	oligo3_A2_ATTCTATTTTCTT	100	100	100	100	100	100	100
ASV-832	CGAAACCACCACAAACAACGTCTCCTAGTACATCGTAAGATACGAAATCTAGATTTTCGTAAGCACCTTCTTCTTCAAGAAAGTTGATAGCAGTAATAATACCACGACCAGCACATCCTACTCCGGGCTCAGGACCACCAGATTCAACACATAAAACGTTGTTGTAACCAGGAATTACTACTTCGTCAAGTTCAATATCTTCTACAGTTCCTCTTTCTGCAGCTAAATGTAAAACAGTGGTTTGTGCTTTACAAT	Bacteria	Cyanobacteria	Cyanophyceae	Chroococcales	Aphanothecaceae	Candidatus Atelocyanobacterium	oligo3_A2_ATTCTATTTTCTT	100	100	100	100	100	100	99
ASV-833	AACCACTGTTTTACATTTAGCTGCAGAAAGAGGAACTGTAGAAGATATTGAACTTGACGAAGTAGTAATTCCTGGTTACAACGACGTTTTATGTGTTGAATCTGGTGGTCCTGAGCCCGGAGTTGGATGTGCTTGTCGTGGTATTATTACTGCTATCAACTTTCTTGAAGAAGAAGGTGCTTACGAAAATCTAGATTTCGTATCTTACGATGTATTAGGAGACGTTGTTTGTGGTGGTTTCGCTATGCCTATCCG	Bacteria	Cyanobacteria	Cyanophyceae	Chroococcales	Aphanothecaceae	Candidatus Atelocyanobacterium	oligo3_A2_ATTCTATTTTCTT	100	100	100	100	100	100	98
ASV-834	AACCACTGTTTTACATTTAGCTGCAGAAAGAGGAACTGTAGAAGATATTGAACTTGACGAAGTAGTAATTCCTGGTTACAACAACGTTTTATGTGTTGAATCTGGTGGTCCTGAGCCCGGAGTTGGATGTGCTGGTCGTGGTATTATTACTGTTATCAACTTTCTTGAAGAAGAAGGTGCTTACGAAAATCTAGATTTCGAATCTTACGATGTATTAGGAGACGTTGTTTGTGGTGGTTTCGCTATGCCTATCCG	Bacteria	Cyanobacteria	Cyanophyceae	Chroococcales	Aphanothecaceae	Candidatus Atelocyanobacterium	oligo3_A2_ATTCTATTTTCTT	100	100	100	100	100	100	99
ASV-835	CGAAACCACCACAAACAACGTCTCCTAATACATCGTAGGATACGAAATCTAGATTTTCGTAAGCACCTTCTTCTTCAAGAAAGTTGATAGCAGTAATAATACCACGACCAGCACATCCAACTCCGGGCTCAGGACCACCAGATTCAACACATAAAACGTTGTTGTAACCAGGAATTACTACTTCGTCAAGTTCAATATCTTCTACAGTTCCTCTTTCTGCAGCTATATGTGAAACAGTGGTTTGTGCTTTACAAT	Bacteria	Cyanobacteria	Cyanophyceae	Chroococcales	Aphanothecaceae	Candidatus Atelocyanobacterium	oligo3_A2_ATTCTATTTTCTT	100	100	100	100	100	100	98
ASV-836	CGAAACCACCACAAACAACGTCTCCTAATACATCGTAAGATACGAAATCTAGATTTTCGTAAGCACCTTCTTCTTCAAGAAAGTTGATAGCAGTAATAATACCACGACCAGCACATCCAACTCCGGGCTCAGGACCACCGGATTCAACACATAAAACGTTGTTGTAACCAGGAATTACTACTTCGTCAAATTCAATATCTTCTACAGTTCCTCTTTCTGCAGCTAAATGTAAAACAGTGGTTTGTGCTTTACAAT	Bacteria	Cyanobacteria	Cyanophyceae	Chroococcales	Aphanothecaceae	Candidatus Atelocyanobacterium	oligo42_A2_ATTCTACTTTCTT	100	100	100	100	100	100	69
ASV-837	AACCACTGTTTTACATTTAGCTGCAGAAAGAGGAACTGTAGAAGATATTGAACTTGACGAAGTAGTAATTCCTGGTTACAACAACGTTTTATGTGTTGAATCTGGTGGTCCTGAGCCCGGAATTGGATGTGCTGGTCGTGGTATTATTACTGCTATCAACTTTCTTGAAGAAGAAGGTGCTTGCGAAAATCTAGATTTCGTATCTTACGATGTATTAGGAGACGTTGTTTGTGGTGGTTTCGCTATGCCTATCCG	Bacteria	Cyanobacteria	Cyanophyceae	Chroococcales	Aphanothecaceae	Candidatus Atelocyanobacterium	oligo3_A2_ATTCTATTTTCTT	100	100	100	100	100	100	100
ASV-838	CGAAACCACCACAAACAACGTCTCCTAATACATCGTAAGATACGAAATCTAGATTTTCGTAAGCACCTTCTTCTTCAAGAAAGTTGATAACAGTAATAATACCACGACCAGCACATCCAACTCCGGGCTCAGGACCACCAGATTCAACACATAAAACGTTGTTGTAACCAGGAATTACTACTTCGTCAAGTTCAATATCTTCTACAGTTCCTCTTTCAGCAGCTAAATGTAAAACAGTGGTTTGTGCTTTACAAT	Bacteria	Cyanobacteria	Cyanophyceae	Chroococcales	Aphanothecaceae	Candidatus Atelocyanobacterium	oligo3_A2_ATTCTATTTTCTT	100	100	100	100	100	100	100
ASV-839	CGAAACCACCACAAACAACGTCTCCTAATACATCGTAAGATACGAAATCTAGATTTTCGTAAGCACCTTCTTCTTCGAGAAAGTTGATAGCAGTAATAATACCACGACCAGCACATCCAACTCCGGGCTCAGGACCACCAGATTCAACACATAAAACGTTGTTGTAACCAGGAATTACTACTTCGTCAAGTTCAATATCTTCTACAGTTCCTCTTTCTGCAGCTAGATGTAAAACAGTGGTTTGTGCTTTACAAT	Bacteria	Cyanobacteria	Cyanophyceae	Chroococcales	Aphanothecaceae	Candidatus Atelocyanobacterium	oligo3_A2_ATTCTATTTTCTT	100	100	100	100	100	100	100
ASV-840	AACCACTGTTTTACATTTAGCTGCAGAAAGAGGAACTGTAGAAGATATTGAACTTGACGAAGTAGTAATTCCTGGTTACAACAAGGTTTTATGTGTTGAATCTGGTGGTCCTGAGCCCGGAGTTGGATGTGCTGGTCGTGGTATTATTACTGCTATCAACTTTCTTGAAGAAGAAGGTGCTTACGAAAATCTAGATTTCGTATCTTACGATGTATTAGGAGACGTTGTTTGTGGTGGTTTCGCTATGCCTATCCG	Bacteria	Cyanobacteria	Cyanophyceae	Chroococcales	Aphanothecaceae	Candidatus Atelocyanobacterium	oligo3_A2_ATTCTATTTTCTT	100	100	100	100	100	100	99
ASV-841	CGAAACCACCACAAACAACGTCTCCTAATGCATCGTAAGATACGAAATCTAGATTTTCGTAAGCACCTTCTTCTTCAAGAAAGTTGATAGCAGTAATAATACCACGACCAGCACATCCAACTCCGGGCTCAGGACCACCAGATTCAACACATAAAACGTTGTTGTAACCAGGAATTACTACTTCGTCAGGTTCAATATCTTCTACAGTTCCTCTTTCTGCAGCTAAATGTAAAACAGTGGTTTGTGCTTTACAAT	Bacteria	Cyanobacteria	Cyanophyceae	Chroococcales	Aphanothecaceae	Candidatus Atelocyanobacterium	oligo3_A2_ATTCTATTTTCTT	100	100	100	100	100	100	98
ASV-842	AACCACTGTTTTACATTTAGCTGCAGGAAGAGGAACTGTAGAAGATATTGAACTTGACGAAGTAGTAATTCCTGGTTGCAACAACGTTTTATGTGTTGAATCTGGTGGTCCTGAGCCCGGAGTCGGATGTGCTGGTCGTGGTATTATTACTGCTATCAACTTTCTTGAAGAAGAAGGTGCTTACGAAAATCTAGATTTCGTATCTTACGATGTATTAGGAGACGTTGTTTGTGGTGGTTTCGCTATGCCTATCCG	Bacteria	Cyanobacteria	Cyanophyceae	Chroococcales	Aphanothecaceae	Candidatus Atelocyanobacterium	oligo3_A2_ATTCTATTTTCTT	100	100	100	100	100	100	100
ASV-843	AACCACTGTTTTACATTTAGCTGCAGAAAGAGGAACTGTAGAAGATATTGAACTTGACGAAGTAGTAATTCCTGGTTACAACAACGTTTTATGTGTTGAATCTGGTGGTCCTGAGCCCGGAGTAGGATGTGCTGGTCGTGGTATTATTACTGCTATCAACTTTCTTGAAGAAGAAGGTGCTTACGAAAATCTAGATTTCGTATCTTACGATGTACTAGGAGACGTTGTTTGTGGTGGTTTCGCTATGCCTATCCG	Bacteria	Cyanobacteria	Cyanophyceae	Chroococcales	Aphanothecaceae	Candidatus Atelocyanobacterium	oligo3_A2_ATTCTATTTTCTT	100	100	100	100	100	100	99
ASV-844	CGGAACCACCACAAACAACGTCTCCTAATACATCGTAAGATACGAAATCTAGATTTTCGTAAGCACCTTCTTCTTCAAGAAAGTTGATAGCAGTAATAATACCACGACCAGCACATCCAACTCCGGGCTCAGGACCACCAGATTCAACACATAAAACGTTGTTGTAACCAGGAACTACTACTTCGTCAAGTTCAATATCTTCTACAGTTCCTCTTTCTGCAGCTAAATGTAAAACAGTGGTTTGTGCTTTACAAT	Bacteria	Cyanobacteria	Cyanophyceae	Chroococcales	Aphanothecaceae	Candidatus Atelocyanobacterium	oligo3_A2_ATTCTATTTTCTT	100	100	100	100	100	100	100
ASV-845	CGAAACCACCACAAGCAACGTCTCCTAATACATCGTAAGATACGAAATCTAGATTTTCGTAAGCACCTTCTTCTTCAAGAAAGTTGATAGCAGTAATAATACCACGACCAGCACATCCAACTCCGGGCTCAGGACCACCAGATTCAACACATAAAACGTTGTTGTAACCAGGAGTTACTACTTCGTCAAGTTCAATATCTTCTACAGTTCCTCTTTCTGCAGCTAAATGTAAAACAGTGGTTTGTGCTTTACAAT	Bacteria	Cyanobacteria	Cyanophyceae	Chroococcales	Aphanothecaceae	Candidatus Atelocyanobacterium	oligo3_A2_ATTCTATTTTCTT	100	100	100	100	100	100	99
ASV-846	CGAAACCACCACAAACGACGTCTCCTAATACATCGTAAGATACGAAATCTAGATTTTCGTAAGCACATTCTTCTTCAAGAAAGTTGATAGCAGTAATAATACCACGACCAGCACATCCAACTCCGGGCTCAGGACCACCAGATTCAACACATAAAACGTTGCTGTAACCAGGAATTACTACTTCGTCAAGTTCAATATCTTCTACAGTTCCTCTTTCTGCAGCTAAATGTAAAACAGTGGTTTGTGCTTTACAAT	Bacteria	Cyanobacteria	Cyanophyceae	Chroococcales	Aphanothecaceae	Candidatus Atelocyanobacterium	oligo3_A2_ATTCTATTTTCTT	100	100	100	100	100	100	97
ASV-847	AACCACTGTTTTACATTTAGCTGCAGAAAGAGGAACTGTAGAAGATATTGAACTTGACGAAGTAGTAATTCCTGGGTACAACAACGTTTTATGTGTTGAATCTGGTGGTCCTGAACCCGGAGTTGGATGTGCTGGTCGTGGTATTATTACTGCTATCAACTTTCTTGAAGAAGAAGGTGCTTACGAAAATCTAGATTTCGTATCTTACGATGTATTAGGAGACGTTGTTTGTGGTGGTTTCGCTATGCCTATCCG	Bacteria	Cyanobacteria	Cyanophyceae	Chroococcales	Aphanothecaceae	Candidatus Atelocyanobacterium	oligo3_A2_ATTCTATTTTCTT	100	100	100	100	100	100	97
ASV-848	AACCACTGTTTTACATTTAGCTGCAGAAAGAGGAACTGTAGGAGATATTGAACTTGACGAAGTAGTAATTCCTGGTTACAACAACGTTTTATGTGTTGAATCTGGTGGTCCTGAGCCCGGAGTTGGATGTGCTGGTCGTGGTATTATTACTGCTATCAACTTTCTTGAAGAAGAAGGTGCTTACGAAAATCTAGATTTCGTATCTTACGACGTATTAGGAGACGTTGTTTGTGGTGGTTTCGCTATGCCTATCCG	Bacteria	Cyanobacteria	Cyanophyceae	Chroococcales	Aphanothecaceae	Candidatus Atelocyanobacterium	oligo33_A2_ATTCTATTTTCCT	100	100	100	100	100	100	55
ASV-849	AACCACTGTTTTACATTTAGCTGCAGAAAGAGGAACTGTAGAAGATATTGAACTTGACGAAGTAGTAATTCCTGGTTACAACAACGTTTTATGTGTTGAATCTGGTGGTCCTGAGCCCGGAGTTGGATGTGCTGGTCGTGGTATTATTACTGCTATCAACTTTCATGAAGAAGAAGGTGCTTACGAAAATCTAGATTTCGTATCTTACGATGTATTAGGAGACGTTGTTTGTGATGGTTTCACTATGCCTATCCG	Bacteria	Cyanobacteria	Cyanophyceae	Chroococcales	Aphanothecaceae	Candidatus Atelocyanobacterium	oligo3_A2_ATTCTATTTTCTT	100	100	100	100	100	100	99
ASV-850	CGAAACCACCACAAACAACGTCTCCTAATACATCGTAAGATACGAAATCTAGATTTTCGTAAGCACCTTCTTCTTCAAGAAAGTTGATAGCAGTAATAATACCACGACCAGCACATCCAACTCCGGGCTCAGGACCACCAGATTCAACACATAAAACGTTGTTGTAACCAGGAATTACTACTTCGTCAAGTTCAATATCTTCTACAGTACCTCTTTCTGCAGCTAAATGTAAAACAGTGGTCTGTGCTTTACAAT	Bacteria	Cyanobacteria	Cyanophyceae	Chroococcales	Aphanothecaceae	Candidatus Atelocyanobacterium	oligo3_A2_ATTCTATTTTCTT	100	100	100	100	100	100	100
ASV-851	CGAAACCACCACAAACAACGTCCCCTAATACATCGTAAGATACGAAATCTAGATTTTCGTAAGCACCTTCTTCTTCAAGAAAGTTGATAGCAGTAATAATACCACGACCAGCACATCCAACTCCGGGCTCAGGACCACCAGATTCAACACATAAAACGTTGTTGTAACCAGGAATTACTACTTCGTCAAGCTCAATATCTTCTACAGTTCCTCTTTCTGCAGCTAAATGTAAAACAGTGGTTTGTGCTTTACAAT	Bacteria	Cyanobacteria	Cyanophyceae	Chroococcales	Aphanothecaceae	Candidatus Atelocyanobacterium	oligo3_A2_ATTCTATTTTCTT	100	100	100	100	100	100	100
ASV-852	GACCACTGTTTTACATTTAGCTGCAGAAAGAGGAACTGTAGAAGATATTGAACTTGACGAAGTAGTAATTCCTGGTTACAACAACGTTTTATGTGTTGAATCTAGTGGTCCTGAGCCCGGAGTTGGATGTGCTGGTCGTGGTATTATTACTGCTATCAACTTTCTTGAAGAAGAAGGTGCTTACGAAAATCTAGATTTCGTATCTTACGATGTATTAGGAGACGTTGTTTGTGGTGGTTTCGCTATGCCTATCCG	Bacteria	Cyanobacteria	Cyanophyceae	Chroococcales	Aphanothecaceae	Candidatus Atelocyanobacterium	oligo3_A2_ATTCTATTTTCTT	100	100	100	100	100	100	99
ASV-853	CGAAACCACCATAAACAACGTCTCCTAATACATCGTAAGATACGAAATCTAGATTTTCGTAAGCACCTTCTTCTTCAAGAAAGTTGATAGCAGTAATAATACCACGACCAGCACATCCAACTCCGGGCTCAGGACCACCAGATTCAACACATAAAACGTTGTTGTAACCAGGAATTACTACTTCGTCAAGTTCAATATCTCCTACAGTTCCTCTTTCTGCAGCTAAATGTAAAACAGTGGTTTGTGCTTTACAAT	Bacteria	Cyanobacteria	Cyanophyceae	Chroococcales	Aphanothecaceae	Candidatus Atelocyanobacterium	oligo3_A2_ATTCTATTTTCTT	100	100	100	100	100	100	97
ASV-854	CGAAACCACCACAAACAACGTCTCCTAATACATCGTAAGATACGAGATCTAGATTTTCGTAAGCACCTTCTTCTTCAAGAAAGTTGATAGCGGTAATAATACCACGACCAGCACATCCAACTCCGGGCTCAGGACCACCTGATTCAACACATAAAACGTTGTTGTAACCAGGAATTACTACTTCGTCAAGTTCAATATCTTCTACAGTTCCTCTTTCTGCAGCTAAATGTAAAACAGTGGTTTGTGCTTTACAAT	Bacteria	Cyanobacteria	Cyanophyceae	Chroococcales	Aphanothecaceae	Candidatus Atelocyanobacterium	oligo3_A2_ATTCTATTTTCTT	100	100	100	100	100	100	90
ASV-855	CGAAACCACCACGAACAACGTCTCCTAATACATCGTAAGATACGAAATCTAGATTTTCGTAAGCACCTTCTTCTTCAAGGAAGTTGATAGCAGTAATAATACCACGACCAGTACATCCAACTCCGGGCTCAGGACCACCAGATTCAACACATAAAACGTTGTTGTAACCAGGAATTACTACTTCGTCAAGTTCAATATCTTCTACAATTCCTCTTTCTGCAGCTAAATGTAAAACAGTGGTTTGTGCTTTACAAT	Bacteria	Cyanobacteria	Cyanophyceae	Chroococcales	Aphanothecaceae	Candidatus Atelocyanobacterium	oligo3_A2_ATTCTATTTTCTT	100	100	100	100	100	100	98
ASV-856	AATCACTGTTTTACATTTAGCTGCAGAAAGAGGAACTGTAGAAGATATTGAACTTGACGAAGTAGTAATTCCTGGTTACAACAATGTTTTATGTGTTGAATCTGGTGGTCCTGAGCCCGGAGTTGGATGTGCTGGTCGTGGTATTATTACTGCTATCAACTTTCTTGAAGAAGAAGGTGCTTACGAAAATCTAGATTTCGTATCTTACGATGTATTAGGAGACGTTGTTTGTGGTGGTTTCGCTATGCCTATCCG	Bacteria	Cyanobacteria	Cyanophyceae	Chroococcales	Aphanothecaceae	Candidatus Atelocyanobacterium	oligo3_A2_ATTCTATTTTCTT	100	100	100	100	100	100	100
ASV-857	CGAAACCACCACAAACAACGTCTCCTAATACATCGTAAGATTCGAAATCTAGATTTTCGTAAGCACCTTCTTCTTCAAGAAAGTTGATAACAGTAATAATACCACGACCAGCACATCCAACTCCGGGCTCAGGACCACCAGATTCAACACATAAAACGTTGTTGTAACCAGGAATTACTACTTCGTCAAGTTCAATATCTTCTACAGTTCCTCTTTCTGCAGCTAAATGTAAAACAGTGGTTTGTGCTTTACAAT	Bacteria	Cyanobacteria	Cyanophyceae	Chroococcales	Aphanothecaceae	Candidatus Atelocyanobacterium	oligo3_A2_ATTCTATTTTCTT	100	100	100	100	100	100	99
ASV-858	CGAAACCACCACAAACAACGTCTCCTAATACATCGTAAGATACGAAATCTAGATTTTCGTAAGCACCTTCTTCTTCAAGGAAGTTGATAGCAGTAATAGTACCACGACCAGCACATCCAACTCCGGGCTCAGGACCACCAGATTCAACACATAAAACGTTGTTGTAACCAGGAATTACTACTTCGTCAAGTTCAATATCTTCTACAGTTCCTCTTTCTGCAGCTAAATGTAAAACAGTGGTTTGTGCTTTACAAT	Bacteria	Cyanobacteria	Cyanophyceae	Chroococcales	Aphanothecaceae	Candidatus Atelocyanobacterium	oligo3_A2_ATTCTATTTTCTT	100	100	100	100	100	100	98
ASV-859	CGAAACCACCACAAACAACGTCTCCTAATACATCGTAAGATACGGAATCTAGATTTTCGTAAGCACCTTCTTCTTCAAGAAAGTTGATAGCAGTAATAATACCACGACCAGCACATCCAACTCCGGGCTCAGGACCACCAGATTCCACACATAAAACGTTGTTGTAACCAGGAATTACTACTTCGTCAAGTTCAATATCTTCTACAGTTCCTCTTTCTGCAGCTAAATGTAAAACAGTGGTTTGTGCTTTACAAT	Bacteria	Cyanobacteria	Cyanophyceae	Chroococcales	Aphanothecaceae	Candidatus Atelocyanobacterium	oligo3_A2_ATTCTATTTTCTT	100	100	100	100	100	100	98
ASV-860	AACCACTGTTTTACATTTAGCTGCGGAAAGAGGAACTGTAGAGGATATTGAACTTGACGAAGTAGTAATTCCTGGTTACAACAACGTTTTATGTGTTGAATCTGGTGGTCCTGAGCCCGGAGTTGGATGTGCTGGTCGTGGTATTATTACTGCTATCAACTTTCTTGAAGAAGAAGGTGCTTACGAAAATCTAGATTTCGTATCTTACGATGTATTAGGAGACGTTGTTTGTGGTGGTTTCGCTATGCCTATCCG	Bacteria	Cyanobacteria	Cyanophyceae	Chroococcales	Aphanothecaceae	Candidatus Atelocyanobacterium	oligo30_A2_GTTCTATTTTCTT	100	100	100	100	100	100	55
ASV-861	CGAAACCACCACAAACAACGTCTCCTAATACATCGTAAGATACGAAATCTAGATTTTCGTAAGCACCTTCTTCATTAAGAAAGTTGATAGCAGTAATAATACCACGACCAGCACATCCAACTCCGGGCTCAGGACCACCAGATTCAACACATAAAACGTTGTTGTAACCAGGAATTACTACTTCGTCAAGTTCAATATCTTCTACAGTTCCTCTTTCTGCAGCTAAATGTAAAACAGTGGTTTGTGCTTTACAAT	Bacteria	Cyanobacteria	Cyanophyceae	Chroococcales	Aphanothecaceae	Candidatus Atelocyanobacterium	oligo3_A2_ATTCTATTTTCTT	100	100	100	100	100	100	99
ASV-862	CGAAACCACCACAAACAACGTCTCCTAATACATCGTAAGATACGAAATTTAGATTTTCGTAAGCACCTTCTTCTTCAAGAAAGTTGATAGCAGTAATAATACCACTACCAGCACATCCAACTCCGGGCTCAGGACCACCAGATTCAACACATAAAACGTTGTTGTAACCAGGAATTACTACTTCGTCAAGTTCAATATCTTCTACAGTTCCTCTTTCTGCAGCTAAATGTAAAACAGTGGTTTGTGCTTTACAAT	Bacteria	Cyanobacteria	Cyanophyceae	Chroococcales	Aphanothecaceae	Candidatus Atelocyanobacterium	oligo3_A2_ATTCTATTTTCTT	100	100	100	100	100	100	100
ASV-863	AACCACTGTTTTACATTTAGCTGCAGAAAGAGGAACTGTAGAAGATATTGAACTTGACGAAGTAGTGATTCCTGGTTACAACAACGTTTTATGTGTTGAATCTGGTGGTCCTGAGCCCGGAGTTGGATGTGCTGGTCGTGGTATTATTACTGCTATCAACTTTCTTGAAGAAGGAGGTGCTTACGAAAATCTAGATTTCGTATCTTACGATGTATTAGGAGACGTTGTTTGTGGTGGTTTCGCTATGCCTATCCG	Bacteria	Cyanobacteria	Cyanophyceae	Chroococcales	Aphanothecaceae	Candidatus Atelocyanobacterium	oligo3_A2_ATTCTATTTTCTT	100	100	100	100	100	100	97
ASV-864	AACCATTGTTTTACATTTAGCTGCAGAAAGAGGAACTGTAGAAGATATTGAACTTGACGAAGTAGTAATTCCTGGTTACAACAACGTTTTATGTGTTGAATCTGGTGGTCCTGAGCCCGGAGTTGGATGTGCTGGTCGTGGTATTATTACTGCTATCAACTTTCTTGAAGAAGAAGGTGCTTACGAAAATTTAGATTTCGTATCTTACGATGTATTAGGAGACGTTGTTTGTGGTGGTTTCGCTATGCCTATCCG	Bacteria	Cyanobacteria	Cyanophyceae	Chroococcales	Aphanothecaceae	Candidatus Atelocyanobacterium	oligo3_A2_ATTCTATTTTCTT	100	100	100	100	100	100	100
ASV-865	AACCACTGTTTTACATTTAGCTGCAGAAAGAGGAACTGTAGAAGATATTGAACTTGACGAAGTAGTAATTCCTGGTTACGACAACGTTTTATGTGTTGAATCTGGCGGTCCTGAGCCCGGAGTTGGATGTGCTGGTCGTGGTATTATTACTGCTATCAACTTTCTTGAAGAAGAAGGTGCTTACGAAAATCTAGATTTCGTATCTTACGATGTATTAGGAGACGTTGTTTGTGGTGGTTTCGCTATGCCTATCCG	Bacteria	Cyanobacteria	Cyanophyceae	Chroococcales	Aphanothecaceae	Candidatus Atelocyanobacterium	oligo3_A2_ATTCTATTTTCTT	100	100	100	100	100	100	93
ASV-866	CGAAACCACCACAAACAACGTCTCCTAATACATCGTAAGATACGAAATCTAGATTTTCGTAAGCACCTTCTTCTTCAAGAAAGTTGATAGCAGTAATAATACCACGACCAGCACATCCAACTCCGGGCTCAGGACCGCCAGATTCAACACATAAAACGTTGTCGTAACCAGGAATTACTACTTCGTCAAGTTCAATATCTTCTACAGTTCCTCTTTCTGCAGCTAAATGTAAAACAGTGGTTTGTGCTTTACAAT	Bacteria	Cyanobacteria	Cyanophyceae	Chroococcales	Aphanothecaceae	Candidatus Atelocyanobacterium	oligo3_A2_ATTCTATTTTCTT	100	100	100	100	100	100	93
ASV-867	CGAAACCACCACAAACAACGTCTCCTAATACATCGTAAGATACGAAATCTAGATTTTCGTAAGCACCTTCTTCTTCAAGAAAGTTGATAGCAGTAATAATACCACGACCAGCACATCCAACTCCGGGCTCAGGACCACCAGATTCAACACATAAAACGTTGTTGTAACCAGGAATTACTACTTCGTCAAGTTCAATATCTTCTGCAGTTCCTCTTTCTGCAGCTAAATGTAGAACAGTGGTTTGTGCTTTACAAT	Bacteria	Cyanobacteria	Cyanophyceae	Chroococcales	Aphanothecaceae	Candidatus Atelocyanobacterium	oligo3_A2_ATTCTATTTTCTT	100	100	100	100	100	100	99
ASV-868	AACCACTGTTTTACATTTAGCTGCAGAAAGAGGAACTGTAGAAGATATTGAACTTGACGAAGTAGTAATTCCTGGTTACAACAACGTTTTATGTGTTGAATCTGATGGTCCTGAGCCCGGAGTTGGATGTGCTGATCGTGGTATTATTACTGCTATCAACTTTCTTGAAGAAGAAGGTGCTTACGAAAATCTAGATTTCGTATCTTACGATGTATTAGGAGACGTTGTTTGTGGTGGTTTCGCTATGCCTATCCG	Bacteria	Cyanobacteria	Cyanophyceae	Chroococcales	Aphanothecaceae	Candidatus Atelocyanobacterium	oligo3_A2_ATTCTATTTTCTT	100	100	100	100	100	100	99
ASV-869	CGAAACCACCACAAACAACGTCTCCTAATACATTGTAAGATACGAAATCTAGATTTTCGTAAGCACCTTCTTCTTCAAGAAAGTTGATAGCAGTAATAATACCACGACCAGCACATCCAACTCCGGGCTCAGGACCACCGGATTCAACACATAAAACGTTGTTGTAACCAGGAATTGCTACTTCGTCAAGTTCAATATCTTCTACAGTTCCTCTTTCTGCAGCTAAATGTAAAACAGTGGTTTGTGCTTTACAAT	Bacteria	Cyanobacteria	Cyanophyceae	Chroococcales	Aphanothecaceae	Candidatus Atelocyanobacterium	oligo42_A2_ATTCTACTTTCTT	100	100	100	100	100	100	65
ASV-870	AACCACTGTTTTACATTTAGCTGCAGAAAGAGGAACTGTAGAAGATATTGAACTTGACGAAGTAGTAATTCCTGGTTACAACAGCGTTTTATGTGTTGAATCTGGTGGTCCTGAGCCCGGAGTTGGATGTGCTGGTCGTGGTATTATTACTGCTATTAACTTTCTTGAAGAGGAAGGTGCTTACGAAAATCTAGATTTCGTATCTTACGATGTATTAGGAGACGTTGTTTGTGGTGGTTTCGCTATGCCTATCCG	Bacteria	Cyanobacteria	Cyanophyceae	Chroococcales	Aphanothecaceae	Candidatus Atelocyanobacterium	oligo3_A2_ATTCTATTTTCTT	100	100	100	100	100	100	99
ASV-871	CGAAACCACCACAAACAACGTCTCCTAATACATCGTAAGATACGAAATCTAGATTTTCGTAAGCACCTTCTTCTTCAAGAAAGTTGATAGCTGTAATAATACCACGACCAGCACATCCAACTCCGGGCTCAAGACCACCAGATTCAACACATAAAACGTTGTTGTAACCAGGAATTACTACTTCGTCAAGTTCAATATCTTCTACAGTTCCTCTTTCTGCAGCTAAATGTAAAACAGTGGTTTGTGCTTTACAAT	Bacteria	Cyanobacteria	Cyanophyceae	Chroococcales	Aphanothecaceae	Candidatus Atelocyanobacterium	oligo3_A2_ATTCTATTTTCTT	100	100	100	100	100	100	99
ASV-872	CGAAACCACCACAAACAACGTCTCCTAATACATCGTAAGATACGAAATCCAGATTTTCGTAAGCACCTTCTTCTTCAAGAAAGTTGATAGCAGTAATAATACCACGACCAGCACATCCAACTCCGGGCTCAGGACCACCAGATTCAACACATAAAACGTTGTTGTAGCCAGGAATTACTACTTCGTCAAGTTCAATATCTTCTACAGTTCCTCTTTCTGCAGCTAAATGTAAAACAGTGGTTTGTGCTTTACAAT	Bacteria	Cyanobacteria	Cyanophyceae	Chroococcales	Aphanothecaceae	Candidatus Atelocyanobacterium	oligo34_A2_ATCCTATTTTCTT	100	100	100	100	100	100	62
ASV-873	CGAAACCACCACAAACAACGTCTCCTAATACGTCGTAAGATACGAAATCTAGATCTTCGTAAGCACCTTCTTCTTCAAGAAAGTTGTTAGCAGTAATAATACCACGACCAGCACATCCAACTCCGGGCTCAGGACCACCAGATTCAACACATAAAACGTTGTTGTAACCAGGAATTACTACTTCGTCAAGTTCAATATCCTCTACAGTTCCTCTTTCTGCAGCTAAATGTAAAACAGTGGTTTGTGCTTTACAAT	Bacteria	Cyanobacteria	Cyanophyceae	Chroococcales	Aphanothecaceae	Candidatus Atelocyanobacterium	NA	100	100	100	100	100	100	46
ASV-874	AACCACTGTTTTACATTTAGCTGCAGAAAGAGGAACTGTAGAAGATATTGAACTTGACGAAGTAGTAATTCCTGGTTACAACAACGTTTTATGTGTTGAATCTGGTGGTCCTGAGCCCGGAGTTGGATGTGCTGGTCGTGGTATTATTACTGCTATCAACTTTCTTGAAGAAGAAGGTGCTTACGAAAATCTAGATTTCGTATTTTACGATGTATTAGGTGACGTTGTTTGTGGTGGTTTCGCTATGCCTATCCG	Bacteria	Cyanobacteria	Cyanophyceae	Chroococcales	Aphanothecaceae	Candidatus Atelocyanobacterium	oligo3_A2_ATTCTATTTTCTT	100	100	100	100	100	100	98
ASV-875	AACCACTGTTTTACATTTAGCTGCAGAAAGAGGAACTGTAGAAGATATTGAACTTGACGAAGTAGTAATTCCTGGTTACAACAACGTTTTATGTGTTGAATCTGGTGGTCCTGAGCCCGGAGTTGGACGTGCTGGTCGTGGTATTATTACTGCTATCAACTTTCTTGAAGAAGAAGGTGCTTACGAAAATCTAGATCTCGTATCTTACGATGTATCAGGAGACGTTGTTTGTGGTGGTTTCGCTATGCCTATCCG	Bacteria	Cyanobacteria	Cyanophyceae	Chroococcales	Aphanothecaceae	Candidatus Atelocyanobacterium	oligo3_A2_ATTCTATTTTCTT	100	100	100	100	100	100	100
ASV-876	CGAAACCACCACAGACAACGTCTCCTAATACATCGTAAGATACAAAATCTAGATTTTCGTAAGCACCTTCTTCTTCAAGAAAGTTGATAGCAGTAATAATACCACGACCAGCACATCCAACTCCGGGCTCAGGACCACCAGATTCAACACATAAAACGTTGTTGTAACCAGGAATTACTACTTCGTCAAGTTCAATATCTTCTACAGTTCCTCTTTCTGCAGCTAAATGTAAAACAGTGGTTTGTGCTTTACAAT	Bacteria	Cyanobacteria	Cyanophyceae	Chroococcales	Aphanothecaceae	Candidatus Atelocyanobacterium	oligo38_A2_ATTCTATTTTCTC	100	100	100	100	100	100	63
ASV-877	AACCACTGTTTTACATTTAGCTGCAGAAAGAGGAACTGTAGAAGATATTGAACTTGACGAAGTAGTAATTCCTGGTTACAACAACGTTTTATGTATTGAATCTGGTGGTCCTGAGCCCGGAGTTGGATGTGCTGGTCGTGGTATTATTACTGCTATCAACTTTCTTGAAGAAGAAGGTGCTTACGAAAATCTAGATTTCGTATCTTACGATGTGTTAGGAGACGTTGTTTGTGGTGGTTTCGCTATGCCTATCCG	Bacteria	Cyanobacteria	Cyanophyceae	Chroococcales	Aphanothecaceae	Candidatus Atelocyanobacterium	oligo3_A2_ATTCTATTTTCTT	100	100	100	100	100	100	97
ASV-878	AACCACTGTTTTACATTTAGCTGCAGAAAGAGGAACTGTAGAAGATATTGAACTTGACGAAGTAGTAATTCCTGGTTACAACAACGTTTTATGTGTTGAATCTGGTGGTCCTGAGCCCGGAGTTGGATATGCTGGTCGTGGTATTATTACTGCTATCAACTTTCTTGAAGAAGAAGGTGCTTACGAAAATCTAGATTTCGTATCTTACGGTGTATTAGGAGACGTTGTTTGTGGTGGTTTCGCTATGCCTATCCG	Bacteria	Cyanobacteria	Cyanophyceae	Chroococcales	Aphanothecaceae	Candidatus Atelocyanobacterium	oligo3_A2_ATTCTATTTTCTT	100	100	100	100	100	100	96
ASV-879	CGAAGCCACCGCACACAACGTCACCCAGAACGTCGTAGAACACAAAGTCCAGATCTTCTTCGTATGCGCCTTCTTCTTCCAAGAAGTTGATCGCGGTGATCACACCACGGCCTGCGCAACCAACGCCCGGTTCCGGACCGCCGGATTCAACACATGCAATGTCGCCGTAGCCGACTTTCAACACATCTTCGAGTTCCAGGTCTTCAACGGAGCCTGCATCAGCAGCCATCTGCATGATGGTGTTTTGTGCTTTAC	Bacteria	Cyanobacteria	Cyanophyceae	Chroococcales	Aphanothecaceae	Candidatus Atelocyanobacterium	NA	100	100	100	100	100	100	34
ASV-880	AACCACTGTTTTACATTTAGCTGCAGAAAGAGGAATTGTAGAAGATATTGAACTTGACGAAGTAGTAATTCCTGGTTACAACAACGTTTTATGTGTTGAATCTGGTGGTCCTGAGCCCGGAGTTGGATGTGCTGGTCGTGGTATTATTACTGCTATCAACTTTCTTGAAGAAGAAGGTGCTTACGAAAACCTAGATTTCGTATCTTACGATGTATTAGGAGACGTTGTTTGTGGTGGTTTCGCTATGCCTATCCG	Bacteria	Cyanobacteria	Cyanophyceae	Chroococcales	Aphanothecaceae	Candidatus Atelocyanobacterium	oligo36_A2_ATTCTATTTCCTT	100	100	100	100	100	100	64
ASV-881	AACCACTGTTTTACATTTAGCTGCAGAAAGAGGAACTGTAGAAGATATTGAACTTGACGAAGTAGTAATTCCTGGTTACAACAACGTTTTATGTGTTGAATCTGGTGGTCCTGAGCCCGGAGCTGGATGTGCTGGTCGTGGCATTATTACTGCTATCAACTTTCTTGGAGAAGAAGGTGCTTACGAAAATCTAGATTTCGTATCTTACGATGTATTAGGAGACGTTGTTTGTGGTGGTTTCGCTATGCCTATCCG	Bacteria	Cyanobacteria	Cyanophyceae	Chroococcales	Aphanothecaceae	Candidatus Atelocyanobacterium	oligo3_A2_ATTCTATTTTCTT	100	100	100	100	100	100	100
ASV-882	CGAAACCACCACAAACAACGTCTCCTAATACATCGTAAGATACGAAATCTAGATTTTCGTAAGCACCTTCTTCTTTAAGAAAGTTGATAGCAGTAATAATACCACGACCAGCACATCCAACTCCGGGCTCAGGACCACCGGATTCAACACATAAAACGTTGTTGTAACCAGGAATTACTACTTCGTCAAGTTCAATATCTTCTACAGTTCCTCTTTCTGCAGCTAAATGTAAAACAGTGGTTTGTGCTTTACAAT	Bacteria	Cyanobacteria	Cyanophyceae	Chroococcales	Aphanothecaceae	Candidatus Atelocyanobacterium	oligo42_A2_ATTCTACTTTCTT	100	100	100	100	100	100	67
ASV-883	CGAAACCACCACAAACAACGTCTCCTAATACATCGTAAGATACGAAATCTAGATTTTCGTAAGCACCTTCTTCTTCAAGAAAGTTGATAGCAGTAATAATACCGCGACCAGCACATCCAACTCCGGGCTCAGGACCACCAGATTCAACACATAAAACGTTGTTGTAACCAGGAATTACTACTCCGTCAAGTTCAATATCTTCTACAGTTCCTCTTTCTGCAGCTAAATGTAAAACAGTGGTTTGTGCTTTACAAT	Bacteria	Cyanobacteria	Cyanophyceae	Chroococcales	Aphanothecaceae	Candidatus Atelocyanobacterium	oligo3_A2_ATTCTATTTTCTT	100	100	100	100	100	100	100
ASV-884	CGAAACCACCACAAACAACGTCTCCTAATACACCGTAAGATACGAAATCTAGATTTTCGTAAGCACCTTCTTCTTCAAGAAAGTTGATAGCAGTAATAATACCACGACCAGCATATCCAACTCCGGGCTCAGGACCACCAGATTCAACACATAAAACGTTGTTGTAACCAGGAATTACTACTTCGTCAAGTTCAATATCTTCTACAGTTCCTCTTTCTGCAGCTAAATGTAAAACAGTGGTTTGTGCTTTACAAT	Bacteria	Cyanobacteria	Cyanophyceae	Chroococcales	Aphanothecaceae	Candidatus Atelocyanobacterium	oligo3_A2_ATTCTATTTTCTT	100	100	100	100	100	100	99
ASV-885	CGAAACCACCACAAACAACGTCTCCTAATACATCGTAAGATACGAAATCTAGGTTTTCGTAAGCACCTTCTTCTTCAAGAAAGTTGATAGCAGTAATAATACCACGACCAGCACATCCAACTCCGGGCTCAGGACCACCAGATTCAACACGTAAAACGTTGTTGTAACCAGGAATTACTACTTCGTCAAGTTCAATATCTTCTACAGTCCCTCTTTCTGCAGCTAAATGTAAAACAGTGGTTTGTGCTTTACAAT	Bacteria	Cyanobacteria	Cyanophyceae	Chroococcales	Aphanothecaceae	Candidatus Atelocyanobacterium	oligo36_A2_ATTCTATTTCCTT	100	100	100	100	100	100	65
ASV-886	CGAAACCACCACAAACAACGTCACCTAATACATCGTAAAATACGAAATCTAGATTTTCGTAAGCACCTTCTTCTTCAAGAAAGTTGATAGCAGTAATAATACCACGACCAGCACATCCAACTCCGGGCTCAGGACCACCAGATTCAACACATAAAACGTTGTTGTAACCAGGAATTACTACTTCGTCAAGTTCAATATCTTCTACAGTTCCTCTTTCTGCAGCTAAATGTAAAACAGTGGTTTGTGCTTTACAAT	Bacteria	Cyanobacteria	Cyanophyceae	Chroococcales	Aphanothecaceae	Candidatus Atelocyanobacterium	oligo3_A2_ATTCTATTTTCTT	100	100	100	100	100	100	99
ASV-887	AACCACTGTTTTACATTTAGCTGCAGAAAGAGGAACTGTAGAAGATATTGAACTTGACGAAGTAGTAATTCCTGGTTACAACAACGTTTTATGTGTTGAATCTGGTGGTCCTGAGCCCGGAGTTGGATGTGCTGGTCGTGGTATTATTACTGCTATCAACTTTCTTAATGAAGAAGGTGCTTACGAAAATCTAGATTTCGTATCTTACGATGTATTAGGAGACGTTGTTTGTGGTGGTTTCGCTATGCCTATCCG	Bacteria	Cyanobacteria	Cyanophyceae	Chroococcales	Aphanothecaceae	Candidatus Atelocyanobacterium	oligo3_A2_ATTCTATTTTCTT	100	100	100	100	100	100	100
ASV-888	AACCACTGTTTTACATTTAGCTGCAGAAAGAGGAACTGTAGAAGATATTGAACTTGACGAAGTGGTAATTCTTGGTTACAACAACGTTTTATGTGTTGAATCTGGTGGTCCTGAGCCCGGAGTTGGATGTGCTGGTCGTGGTATTATTACTGCTATCAACTTTCTTGAAGAAGAAGGTGCTTACGAAAATCTAGATTTCGTATCTTACGATGTATTAGGAGACGTTGTTTGTGGTGGTTTCGCTATGCCTATCCG	Bacteria	Cyanobacteria	Cyanophyceae	Chroococcales	Aphanothecaceae	Candidatus Atelocyanobacterium	oligo3_A2_ATTCTATTTTCTT	100	100	100	100	100	100	100
ASV-889	AACCACTGTTTTACATTTAGCTGCAGAAAGAGGAACTGTAGAAGATATTGAACCTGACGAAGCAGTAATTCCTGGTTACAACAACGTTTTATGTGTTGAATCTGGTGGTCCTGAGCCCGGAGTTGGATGTGCTGGTCGTGGTATTATTACTGCTATCAACTTTCTTGAAGAAGAGGGTGCTTACGAAAATCTAGATTTCGTATCTTACGATGTACTAGGAGACGTTGTTTGTGGTGGTTTCGCTATGCCTATCCG	Bacteria	Cyanobacteria	Cyanophyceae	Chroococcales	Aphanothecaceae	Candidatus Atelocyanobacterium	oligo3_A2_ATTCTATTTTCTT	100	100	100	100	100	100	98
ASV-890	AACCACTGTTTTACATTTAGCTGCAGAAAGAGGAACTGTAGAAGATATTGAACTTGACGAAGTAGTAATTCCTGGTCACAACAACGTTTTATGTGTTGAATCTGGTGGTCCTGAGCCCGGAGCTGGATGTGCTGGTCGTGGTATTATTACTGCTATCAACTTTCTTGAAGAAGAAGGTGCTTACGAAAATCTAGATTTCGTATCTTACGATGTATTAGGAGACGTTGTTTGTGGTGGTTTCGCTATGCCTATCCG	Bacteria	Cyanobacteria	Cyanophyceae	Chroococcales	Aphanothecaceae	Candidatus Atelocyanobacterium	oligo3_A2_ATTCTATTTTCTT	100	100	100	100	100	100	97
ASV-891	CGAAACCACCACAAACAACGTCTCCTAATACATCGTAAGATACGAAATCTAGATTTTCGTAAGCACCTCCTTCTTCAAGAAAGTTGATAGCAGTAATAATACCACGACCAGCACATCCAACTCCGGGCTCAGGACCACCAGATTCAACACATAAAACGTTGTTGTAACCAGGAATCACTACTTCGTCAAGTTCAATATCTTCTACAGTTCCTCTTTCTGCAGCTAAATGTAAAACAGTGGTTTGTGCTTTACAAT	Bacteria	Cyanobacteria	Cyanophyceae	Chroococcales	Aphanothecaceae	Candidatus Atelocyanobacterium	oligo3_A2_ATTCTATTTTCTT	100	100	100	100	100	100	100
ASV-892	AACCACTGTTTTACATTTAGCTGCAGAAAGAGGAACTGTAGAAGATATTGAACTTGACGAAGTAGTAATTCCTGGTTACAACAACGTTTTATGTGTTGAATCTGGTGGTCCTGAGCCCGGAGTTGGATGTGCTGGTCGTGGTACTATTACTGCTATCAACTTTCTTGGAGAAGAAGGTGCTTACGAAAATCTAGATTTCGTATCTTACGATGTATTAGGAGACGTTGTTTGTGGTGGTTTCGCTATGCCTATCCG	Bacteria	Cyanobacteria	Cyanophyceae	Chroococcales	Aphanothecaceae	Candidatus Atelocyanobacterium	oligo3_A2_ATTCTATTTTCTT	100	100	100	100	100	100	100
ASV-893	AACCACTGTTTTACATTTAGCTGCAGAAAGAGGAACTGTAGAAGATATTGAACTCGACGGAGTAGTAATTCCTGGTTACAACAACGTTTTATGCGTTGAATCTGGTGGTCCTGAGCCCGGAGTTGGATGTGCTGGTCGTGGTATTATTACTGCTATCAACTTTCTTGAAGAAGAAGGTGCTTACGAAAATCTAGATTTCGTATCTTACGATGTATTAGGAAACGTTGTTTGTGGTGGTTTCGCTATGCCTATCCG	Bacteria	Cyanobacteria	Cyanophyceae	Chroococcales	Aphanothecaceae	Candidatus Atelocyanobacterium	oligo32_A2_ATTCCATTTTCTT	100	100	100	100	100	100	66
ASV-894	CGAAACCACCACAAACAACGTCTCCTAATACGTCGTAAGATACGAAATCTAGATTTTCGTAAGCACCTTCTTCTTCAAGAAAGTTGATAGCAGTAATAATACCACGACCAGCACATCCAACTCCGGGCTCAGGACCACCAGATTCAACACATAAAACGTTGTTGTAACCAGGAATTACTACTTCGTCAAGTTCAATATCTCCTACAGTTCCTCTTTCTGCAGCTAAATGTAAAACAGTGGTTTGTGCTTTACAAT	Bacteria	Cyanobacteria	Cyanophyceae	Chroococcales	Aphanothecaceae	Candidatus Atelocyanobacterium	oligo33_A2_ATTCTATTTTCCT	100	100	100	100	100	100	56
ASV-895	CGAAACCACCACAAACAACGTCTCCTAATACATCGTAAGATACGAAATCTAGATTTTCGTAAGCACCTTCTTCTTCAAGAAAGTTGATTGCGGTAATAATACCACGACCAGCACATCCAACTCCGGGCTCAGGACCACCAGATTCAACACATAAAACGTTGTTGTAACCAGGAATTACTACTTCGTCAAGTTCAATATCTTCTACAGTTCCTCTTTCTGCAGCTAAATGTAAAACAGTGGTTTGTGCTTTACAAT	Bacteria	Cyanobacteria	Cyanophyceae	Chroococcales	Aphanothecaceae	Candidatus Atelocyanobacterium	oligo3_A2_ATTCTATTTTCTT	100	100	100	100	100	100	99
ASV-896	CGAAGCCACCACAAACAACGTCTCCTAATACATCGTAAGATACGAAATCTAGATTTTCGTAAGCACCTTCTTCTTCAAGAAAGTTGATAGCAGTAATAATACCACGACCAGCACATCCAACTCCGGGCTCAGGACCACCAGATTCAACACATAAAACGTTGTTGTAACCAGGAATTACTACTTCGTCAAGTTCAATGTCTTCTACAGTTCCTCTTTCTGCAGCTAAATGTAAAACAGTGGTTTGTGCTTTACAAT	Bacteria	Cyanobacteria	Cyanophyceae	Chroococcales	Aphanothecaceae	Candidatus Atelocyanobacterium	oligo3_A2_ATTCTATTTTCTT	100	100	100	100	100	100	97
ASV-897	AACCACTGTTTTACATTTAGCTGCAGAAAGAGGAACTGTAGAAGATATTGAACTTGACGAAGTAGTAATTCCTGGTTACAACAACGTTTTATGTGTTGAATCTGGTGGTCCTGAGCCCGGAGTTGGATGTGCTGGTCGTGGTATTATTACTGCTATCAACTTTCTTGAAGAGGAAGGTGCTTACGAAGATCTAGATTTCGTATCTTACGATGTATTAGGAGACGTTGTTTGTGGTGGTTTCGCTATGCCTATCCG	Bacteria	Cyanobacteria	Cyanophyceae	Chroococcales	Aphanothecaceae	Candidatus Atelocyanobacterium	oligo3_A2_ATTCTATTTTCTT	100	100	100	100	100	100	99
ASV-898	AACCCCTGTTTTACATTTAGCTGCAGAAAGAGGAACTGTAGAAGATATTGAACTTGACGAAGTAGTAATTCCTGGTTACAACAACGTTTTATGTGTTGAATCTGGTGGTCCTGAGCCCGGAGTTGGATGTGCTGGTCGTGGTATTATTACTGCTATCAACTTTCTTGAAGAAGAAGGTGCTTACGGAAATCTAGATTTCGTATCTTACGATGTATTAGGAGACGTTGTTTGTGGTGGTTTCGCTATGCCTATCCG	Bacteria	Cyanobacteria	Cyanophyceae	Chroococcales	Aphanothecaceae	Candidatus Atelocyanobacterium	oligo3_A2_ATTCTATTTTCTT	100	100	100	100	100	100	100
ASV-899	AACCACTGTTTTACATTTAGCTGCAGAAAGAGGAACTGTAGAAGATATTGAACTTGACGAAGTAGTAATTCCTGGTTATAACAACGTTTTATGTGTTGAATCTGGTGGTCCTGAGCCCGGAGTTGGATGTGCTGGTCGTGGTATTATTACTGCTATCAACTTTCTTGAAGAAGAAGGTGCTTACGAAAATCTAGATTTCGTATCTTATGATGTATTAGGAGACGTTGTTTGTGGTGGTTTCGCTATGCCTATCCG	Bacteria	Cyanobacteria	Cyanophyceae	Chroococcales	Aphanothecaceae	Candidatus Atelocyanobacterium	oligo43_A2_ATTTTATTTTCTT	100	100	100	100	100	100	60
ASV-900	AACCACTGTTTTACATTTAGCTGCAGAAAGAGGAACTGTAGGAGATATTGAACTTGATGAAGTAGTAATTCCTGGTTACAACAACGTTTTATGTGTTGAATCTGGTGGTCCTGAGCCCGGAGTTGGATGTGCTGGTCGTGGTATTATTACTGCTATCAACTTTCTTGAAGAAGAAGGTGCTTACGAAAATCTAGATTTCGTATCTTACGATGTATTAGGAGACGTTGTTTGTGGTGGTTTCGCTATGCCTATCCG	Bacteria	Cyanobacteria	Cyanophyceae	Chroococcales	Aphanothecaceae	Candidatus Atelocyanobacterium	oligo3_A2_ATTCTATTTTCTT	100	100	100	100	100	100	97
ASV-901	CGAAACCACCACAAACAACGTCTCCTAATACATCGTAAGATACGAAATCTGGATTTTCGTAAGCACCTTCTTCTTCAAGAAAGTTGATAGCAGTAATAATACCACGACCAGCACATCCAACTCCGGGCTCAGGACCACCAGATTCAACACATAAAACGTTGTTGTAACCAGGAATTACTACTTCGTCAAGTTCAATATCTTCTACAGTTCCTCTTTTTGCAGCTAGATGTAAAACAGTGGTTTGTGCTTTACAAT	Bacteria	Cyanobacteria	Cyanophyceae	Chroococcales	Aphanothecaceae	Candidatus Atelocyanobacterium	oligo3_A2_ATTCTATTTTCTT	100	100	100	100	100	100	97
ASV-902	AACCACTGTTTTACATTTAGCTGCAGAAAGAGGAACTGTAGAAGATATTGAACTTGACGAAGTAGTAATTCCTGGTTACAACAACGTTTTATGTGTTGAATCTGGTGGTCCTGAGCCCGGAGTTGGATGTGCTGGTCGTGGTATTATTACTGCTATCAACTTTCTTGAAGAAGAAGGTGCTTACGAAAATCTAGATTTCGTATCTTACGATGTATTAGGGGACGTTGTTTGTGGTGGTCTCGCTATGCCTATCCG	Bacteria	Cyanobacteria	Cyanophyceae	Chroococcales	Aphanothecaceae	Candidatus Atelocyanobacterium	oligo3_A2_ATTCTATTTTCTT	100	100	100	100	100	100	100
ASV-903	TAGCGAAGAGGCCCGCACCGATCGCCCTTCCCAACAGTTGCGCAGCCTGAATGGCGAATGGCGCCTGATGCGGTATTTTCTCCTTACGCATCTGTGCGGTATTTCACACCGCATATGGTGCACTCTCAGTACAATCTGCTCTGATGCCGCATAGTTAAGCCAGCCCCGACACCCGCCAACACCCGCTGACGCGCCCTGACGGGCTTGTCTGCTCCCGGCATCCGCTTACAGACAAGCTGTGACCGTCTCCGGGAG	Bacteria	Cyanobacteria	Cyanophyceae	Chroococcales	Aphanothecaceae	Candidatus Atelocyanobacterium	NA	100	100	100	100	100	100	11
ASV-904	CGAAACCACCGCAAACAACGTCTCCTAATACATCGTAAGATACGAAATCTAGATTTTCGTAAGCACCTTCTTCTTCAAGAAAGTTGATAGCAGTAATAATACCACGACCAGCATATCCAACTCAGGGCTCAGGACCACCAGATTCAACACATAAAACGTTGTTGTAACCAGGAATTACTACTTCGTCAAGTTCAATATCTTCTACAGTTCCTCTTTCTGCAGCTAAATGTAAAACAGTGGTTTGTGCTTTACAAT	Bacteria	Cyanobacteria	Cyanophyceae	Chroococcales	Aphanothecaceae	Candidatus Atelocyanobacterium	oligo3_A2_ATTCTATTTTCTT	100	100	100	100	100	100	100
ASV-905	CGAAACCACCACAAACAACGTCTCCTAATACATCGTAAGATACGAAATCTAGATTTTCGTAAGCACCTTCTTCTCCAAGAAAGTTGATAGCAGTAATAATGCCACGACCAGCACATCCAGCTCCGGGCTCAGGACCACCAGATTCAACACATAAAACGTTGTTGTAACCAGGAATTACTACTTCGTCAAGTTCAATATCTTCTACAGTTCCTCTTTCTGCAGCTAAATGTAAAACAGTGGTTTGTGCTTTACAAT	Bacteria	Cyanobacteria	Cyanophyceae	Chroococcales	Aphanothecaceae	Candidatus Atelocyanobacterium	oligo3_A2_ATTCTATTTTCTT	100	100	100	100	100	100	100
ASV-906	CGAAACCACCACAAACAACGTCTCCTAATACATCGTAAGATACGAAATCTAGATTTTCGTAAGCATCTTCTTCTTCAAGAAAGTTGATAGCAGTAATAATACCACGACCAGCACATCCAACCCCGGGCTCAGGACCACCAGATTCAACACATAAAACGTTGTTGTAACCAGGAATTACTACTTCGTCAAGTTCAATATCTTCTACAGTTCCTCTTTCTGCAGCTAAATGTAAAACAGTGGTTTGTGCTTTACAAT	Bacteria	Cyanobacteria	Cyanophyceae	Chroococcales	Aphanothecaceae	Candidatus Atelocyanobacterium	oligo3_A2_ATTCTATTTTCTT	100	100	100	100	100	100	100
ASV-907	AACCACTGTTTTACATTTAGCTGCAGAAAGAGGAACTGTAGAAGATATTGAACTTGACGAAGTAGTAATTCCTGGTTACAACAACGTTTTATGTGTTGAATCTGGTGGTCCTGAGCCCGGAGTTGGATGTGCTGGTCGTGGTATTATTACTGCTATCAACTTTCTTGAAGAAGAAGGTGCTCGCGAAAATCTAGATTTCGTATCTTACGATGTATTAGGAGACGTTGTTTGTGGTGGTTTCGCTATGCCTATCCG	Bacteria	Cyanobacteria	Cyanophyceae	Chroococcales	Aphanothecaceae	Candidatus Atelocyanobacterium	oligo3_A2_ATTCTATTTTCTT	100	100	100	100	100	100	98
ASV-908	AACCACTGTTTTACATTTAGCTGCAGAAAGAGGAACTGTAGAAGATATCGAACTTAACGAAGTAGTAATTCCTGGTTACAACAACGTTTTATGTGTTGAATCTGGTGGTCCTGAGCCCGGAGTTGGATGTGCTGGTCGTGGTATTATTACTGCTATCAACTTTCTTGAAGAAGAAGGTGCTTACGAAAATCTAGATTTCGTATCTTACGATGTATTAGGAGACGTTGTTTGTGGTGGTTTCGCTATGCCTATCCG	Bacteria	Cyanobacteria	Cyanophyceae	Chroococcales	Aphanothecaceae	Candidatus Atelocyanobacterium	NA	100	100	100	100	100	100	49
ASV-909	CGAAACCACCACAAACAACGTCTCCTAATACATCGTAAGATACGAAATCTAGATTTTCGTAAGCACCTTCTTCTTCAAGAAAGTTGATAGCAGTAATAATACCACGACCAGCACATCCAACTCCGGGCTCAGGACCACCAGATTCAACACATAAAACGTTGTTGTAACCAGGAATTACTACTTCGTCAAGTTCAATATCTTCTACAGTTCCTCTTTCTGCAACTAAATGTAAGACAGTGGTTTGTGCTTTACAAT	Bacteria	Cyanobacteria	Cyanophyceae	Chroococcales	Aphanothecaceae	Candidatus Atelocyanobacterium	oligo3_A2_ATTCTATTTTCTT	100	100	100	100	100	100	99
ASV-910	CGAAACCACCACAAACAACGTCTCCTAATACATCGTAAGATACGAAATCTAGATTTTCGTAAGCACCTTCCTCTTCAAGAAAGTTGATAGCAGTAATAATACCACGACCAGCACATCCAACTCCGGACTCAGGACCACCAGATTCAACACATAAAACGTTGTTGTAACCAGGAATTACTACCTCGTCAAGTTCAATATCTTCTACAGTTCCTCTTTCTGCAGCTAAATGTAAAACAGTGGTTTGTGCTTTACAAT	Bacteria	Cyanobacteria	Cyanophyceae	Chroococcales	Aphanothecaceae	Candidatus Atelocyanobacterium	oligo3_A2_ATTCTATTTTCTT	100	100	100	100	100	100	99
ASV-911	AACCACTGTTTTACATTTAGCTGCAGAAAGAGGAACTGTGGAAGATATTGAACTTGACGAAGTAGCAATTCCTGGTTACAACAACGTTTTATGTGTTGAATCTGGTGGTCCTGAGCCCGGAGTTGGATGTGCTGGTCGTGGTATTATTACTGCTATCAACTTTCTTGAAGAAGAAGGTGCTTACGAAAATCTAGATTTCGTATCTTACGATGTATTAGGAGACGTTGTTTGTGGTGGTTTCGCTATGCCTATCCG	Bacteria	Cyanobacteria	Cyanophyceae	Chroococcales	Aphanothecaceae	Candidatus Atelocyanobacterium	oligo3_A2_ATTCTATTTTCTT	100	100	100	100	100	100	98
ASV-912	CGGAACCACCACAAACAACGTCTCCTAATACATCGTAGGATACGAAATCTAGATTTTCGTAAGCACCTTCTTCTTCAAGAAAGTTGATAGCAGTAATAATACCACGACCAGCACATCCAACTCCGGGCTCAGGACCGCCAGATTCAACACATAAAACGTTGTTGTAACCAGGAATTACTACTTCGTCAAGTTCAATATCTTCTACAGTTCCTCTTTCTGCAGCTAAATGTAAAACAGTGGTTTGTGCTTTACAAT	Bacteria	Cyanobacteria	Cyanophyceae	Chroococcales	Aphanothecaceae	Candidatus Atelocyanobacterium	oligo3_A2_ATTCTATTTTCTT	100	100	100	100	100	100	90
ASV-913	CGAAACCACCACAAACAACGTCTCCTAATACATCGTAAGATACGAAATCTAGATTTTCGTAAGCACCTTCTTCTCCAAGAAAGTTGATAGCAGTAATAGTACCACGACCAGCACATCCAACTCCGGGCTCAGGACCACCAGATTCAACACATAAAACGTTGTTGTAACCAGGAATTACTACTTCGTCAAGTTCAATATCTTCTACAGTTCCTCTTTCTGCAGCTAAATGTAAAACAGTGGTTTGTGCTTTACAAT	Bacteria	Cyanobacteria	Cyanophyceae	Chroococcales	Aphanothecaceae	Candidatus Atelocyanobacterium	oligo3_A2_ATTCTATTTTCTT	100	100	100	100	100	100	100
ASV-914	CGAAACTACCACAAACAACGTCTCCTAATACATCGTAAGATACGAAATCTAGATTTTCGTAAGCACCTTCTTCTTCACGAAAGTTGATAGCAGTAATAATACCACGACCAGCACATCCAACTCCGGGCTCAGGACCACCAGATTCAACACATAAAACGTTGTTGTAACCAGGAATTACTACTTCGTCAAGTTCAATATCTTCTACAGTTCCTCTTTCTGCAGCTAAATGTAAAACAGTGGTTTGTGCTTTACAAT	Bacteria	Cyanobacteria	Cyanophyceae	Chroococcales	Aphanothecaceae	Candidatus Atelocyanobacterium	oligo3_A2_ATTCTATTTTCTT	100	100	100	100	100	100	100
ASV-915	AACCACTGTTTTACATTTAGCTGCAGAAAGAGGAACTGTAGAAGATATTGAACTTGACGAAGTAGTAATTCCTGGTTACAACAACGTTTTGTGTGTTGAATCTGGTGGTCCTGAGCCCGGAGTTGGATGTGCTGGTCGTGGCATTATTACTGCTATCAACTTTCCTGAAAAAGAAGGTGCTTACGAAAATCTAGATTTCGTATCTAACGATGTATTAGGAGACGTTGTTTGTGGTGGTTTCGCTATGCCTATCCG	Bacteria	Cyanobacteria	Cyanophyceae	Chroococcales	Aphanothecaceae	Candidatus Atelocyanobacterium	oligo3_A2_ATTCTATTTTCTT	100	100	100	100	100	100	99
ASV-916	CGAAACCACCACAAACAACGTCTCCTAATACATCGTAAGATATGAAATCTAGATTTTCGTAAGCACCTTCTTCTTCAAGAAAGTTGATAGCAGTAATAATACCACGACCAGCACATCCAACTCCGGGCTCAGGACCACCAGATTCAACACATAAAACGTTGTTGTAACCAGGAATTACTACTTCGTCAAGTTCAATATCTTCTACAGTTCCTCTTTCTGCAGTTAAATGTAAAACAGTGGTTTGTGCTTTACAAT	Bacteria	Cyanobacteria	Cyanophyceae	Chroococcales	Aphanothecaceae	Candidatus Atelocyanobacterium	oligo3_A2_ATTCTATTTTCTT	100	100	100	100	100	100	98
ASV-917	CGAAACCACCACAAACAACGTCTCCTAATACATCGTAAGGTACGAAATCTAGATTTTCGTAAGCACCTTCTTCTTCAAGAAAGTTGATAGCAGTAATAGTACCACGACCAGCACATCCAACTCCGGGCTCAGGACCACCAGATTCAACACATAAAACGTTGTTGTAACCAGGAATTACTACTTCGTCAAGTTCAATATCTTCTACAGTTCCTCTTTCTGCAGCTAAATGTAAAACAGTGGTTTGTGCTTTACAAT	Bacteria	Cyanobacteria	Cyanophyceae	Chroococcales	Aphanothecaceae	Candidatus Atelocyanobacterium	oligo3_A2_ATTCTATTTTCTT	100	100	100	100	100	100	97
ASV-918	AACCACTGTTTTACATTTAGCTGCAGAAAGAGGAACTGTAGGAGATATTGAACTTGACGAAGTAGTAATTCCTGGTTACAACAACGTTTTATGTGTTGAATCTGGTGGTCCTGAGCCCGGAGTTGGATGTGCTGGTCGTGGTATTATTACTGCTATCAACTTTCTTGAAGAAGAAGGTGCTTACGAAAATCTAGATTTCGTATCTTACGATGTATTAGGAGACGTTGTTTATGGTGGTTTCGCTATGCCTATCCG	Bacteria	Cyanobacteria	Cyanophyceae	Chroococcales	Aphanothecaceae	Candidatus Atelocyanobacterium	oligo3_A2_ATTCTATTTTCTT	100	100	100	100	100	100	97
ASV-919	AACCACTGTTTTACATTTAGCTGCAGAAAGAGGAACTGTAGAAGATATTGAACTTGACGAAGTAGTAATTCCTGGTTACAACAACGTTTTATGTGTTGAATCTGGTGGTCCTGAGCCCGGAGTTGGATGTGCTGGTCGTGGTATTATTACTGCTATCAACTTTCTTGAGGAAGAAGGTGCTTACGAAAATCTAGATTTCGTATCTTACGATGCATTAGGAGACGTTGTTTGTGGTGGTTTCGCTATGCCTATCCG	Bacteria	Cyanobacteria	Cyanophyceae	Chroococcales	Aphanothecaceae	Candidatus Atelocyanobacterium	oligo3_A2_ATTCTATTTTCTT	100	100	100	100	100	100	100
ASV-920	AACCACTGTTTTACATTTAGCCGCAGAAAGAGGAACTGTAGAAGATGTTGAACTTGACGAAGTAGTAATTCCTGGTTACAACAACGTTTTATGTGCTGAATCTGGTGGTCCTGAGCCCGGAGTTGGATGTGCTGGTCGTGGTATTATTACTGCTATCAACTTTCTTGAAGAAGAAGGTGCTTACGAAAATCTAGATTTCGTATCTTACGATGTATTAGGAGACGTTGTTTGTGGTGGTTTCGCTATGCCTATCCG	Bacteria	Cyanobacteria	Cyanophyceae	Chroococcales	Aphanothecaceae	Candidatus Atelocyanobacterium	oligo3_A2_ATTCTATTTTCTT	100	100	100	100	100	100	95
ASV-921	AACCACTGTTTTACATTTAGCTGCAGAAAGAGGAACTGTAGAAGATATCGAACTTGACGAAGTAGTAATTCCTGGTTACAACAGCGTTTTATGTGTTGAATCTGGTGGTCCTGAGCCCGGAGTTGGATGTGCTGGTCGTGGTATTATTACTGCTATCAACTTTCTTGAAGAAGAAGGTGCTTACGAAAATCTAGATTTCGTATCTTACGATGTATTAGGAGACGTTGTTTGTGGTGGTTTCGCTATGCCTATCCG	Bacteria	Cyanobacteria	Cyanophyceae	Chroococcales	Aphanothecaceae	Candidatus Atelocyanobacterium	oligo37_A2_ACTCTATTTTCTT	100	100	100	100	100	100	68
ASV-922	AACCACTGTTTTACATTTAGCTGCAGAAAGAGGAACTGTAAAAGATATTGAACTTGACGAAGTAGTAATTCCTGGTTACAACAACGTTTTATGTGTTGAATCTGGTGGTCCTGAGCCCGGAGTTGGATGTGCTGGTCGTGGTATTATTACTGCTATCAACTTTCTTGAAGAAGAAGGTGCTTACGAAAATCTAGATTTCGTATCTTACAATGTATTAGGAGACGTTGTTTGTGGTGGTTTCGCTATGCCTATCCG	Bacteria	Cyanobacteria	Cyanophyceae	Chroococcales	Aphanothecaceae	Candidatus Atelocyanobacterium	oligo3_A2_ATTCTATTTTCTT	100	100	100	100	100	100	97
ASV-923	CGAAGCCACCACAAACAACGTCTCCTAATACATCGTAAGATACGAAATCTAGATTTTCGTAAGCACCTTCTTCTTCAAGAAAGTTGATAGCCGTAATAATACCACGACCAGCACATCCAACTCCGGGCTCAGGACCACCAGATTCAACACATAAAACGTTGTTGTAACCAGGAATTACTACTTCGTCAAGTTCAATATCTTCTACAGTTCCTCTTTCTGCAGCTAAATGTAAAACAGTGGTTTGTGCTTTACAAT	Bacteria	Cyanobacteria	Cyanophyceae	Chroococcales	Aphanothecaceae	Candidatus Atelocyanobacterium	oligo3_A2_ATTCTATTTTCTT	100	100	100	100	100	100	100
ASV-924	AACCACTGTTTTACATTTAGCTGCAGAAAGAGGAACTGTAGAAGATATTGAACTTGACGGAGTAGTAATTCCTGGTTACAACAACGTTTTATGTGTTGAATCTGGTGGTCCTGAGCCCGGAGTTGGATGTGCTGGTCGTGGTATTATTACTACTATCAACTTTCTTGAAGAAGAAGGTGCTTACGAAAATCTAGATTTCGTATCTTACGATGTATTAGGAGACGTTGTTTGTGGTGGTTTCGCTATGCCTATCCG	Bacteria	Cyanobacteria	Cyanophyceae	Chroococcales	Aphanothecaceae	Candidatus Atelocyanobacterium	oligo3_A2_ATTCTATTTTCTT	100	100	100	100	100	100	99
ASV-925	CGAAACCACCACAAACAACGTCTCCTAATACATCGTAAGATACGAAATCTAGATTTTCGTAAGCACCTTCTTCTTCAAGAAAGTTGATAGCAGTAATAATACCACGACCAGCACATCCAACTCCGGGCTCAGGGCCACCAGATTCAACACATAAAACGTTGTTGTAACCAGGAGTTACTACTTCGTCAAGTTCAATATCTTCTACAGTTCCTCTTTCTGCAGCTAAATGTAAAACAGTGGTTTGTGCTTTACAAT	Bacteria	Cyanobacteria	Cyanophyceae	Chroococcales	Aphanothecaceae	Candidatus Atelocyanobacterium	oligo3_A2_ATTCTATTTTCTT	100	100	100	100	100	100	100
ASV-926	AGCCACTGTTTTACATTTAGCTGCAGAAAGAGGAACTGTAGAAGATATTGAACTTGACGAGGTAGTAATTCCTGGTTACAACAACGTTTTATGTGTTGAATCTGGTGGTCCTGAGCCCGGAGTTGGATGTGCTGGTCGTGGTATTATCACTGCTATCAACTTTCTTGAAGAAGAAGGTGCTTACGAAAATCTAGATTTCGTATCTTACGATGTATTAGGAGACGTTGTTTGTGGTGGTTTCGCTATGCCTATCCG	Bacteria	Cyanobacteria	Cyanophyceae	Chroococcales	Aphanothecaceae	Candidatus Atelocyanobacterium	oligo3_A2_ATTCTATTTTCTT	100	100	100	100	100	100	93
ASV-927	AACCACTGTTTTACATTTAGCTGCAGAAAGAGGAACTGTAGAAGGTATTGAACTTGACGAAGTAGTAATTCCTGGTTACAACAACATTTTATGTGTTGAATCTGGTGGTCCTGAGCCCGGAGTTGGATGTGCTGGTCGTGGTATTATTACTGCTATCAACTTTCTTGAAGAAGAAGGTGCTTACGAAAATCTAGATTTCGTATCTTACGATGTATTAGGAGACGTTGTTTGTGGTGGTTTCGCTATGCCTATCCG	Bacteria	Cyanobacteria	Cyanophyceae	Chroococcales	Aphanothecaceae	Candidatus Atelocyanobacterium	oligo3_A2_ATTCTATTTTCTT	100	100	100	100	100	100	99
ASV-928	CGAACCCACCACAAACAACGTCTCCTAATACATCGTAAGATACGAAATCTAGATTTTCGTAAGCACCTTCTTCTTCAAGAAAGTTGATAGCAGTAATAATACCACGACCAGCACATCCAACTCCGGGCTCAGGACCACCAGATTCAACACATAAAACGTTGTTGTAACCAGGAATTACTACTTCGTCAAGTTCAATATCTTCTACAGTTCCTCTTTCTGCAGCTAAATGTAAAACAGCGGTTTGTGCTTTACAAT	Bacteria	Cyanobacteria	Cyanophyceae	Chroococcales	Aphanothecaceae	Candidatus Atelocyanobacterium	oligo3_A2_ATTCTATTTTCTT	100	100	100	100	100	100	99
ASV-929	CGAAACCACCACAAACAACGTCTCCTAATACATCATAAGATACGAAATCTAGATTTTCGTAAGCACCTTCTTCTTCAAGAAAGTTGATAGCAGTAATAATACCACGACCAGCACATCCAACTCCGGGCTCAGGACCACCAGATTCAACACATAAAACGTTGTTATAACCAGGAATTACTACTTCGTCAAGTTCAATATCTTCTACAGTTCCTCTTTCTGCAGCTAAATGTAAAACAGTGGTTTGTGCTTTACAAT	Bacteria	Cyanobacteria	Cyanophyceae	Chroococcales	Aphanothecaceae	Candidatus Atelocyanobacterium	oligo43_A2_ATTTTATTTTCTT	100	100	100	100	100	100	56
ASV-930	AACCACTGTTTTACATTTAGCTGCAGAAAGAGGGACTGTAGTAGATATTGAACTTGACGAAGTAGTAATTCCTGGTTACAACAACGTTTTATGTGTTGAATCTGGTGGTCCTGAGCCCGGAGTTGGATGTGCTGGTCGTGGTATTATTACTGCTATCAACTTTCTTGAAGAAGAAGGTGCTTACGAAAATCTAGATTTCGTATCTTACGATGTATTAGGAGGCGTTGTTTGTGGTGGTTTCGCTATGCCTATCCG	Bacteria	Cyanobacteria	Cyanophyceae	Chroococcales	Aphanothecaceae	Candidatus Atelocyanobacterium	oligo3_A2_ATTCTATTTTCTT	100	100	100	100	100	100	100
ASV-931	CGAAACCACCACAAACAACGTCTCCTAATACATCGTAAGATACGAAATCTAGATTTTCGTAAGCACCTTCCTCTTCAAGAAAGTTGATAGCAGTAATAATACCACGACCAGCACATCCAACTCCGGGCTCAGGACCACCAGATTCAACACATAAAACGTTGTTGTAACCAGGAATTACTACTTCGTCAAGTTCAATATCTTCTACAGTTCCTCTTTCTGCAGCTAAATGCAAAACAGTGGTTTGTGCTTTACAAT	Bacteria	Cyanobacteria	Cyanophyceae	Chroococcales	Aphanothecaceae	Candidatus Atelocyanobacterium	oligo3_A2_ATTCTATTTTCTT	100	100	100	100	100	100	100
ASV-932	CGAAACCACCACAAACAACGTCTCCTAATACATCGTAAGATACGAAATCTAGATTTTCGTAAGCACCTTCTTCTTCAAGGAAGTCGATAGCAGTAATAATACCACGACCAGCACATCCAACTCCGGGCTCAGGACCACCAGATTCAACACATAAAACGTTGTTGTAACCAGGAATTACTACTTCGTCAAGTTCAATATCTTCTACAGTTCCTCTTTCTGCAGCTAAATGTAAAACAGTGGTTTGTGCTTTACAAT	Bacteria	Cyanobacteria	Cyanophyceae	Chroococcales	Aphanothecaceae	Candidatus Atelocyanobacterium	oligo3_A2_ATTCTATTTTCTT	100	100	100	100	100	100	98
ASV-933	CGAAACCACCACAAACAACGTCTCCTAACACATCGTAAGATACGAAATCTAGATTTTCGTAAGCACCTTCTTCTTCAAGAAAGTTGATAGCAGTAATAATACCACGACCAGCACATCCAACTCCGGGCTCAGGACCACCAGATTCAATACATAAAACGTTGTTGTAACCAGGAATTACTACTTCGTCAAGTTCAATATCTTCTACAGTTCCTCTTTCTGCAGCTAAATGTAAAACAGTGGTTTGTGCTTTACAAT	Bacteria	Cyanobacteria	Cyanophyceae	Chroococcales	Aphanothecaceae	Candidatus Atelocyanobacterium	oligo3_A2_ATTCTATTTTCTT	100	100	100	100	100	100	96
ASV-934	AACCACTGTTTTACATTTAGCTGCAGAAAGAGGAACTGTAGAAGATATTGAACTTGACGAAGTAGTAATTCCTGGTTACAACAACGTTTTATGTGTTGAATCTGGCGGTCCTGAGCCCGGAGTTGGATGTGCTGGTCGTGGTATTATTACTGCTATCAACTTTCTTGAAGAAGAAGGTGCTTACGAAAATCTAGATTTCGTATCCTACGATGTATTAGGAGACGTTGTTTGTGGTGGTTCCGCTATGCCTATCCG	Bacteria	Cyanobacteria	Cyanophyceae	Chroococcales	Aphanothecaceae	Candidatus Atelocyanobacterium	oligo3_A2_ATTCTATTTTCTT	100	100	100	100	100	100	89
ASV-935	CGAAACCACCACAAACAACGTCTCCTAATACATCGTAAGATACGAAATCTAGATTTTCGTAAGCACCTTCTTCTTCAAGAAGGTTGATAGCAGTAATAATACCACGACCAGCACATCCAACTCCGGGCTCAGGATCACCAGATTCAACACATAAAACGTTGTTGTAACCAGGAATTACTACTTCGTCAAGTTCAATATCTTCTACAGTTCCTCTTTCTGCAGCTAAATGTAAAACAGTGGTTTGTGCTTTACAAT	Bacteria	Cyanobacteria	Cyanophyceae	Chroococcales	Aphanothecaceae	Candidatus Atelocyanobacterium	oligo3_A2_ATTCTATTTTCTT	100	100	100	100	100	100	97
ASV-936	AACCACTGTTTTACATTTAGCTGCAGAAAGAGGAACTGTAGAAGATATTGAACTTGACGAAGTAGTAATTCCTGGTTACAACAACGTTTTATGTGTTGAATCTGGTGGTCCTGAGCCTGGAGTTGGATGTGCTGGTCGTGGTATTATTACTGCTATCAACTTTCTTGAAGAAGAAGGTGCTTACGAAAATCTAGACTTCGTATCTTACGATGTATTAGGAGACGTTGTTTGTGGTGGTTTCGCTATGCCTATCCG	Bacteria	Cyanobacteria	Cyanophyceae	Chroococcales	Aphanothecaceae	Candidatus Atelocyanobacterium	oligo3_A2_ATTCTATTTTCTT	100	100	100	100	100	100	96
ASV-937	AACCACTGTTTTACATTTAGCTGCAGAAAGAGGAACTGTAGAAGATATTGAACTTGACGAAGTAGTAATTCCTGGTTACAACAACGTTTTATGTGTTGAATCTGGTGGTCCTGAGCCCGGAGTTGGATGTGCTGGTCGTGGTATTATTACTGCTATCAACTTTCTTGAAGAAGAAGGTGCTCACGAAGATCTAGATTTCGTATCTTACGATGTATTAGGAGATGTTGTTTGTGGTGGTTTCGCTATGCCTATCCG	Bacteria	Cyanobacteria	Cyanophyceae	Chroococcales	Aphanothecaceae	Candidatus Atelocyanobacterium	oligo3_A2_ATTCTATTTTCTT	100	100	100	100	100	100	98
ASV-938	CGAAACCACCACTAACAACGTCTCCTAATACATCGCAAGATACGAAATCTAGATTTTCGTAAGCACCTTCTTCTTCAAGAAAGTTGATAGCAGTAATAATACCACGACCAGCACATCCAACTCCGGGCTCAGGACCACCAGATTCAACACATAAAACGTTGTTGTAACCAGGAATTACTACTTCGTCAAGTTCAATATCTTCTACAGTTCCTCTTTCTGCAGCTAAATGTAAAACAGTGGTTTGTGCTTTACAAT	Bacteria	Cyanobacteria	Cyanophyceae	Chroococcales	Aphanothecaceae	Candidatus Atelocyanobacterium	oligo3_A2_ATTCTATTTTCTT	100	100	100	100	100	100	97
ASV-939	CGAAACCACCACAAACAACGTCTCCTAATACATCGTAAGATACGAAATCTAGATTTTCGTAAGCACCTTCTTCTTCAAGAAAGTTGATAGCAGTAATAATACCACGACCAGCACATCCAACCCCGGGCTCAGGACCACCAGATTCAACACATAAAACGTTGTTGTAACCAGGAATTACTACTTCGACAAGTTCAATATCTTCTACAGTTCCTCTTTCTGCAGCTAAATGTAAAACAGTGGTTTGTGCTTTACAAT	Bacteria	Cyanobacteria	Cyanophyceae	Chroococcales	Aphanothecaceae	Candidatus Atelocyanobacterium	oligo3_A2_ATTCTATTTTCTT	100	100	100	100	100	100	100
ASV-940	CGAAACCACCACAAACAACGTCTCCTAATACATCGTAAGATACGAAATCTAGATTTTCGTAAGCACCTTCTTCTTCAAGAAAGTTGATAGCAGTAATAATACCACGACCAGCACATCCAACTCCGGGCTCAGGACCACCAGATTCAACACATAAAACGTTGTTGTAACCAGGAATTGCTACTTCGTCAAGTTCAATATCTTCCACAGTTCCTCTTTCTGCAGCTAAATGTAAAACAGTGGTTTGTGCTTTACAAT	Bacteria	Cyanobacteria	Cyanophyceae	Chroococcales	Aphanothecaceae	Candidatus Atelocyanobacterium	oligo3_A2_ATTCTATTTTCTT	100	100	100	100	100	100	97
ASV-941	CGAAACCACCACAAACAACGTCTCCTAATGCATCGTAAGATACGAAATCTAGATTTTCGTAAGCACCTTCTTCCTCAAGAAAGTTGATAGCAGTAATAATACCACGACCAGCACATCCAACTCCGGGCTCAGGACCACCAGATTCAACACATAAAACGTTGTTGTAACCAGGAATTACTACTTCGTCAAGTTCAATATCTTCTACAGTTCCTCTTTCTGCAGCTAAATGTAAAACAGTGGTTTGTGCTTTACAAT	Bacteria	Cyanobacteria	Cyanophyceae	Chroococcales	Aphanothecaceae	Candidatus Atelocyanobacterium	oligo3_A2_ATTCTATTTTCTT	100	100	100	100	100	100	97
ASV-942	CGAAACCACCACAAACAACGTCTCCTAATACATCGTAAGATACGAAATCTAGATTTTCGTAAGCACCTTCTTCTTCAAGAAAGTTGATAGCAGTAATAATACCACGACCAGCACATCCAACTCCGGGTTCAGGACCACCAGATTCAACACATAAAACGTTGTTGTACCCAGGAATTACTACTTCGTCAAGTTCAATATCTTCTACAGTTCCTCTTTCTGCAGCTAAATGTAAAACAGTGGTTTGTGCTTTACAAT	Bacteria	Cyanobacteria	Cyanophyceae	Chroococcales	Aphanothecaceae	Candidatus Atelocyanobacterium	oligo3_A2_ATTCTATTTTCTT	100	100	100	100	100	100	98
ASV-943	AACCACTGTTTTACATTTAGCTGCAGAAAGAGGAACTGTAGAAGATATTGAACTTGACGAAGTAGTAATCCCTGGTTACAACAACGTTTTATGTGTTGAATCTGGTGGTCCTGAGCCCGGAGTTGGATGTGCTGGTCGTGGTATTATTACTGCTATCAACTTTCTTGAAGAAGAAGGTGCTTATGAAAATCTAGATTTCGTATCTTACGATGTATTAGGAGACGTTGTTTGTGGTGGTTTCGCTATGCCTATCCG	Bacteria	Cyanobacteria	Cyanophyceae	Chroococcales	Aphanothecaceae	Candidatus Atelocyanobacterium	oligo3_A2_ATTCTATTTTCTT	100	100	100	100	100	100	100
ASV-944	CGAAACCACCACAAACAACGTCTCCTAATACATCGTAAGATACGAAATCTAGATTTTCGTAAGCACCTTCTTCTTCAAGAAGGTTGATAGCAGTAATAATACCACGACCAGCACATCCAACTCCGGGCTCAGGACCACCAGATTCAACACATAAAACGTTGTTGTAACCAGGAATTACTACTTCGTCAAGTTCAATATCTTCTACAGTTCCTCTTCCTGCAGCTAAATGTAAAACAGTGGTTTGTGCTTTACAAT	Bacteria	Cyanobacteria	Cyanophyceae	Chroococcales	Aphanothecaceae	Candidatus Atelocyanobacterium	oligo3_A2_ATTCTATTTTCTT	100	100	100	100	100	100	100
ASV-945	AACCACTGTTTTACGTTTAGCTGCAGAAAGAGGAACTGTAGAAGATATTGAACTTGACGAAGTAGTAGTTCCTGGTTACAACAACGTTTTATGTGTTGAATCTGGTGGTCCTGAGCCCGGAGTTGGATGTGCTGGTCGTGGTATTATTACTGCTATCAACTTTCTTGAAGAAGAAGGTGCTTACGAAAATCTAGATTTCGTATCTTACGATGTATTAGGAGACGTTGTTTGTGGTGGTTTCGCTATGCCTATCCG	Bacteria	Cyanobacteria	Cyanophyceae	Chroococcales	Aphanothecaceae	Candidatus Atelocyanobacterium	oligo3_A2_ATTCTATTTTCTT	100	100	100	100	100	100	100
ASV-946	CGAAACCACCACAAACAACGTCTCCTAATGTATCGTAAGATACGGAATCTAGATTTTCGTAAGCACCTTCTTCTTCAAGAAAGTTGATAGCAGTAATAATACCACGACCAGCACATCCAACTCCGGGCTCAGGACCACCAGATTCAACACATAAAACGTTGTTGTAACCAGGAATTACTACTTCGTCAAGTTCAATATCTTCTACAGTTCCTCTTTCTGCAGCTAAATGTAAAACAGTGGTTTGTGCTTTACAAT	Bacteria	Cyanobacteria	Cyanophyceae	Chroococcales	Aphanothecaceae	Candidatus Atelocyanobacterium	oligo3_A2_ATTCTATTTTCTT	100	100	100	100	100	100	100
ASV-947	AACCACTGTTTTACATTTAGCTGCAGAAAGAGGAACTGTAGAAGATATTGAACTTGACGAAGTAGTAATTCCTGGTTACAACAACGTTTTATGTGTTGAATCTGGTGGTCCTGAGCCCGGAGTTGGATGTGCTGGTCGTGGTATTATTACGGCTATCAACTTTCTTGAAGAAGAAGGTGCTTACGAAAATCTAGATTTCGTATCTTACGATGTATTAGGAGACGTTGTTTGTGGTGGCTTCGCTATGCCTATCCG	Bacteria	Cyanobacteria	Cyanophyceae	Chroococcales	Aphanothecaceae	Candidatus Atelocyanobacterium	oligo3_A2_ATTCTATTTTCTT	100	100	100	100	100	100	99
ASV-948	CGAAACCACCACAAACAACGTCTCCTAATACATCGTAAGATACGAAATCTAGATTTTCGTAAGCACCTTCCTCTTCAAGAAAGTTAATAGCAGTAATAATACCACGACCAGCACATCCAACTCCGGGCTCAGGACCACCAGATTCAACACATAAAACGCTGTTGTAACCAGGAATTACTACTTCGTCAAGTTCAATATCTTCTACAGTTCCTCTTTCTGCAGCTAAATGTAAAACAGTGGTTTGTGCTTTACAAT	Bacteria	Cyanobacteria	Cyanophyceae	Chroococcales	Aphanothecaceae	Candidatus Atelocyanobacterium	oligo3_A2_ATTCTATTTTCTT	100	100	100	100	100	100	96
ASV-949	AACCACTGTTTTACATTTAGCTGCAGAAAGAGGAACTGTAGAAGATATTGAACTTGACGAAGTGGTAATTCCTGGTTACAACAACGTTTTATGTGTTGAACCTGGTGGTCCTGAGCCCGGAGTTGGATGTGCTGGTCGTGGTATTATTACTGCTATCAACTTTCTTGAAGAAGAAGGTGCTTACGAAAATCTAGATTTCGTATCTTACGATGTGTTAGGAGACGTTGTTTGTGGTGGTTTCGCTATGCCTATCCG	Bacteria	Cyanobacteria	Cyanophyceae	Chroococcales	Aphanothecaceae	Candidatus Atelocyanobacterium	oligo3_A2_ATTCTATTTTCTT	100	100	100	100	100	100	93
ASV-950	CGAAACCACCACAAACAACGTTTCCTAATACATCGTAAGATACAAAATCTAGATTTTCGTAAGCACCTTCTTCTTCAAGAAAGTTGATAGCAGTAATAATACCACGACCAGCACATCCAACTCCGGGCTCAGGACCACCAGATTCAACACATAAATCGTTGTTGTAACCAGGAATTACTACTTCGTCAAGTTCAATATCTTCTACAGTTCCTCTTTCTGCAGCTAAATGTAAAACAGTGGTTTGTGCTTTACAAT	Bacteria	Cyanobacteria	Cyanophyceae	Chroococcales	Aphanothecaceae	Candidatus Atelocyanobacterium	oligo3_A2_ATTCTATTTTCTT	100	100	100	100	100	100	95
ASV-951	CGAAACCACCACAAACAACGTCTCCTGATACATCGTAAGATACGAGATCTAGATTTTCGTAAGCACCTTCTTCTTCAAGAAAGTTGATAGCAGTAATAATACCACGACCAGCACGTCCAACTCCGGGCTCAGGACCACCAGATTCAACACATAAAACGTTGTTGTAACCAGGAATTACTACTTCGTCAAGTTCAATATCTTCTACAGTTCCTCTTTCTGCAGCTAAATGTAAAACAGTGGTTTGTGCTTTACAAT	Bacteria	Cyanobacteria	Cyanophyceae	Chroococcales	Aphanothecaceae	Candidatus Atelocyanobacterium	oligo3_A2_ATTCTATTTTCTT	100	100	100	100	100	100	99
ASV-952	ACACTGGGTCGTAGCATCAGTGCAAGCTCAACATTGAAGGTGTAATCGCAGCATCAGTGCAAGCACAGCACTGGACTGGTAATTCTAGCATCAGTGCAAGCTGAACACTGACTCTGCAATCGTAGCACCAAAGCAAGCACAACCCTGGATGTCAAGTGCACGTGAATGTACCACAAGTATTCAAACATATTCTTACAAAGTGTAATTACTGAGAAGTTGCACGCACATGTGGTCACAGTAACACATTACCGGTGA	Bacteria	Cyanobacteria	Cyanophyceae	Chroococcales	Aphanothecaceae	Candidatus Atelocyanobacterium	NA	100	100	100	100	100	100	15
ASV-953	AACCACTGTTTTACATTTAGCTGCAGAAAGAGGAACTGTAGAAGATATTGAACTTGACGAAGTGGTAATTCCTGGTTACAACAACGTTTTATGTGTTGAATCTGGTGGTCCTGAGCCCGGAGTTGGATGTGCTGGTCGTGGTATTATTACTGCTATCAACTTTCTTGAAGAAGAAGGTGCTTACGAAAATCTAGATTTCGTATCTTACGACGTATTAGGAGACGTTGTTTGTGGTGGTTTCGCTATGCCTATCCG	Bacteria	Cyanobacteria	Cyanophyceae	Chroococcales	Aphanothecaceae	Candidatus Atelocyanobacterium	oligo33_A2_ATTCTATTTTCCT	100	100	100	100	100	100	63
ASV-690	CGAAACCACCACAAACAACGTCTCCTAATACATCATAAGATACGAAATCTAGGTTTTCGTAAGCACCTTCTTCTTCAAGGAAGTTGATAGCAGTAATAATACCACGACCAGCACATCCAACTCCAGGCTCAGGACCACCGGACTCAACGCATAAAACGTTGTTATAGCCAGGAATTACTACTTCATCAAGTTCAGTATCTTCTACAGTTCCTCTTTCTGCAGCTAAATGTAAAACAGTGGTTTGTGCTTTACAAT	Bacteria	Cyanobacteria	Cyanophyceae	Chroococcales	Aphanothecaceae	Candidatus Atelocyanobacterium	oligo1_A1_ATCTCGCTTCTTT	100	100	100	100	100	100	65
ASV-955	AACCACTGTTTTACATTTAGCTGCAGAAAGAGGAACTGTAGAAGATATTGAACTTGACGAAGTAGTAATTCCTGGTTACAACAACGTTTTATGTGTTGAATCTGGTGGTCCTGAGCCCGGAGTTGGATGTGCTGGTCGTGGTATTATTACTGCTATCAACTTTCTTGAAGAAGAAGGTGCTTACGAAAATCGAGATTTCGTATCTTACGATGTGTTAGGAGACGTTGTTTGTGGTGGTTTCGCTATGCCTATCCG	Bacteria	Cyanobacteria	Cyanophyceae	Chroococcales	Aphanothecaceae	Candidatus Atelocyanobacterium	oligo3_A2_ATTCTATTTTCTT	100	100	100	100	100	100	96
ASV-956	CGAAACCACCACAAACAACGTCTCCTAACACATCGTAAGATACGAAATCTCGATTTTCGTAAGCACCTTCTTCTTCAAGAAAGTTGATAGCAGTAATAATACCACGACCAGCACATCCAACTCCGGGCTCAGGACCACCAGATTCAACACATAAAACGTTGTTGTAACCAGGAATTACTACTTCGTCAAGTTCAATATCTTCTACAGTTCCTCTTTCTGCAGCTAAATGTAAAACAGTGGTTTGTGCTTTACAAT	Bacteria	Cyanobacteria	Cyanophyceae	Chroococcales	Aphanothecaceae	Candidatus Atelocyanobacterium	oligo3_A2_ATTCTATTTTCTT	100	100	100	100	100	100	95
ASV-957	AACCACTGTTTTACATTTAGCTGCAGAAAGAGGAACTGTAGAAGATATTGAACTTGACGAAGTAGTAATTCCTGGTTACAACAACGTTTTATGTGTTGAATCTGGTGGTCCTGAGCCCGGAGTTGGATGTGCTGGTCGTGGTATTATTACTGCTATCAACTTTCATGAAGAAGAAGGTGCTTACGAAGATCTAGATTTCGTATCTTACGATGTATTAGGAGACGTTGTTTGTGATGGTTTCGCTATGCCTATCCG	Bacteria	Cyanobacteria	Cyanophyceae	Chroococcales	Aphanothecaceae	Candidatus Atelocyanobacterium	oligo3_A2_ATTCTATTTTCTT	100	100	100	100	100	100	99
ASV-958	CGAAACCACCACAAATAACGTCTCCTAATACATCGTAAGATACGAAATCTAGATTTTCGTAAGCACCTTCTTCTTCAAGAAAGTTGATAGCAGTAATAATACCACGACCAGCACATCCAACTCCGGGCTCAGGACCACCAGATTCAACACATAAAACGTTGTTGTAACCAGGAATTACTACTTCGTCAAGTTCAATATCTTCTACAGTTCCTCTTTCTGCAGCTAAATGTATAACAGTGGTTTGTGCTTTACAAT	Bacteria	Cyanobacteria	Cyanophyceae	Chroococcales	Aphanothecaceae	Candidatus Atelocyanobacterium	oligo3_A2_ATTCTATTTTCTT	100	100	100	100	100	100	99
ASV-959	CGAAACCACCACAAACAACGTCTCCTAATACATCGTAAGATACGAAATCTAGATTTTCGTAAGCACCTTCTTCTTCAAGAAAGTTGATAGCAGTAATAATACCACGACAAGCACATCCAACTCCGGGCTCAGGACCACCAGATTCAACACATAAAACGTCGTTGTAACCAGGAATTACTACTTCGTCAAGTTCAATATCTTCTACAGTTCCTCTTTCTGCAGCTAAATGTAAAACAGTGGTTTGTGCTTTACAAT	Bacteria	Cyanobacteria	Cyanophyceae	Chroococcales	Aphanothecaceae	Candidatus Atelocyanobacterium	oligo3_A2_ATTCTATTTTCTT	100	100	100	100	100	100	100
ASV-960	AACCACTGTTTTACATTTAGCTGCAGAAAGAGGAACTGTAGAAGATATTGAACTTGACGAAGTAGTAATTCCTGGTTACAACAACGTTTTATGTGTTGAATCTGGTGGTCCTGAGCCCGGAGTTGGATGTGCTGGTCGTGGTATTATCACTGCTATCAACTTTCTTGAAGAAGAAGGTGCTTACGAAAATCTAGATTTCGTATCTTACGATGCATTAGGAGACGTTGTTTGTGGTGGTTTCGCTATGCCTATCCG	Bacteria	Cyanobacteria	Cyanophyceae	Chroococcales	Aphanothecaceae	Candidatus Atelocyanobacterium	oligo3_A2_ATTCTATTTTCTT	100	100	100	100	100	100	86
[truncated: 381 more rows]
